# Supplementary material for: Transcriptional profiling of macaque microglia reveals an evolutionary preserved gene expression program
Source: Brain Behav Immun Health. 2021 May 7;15:100265. doi: 10.1016/j.bbih.2021.100265 (PMC8474495; doi:10.1016/j.bbih.2021.100265)
Supplement: Suppl. Table 1 — macaque sample information. The origin, sex, age, and necropsy date are provided for the macaques used in this study. [file mmc2.xlsx]

## Sheet: Sample Information
Sample name	Origin	Gender	Age	Necropsy	study
9017	Unknown	M	23	2013-11-04	CD11b
96024	India	M	17	2013-05-23	CD11b
D48	India	M	25	2013-05-02	CD11b
R00063	Birma	M	12	2012-06-18	CD11b
R04027	Birma	F	9	2013-05-21	CD11b
R04067	Unknown	F	10	2014-02-11	CD11b
R06037	India	M	6	2012-11-05	CD11b
R09056	Birma	F	4	2013-10-07	CD11b
R11088	India	F	2	2013-12-03	CD11b
R95007	Birma	M	17	2012-10-09	CD11b
R97031	India	F	15	2012-08-13	CD11b
Ri303103	China	M	9	2012-10-22	CD11b
Ri306029	China	M	9	2012-07-16	CD11b
R06009	India	F	11	2016-01-18	CD11b/CD45
R12041	India	F	5	2017-04-18	CD11b/CD45
R09096	India	F	21	2017-07-10	CD11b/CD45
R02086	India	F	14	2016-02-08	CD11b/CD45
R09048	India	M	7	2016-02-15	CD11b/CD45
R07012	India	M	8	2016-02-22	CD11b/CD45
R07015	India	M	8	2016-02-24	CD11b/CD45
R98003	India	F	18	2016-03-10	CD11b/CD45
R11065	India	M	5	2016-05-17	CD11b/CD45
R12102	India	F	4	2016-09-07	CD11b/CD45
R03047	India	F	13	2016-11-28	CD11b/CD45
EAW	India	M	21	2016-07-11	CD11b/CD45
R01045	India	F	15	2016-03-31	CD11b/CD45
R05013	Mix	F	12	2017-08-07	CD11b/CD45
R06036	India	F	9	2016-06-13	CD11b/CD45
R07060	India	F	9	2016-05-02	CD11b/CD45
R08072	India	M	7	2016-02-22	CD11b/CD45
R09105	India	F	7	2016-04-04	CD11b/CD45
R09121	India	M	7	2016-02-15	CD11b/CD45
R11049	India	F	5	2016-03-29	CD11b/CD45
R12008	India	F	4	2016-04-25	CD11b/CD45
R13160	India	M	4	2017-02-13	CD11b/CD45
R95036	India	F	21	2016-10-03	CD11b/CD45
