# Supplementary material for: Transcriptional profiling of macaque microglia reveals an evolutionary preserved gene expression program
Source: Brain Behav Immun Health. 2021 May 7;15:100265. doi: 10.1016/j.bbih.2021.100265 (PMC8474495; doi:10.1016/j.bbih.2021.100265)
Supplement: Suppl. Table 2 — Macaque microglia profile genes. List of all genes with information from the differential and quantitative gene expression analysis. Additionally, the 666 genes in the macaque microglia transcriptomic profile are annotated. [file mmc3.xlsx]

## Sheet: DEA
Ensembl	Gene symbol	baseMean	log2FoldChange	lfcSE	stat	pvalue	padj	Macaque microglia cluster
ENSMMUG00000002956	CLEC12A	463.103	10.0935	1.72543	5.84987	4.91956e-09	2.53849e-08	TRUE
ENSMMUG00000006829	DAPP1	219.448	10.0853	0.942914	10.6958	1.06459e-26	2.0002e-25	TRUE
ENSMMUG00000041442	LILRAB	145.489	9.55663	1.06697	8.95682	3.34183e-19	4.06614e-18	TRUE
ENSMMUG00000006017	CD28	146.471	9.4184	0.975083	9.65907	4.49932e-22	6.56125e-21	TRUE
ENSMMUG00000037774	NA	137.097	9.4105	1.07337	8.76723	1.8311e-18	2.12568e-17	TRUE
ENSMMUG00000046724	NA	121.68	9.36703	1.26381	7.41174	1.24654e-13	1.0126e-12	TRUE
ENSMMUG00000021181	LRRC25	169.081	9.13818	0.947777	9.64171	5.32951e-22	7.74243e-21	TRUE
ENSMMUG00000016574	LOC695256	117.483	9.0792	0.958465	9.47265	2.72842e-21	3.7753e-20	TRUE
ENSMMUG00000010626	CD1C	92.8664	8.6476	1.68692	5.12626	2.95556e-07	1.23468e-06	TRUE
ENSMMUG00000045754	CD2	55.3774	8.42816	1.61335	5.224	1.75099e-07	7.55204e-07	TRUE
ENSMMUG00000044968	MAMU-DQA1	91.2627	8.38635	1.13874	7.36461	1.77669e-13	1.42265e-12	TRUE
ENSMMUG00000046629	LILRB1	679.855	8.36655	0.596021	14.0373	9.21142e-45	3.59042e-43	TRUE
ENSMMUG00000000912	CD86	948.504	8.29906	0.49939	16.6184	5.12837e-62	3.19613e-60	TRUE
ENSMMUG00000005450	KCNE3	179.785	8.25971	0.901576	9.16141	5.12233e-20	6.57724e-19	TRUE
ENSMMUG00000003674	TREM1	93.9961	8.24739	1.04576	7.88654	3.10672e-15	2.8521e-14	TRUE
ENSMMUG00000014261	LTF	43.9386	8.21562	1.48691	5.52528	3.28952e-08	1.54955e-07	TRUE
ENSMMUG00000013459	HOXA9	103.018	8.21065	1.3633	6.02264	1.71598e-09	9.32919e-09	TRUE
ENSMMUG00000002750	VSIG4	1018.57	8.13432	0.728513	11.1657	6.00421e-29	1.28805e-27	TRUE
ENSMMUG00000012761	SIGLEC5	3414.73	8.07316	0.395368	20.4193	1.12552e-92	1.64863e-90	TRUE
ENSMMUG00000037552	LAIR2	85.4445	8.06706	1.01299	7.96364	1.67048e-15	1.56481e-14	TRUE
ENSMMUG00000002254	RHEX	81.7936	8.01258	1.13314	7.07115	1.53656e-12	1.12001e-11	TRUE
ENSMMUG00000048481	LILRA3	114.358	7.96977	0.962922	8.27665	1.26685e-16	1.28797e-15	TRUE
ENSMMUG00000021111	SIGLEC10	526.394	7.9474	0.677168	11.7362	8.31122e-32	2.03117e-30	TRUE
ENSMMUG00000019981	NA	42.8785	7.94	0.960174	8.26933	1.34713e-16	1.36639e-15	TRUE
ENSMMUG00000015470	CD84	725.271	7.92271	0.463731	17.0847	1.92903e-65	1.36079e-63	TRUE
ENSMMUG00000044652	LOC719667	502.422	7.88002	0.911742	8.64282	5.48431e-18	6.13438e-17	TRUE
ENSMMUG00000018103	CEACAM3	99.0142	7.87632	1.03951	7.57695	3.53784e-14	2.99557e-13	TRUE
ENSMMUG00000040799	NA	570.253	7.85023	0.663291	11.8353	2.56512e-32	6.39806e-31	TRUE
ENSMMUG00000014276	NA	116.882	7.84997	1.03483	7.58577	3.3052e-14	2.80582e-13	TRUE
ENSMMUG00000009926	SERPINE1	319.931	7.83247	0.966776	8.10164	5.42249e-16	5.28618e-15	TRUE
ENSMMUG00000018030	ERP27	41.0194	7.8311	1.28566	6.09109	1.12143e-09	6.21135e-09	TRUE
ENSMMUG00000021545	LOC707555	555.584	7.79686	0.679875	11.4681	1.9086e-30	4.38482e-29	TRUE
ENSMMUG00000039824	ACY3	774.399	7.76054	0.554764	13.9889	1.82189e-44	6.98302e-43	TRUE
ENSMMUG00000010655	CAMP	54.8273	7.75034	1.55794	4.97473	6.53378e-07	2.60637e-06	TRUE
ENSMMUG00000018161	SIGLEC12	273.835	7.73504	1.06597	7.25632	3.97757e-13	3.08819e-12	TRUE
ENSMMUG00000037831	NA	89.0234	7.73299	1.06101	7.28834	3.13804e-13	2.45712e-12	TRUE
ENSMMUG00000005676	CCR6	779.816	7.70089	0.543388	14.172	1.36577e-45	5.49101e-44	TRUE
ENSMMUG00000008531	FCAR	487.912	7.69401	0.601695	12.7872	1.9325e-37	5.82379e-36	TRUE
ENSMMUG00000003775	FCGR2A	923.088	7.682	0.535803	14.3374	1.27833e-46	5.37436e-45	TRUE
ENSMMUG00000002526	IKBKE	452.157	7.65552	0.576986	13.2681	3.54443e-40	1.18304e-38	TRUE
ENSMMUG00000035768	NA	41.5607	7.65143	0.990191	7.72723	1.09915e-14	9.69216e-14	TRUE
ENSMMUG00000014260	CCRL2	280.933	7.62313	0.678619	11.2333	2.79817e-29	6.08218e-28	TRUE
ENSMMUG00000011681	PTAFR	2820.67	7.60861	0.405976	18.7415	2.27019e-78	2.33069e-76	TRUE
ENSMMUG00000021650	CARD11	2691.35	7.60019	0.344774	22.044	1.0912e-107	2.34526e-105	TRUE
ENSMMUG00000000504	IKZF1	1421.39	7.59412	0.31782	23.8945	3.4974e-126	9.80849e-124	TRUE
ENSMMUG00000047845	GNA15	1080.06	7.58744	0.430489	17.6252	1.57943e-69	1.29261e-67	TRUE
ENSMMUG00000001220	LOC100424335	629.398	7.54604	0.779557	9.67991	3.67053e-22	5.36625e-21	TRUE
ENSMMUG00000042751	IL1B	675.248	7.52458	0.487945	15.421	1.1835e-53	6.14377e-52	TRUE
ENSMMUG00000016983	ACRBP	89.0135	7.52175	0.980358	7.67245	1.68745e-14	1.46688e-13	TRUE
ENSMMUG00000019939	HCAR2	421.83	7.49632	0.607726	12.335	5.86772e-35	1.6436e-33	TRUE
ENSMMUG00000007700	CD180	2264.74	7.49313	0.409012	18.3201	5.72218e-75	5.41535e-73	TRUE
ENSMMUG00000030358	CHRNA9	34.7543	7.48361	1.26514	5.91524	3.31397e-09	1.74556e-08	TRUE
ENSMMUG00000009278	C5AR1	3937.95	7.47839	0.473647	15.789	3.70625e-56	2.04395e-54	TRUE
ENSMMUG00000000020	PTGDR2	642.663	7.47692	0.397254	18.8215	5.03227e-79	5.26033e-77	TRUE
ENSMMUG00000004838	TNNI2	42.6267	7.4665	1.00154	7.45498	8.98799e-14	7.38202e-13	TRUE
ENSMMUG00000047543	NA	77.559	7.46601	1.11332	6.70606	1.99954e-11	1.31569e-10	TRUE
ENSMMUG00000044324	ITGAM	7716.63	7.46306	0.289954	25.7387	4.30901e-146	1.83508e-143	TRUE
ENSMMUG00000014254	TLR7	2524.67	7.44828	0.581797	12.8022	1.5936e-37	4.82847e-36	TRUE
ENSMMUG00000000951	ITGB2	8357.29	7.44319	0.270663	27.4998	1.7634e-166	9.65544e-164	TRUE
ENSMMUG00000017619	LPAR5	4999.32	7.43125	0.261877	28.3769	3.90114e-177	2.63866e-174	TRUE
ENSMMUG00000014789	CD37	2083.08	7.42766	0.405435	18.3202	5.7078e-75	5.41535e-73	TRUE
ENSMMUG00000022193	FGD2	3875.45	7.42379	0.548592	13.5325	1.00612e-41	3.50041e-40	TRUE
ENSMMUG00000008785	ELF4	1119.12	7.40859	0.328176	22.575	7.62325e-113	1.71874e-110	TRUE
ENSMMUG00000045938	NA	122.723	7.38624	0.933741	7.91038	2.566e-15	2.37275e-14	TRUE
ENSMMUG00000018855	CYTH4	1982.56	7.38458	0.350237	21.0845	1.1031e-98	1.95139e-96	TRUE
ENSMMUG00000002419	TMEM156	561.562	7.36523	0.688748	10.6937	1.0899e-26	2.04442e-25	TRUE
ENSMMUG00000041249	LOC100429193	128.453	7.36249	0.899577	8.18439	2.73684e-16	2.71524e-15	TRUE
ENSMMUG00000023569	IL10	25.7456	7.34572	1.06901	6.87152	6.35201e-12	4.3933e-11	TRUE
ENSMMUG00000018170	THEMIS2	831.911	7.32797	0.397258	18.4464	5.57732e-76	5.45794e-74	TRUE
ENSMMUG00000021752	CCL3	47.7763	7.3247	1.21678	6.01975	1.74691e-09	9.49062e-09	TRUE
ENSMMUG00000018981	C19H19orf38	160.654	7.30155	0.730911	9.98967	1.69151e-23	2.66985e-22	TRUE
ENSMMUG00000018304	LGALS12	203.294	7.29071	0.909939	8.01231	1.12576e-15	1.07024e-14	TRUE
ENSMMUG00000030453	NLRP1	1905.12	7.27947	0.409626	17.771	1.18475e-70	1.0091e-68	TRUE
ENSMMUG00000015091	VNN2	24.326	7.27591	1.24638	5.83764	5.29438e-09	2.722e-08	TRUE
ENSMMUG00000041690	CD300A	755.353	7.27515	0.377905	19.2513	1.37731e-82	1.56802e-80	TRUE
ENSMMUG00000013202	CD4	2949.36	7.27035	0.756057	9.61614	6.83471e-22	9.83591e-21	TRUE
ENSMMUG00000002971	NFAM1	257.604	7.25788	0.51761	14.0219	1.14466e-44	4.41674e-43	TRUE
ENSMMUG00000001879	ANXA10	28.3823	7.25285	1.21563	5.96634	2.42628e-09	1.2964e-08	TRUE
ENSMMUG00000005572	ALOX5AP	869.434	7.24554	0.4812	15.0572	3.09414e-51	1.49487e-49	TRUE
ENSMMUG00000041301	TNFSF8	1041.37	7.24064	0.359822	20.1229	4.65417e-90	6.48678e-88	TRUE
ENSMMUG00000014255	TLR8	929.201	7.23969	0.471405	15.3577	3.14565e-53	1.60045e-51	TRUE
ENSMMUG00000022660	HMGA2	132.966	7.23684	0.971086	7.45232	9.17154e-14	7.52472e-13	TRUE
ENSMMUG00000045411	CD300H	501.163	7.23443	0.667127	10.8442	2.126e-27	4.18951e-26	TRUE
ENSMMUG00000020695	SASH3	1589.55	7.2188	0.365415	19.755	7.25937e-87	9.37887e-85	TRUE
ENSMMUG00000047009	LILRB4	89.9368	7.18837	1.20208	5.97995	2.23204e-09	1.19707e-08	TRUE
ENSMMUG00000036968	NA	23.0238	7.18335	1.02027	7.04066	1.91328e-12	1.37887e-11	TRUE
ENSMMUG00000022275	AOAH	2626.77	7.17457	0.412322	17.4004	8.19025e-68	6.32051e-66	TRUE
ENSMMUG00000000117	HCK	1743.99	7.17332	0.305483	23.4819	6.24774e-122	1.65149e-119	TRUE
ENSMMUG00000022857	NA	544.454	7.16382	0.40283	17.7837	9.44776e-71	8.1071e-69	TRUE
ENSMMUG00000002695	FFAR2	161.536	7.16217	0.761607	9.40402	5.25168e-21	7.11685e-20	TRUE
ENSMMUG00000001037	RHOH	352.871	7.13606	0.557845	12.7922	1.8129e-37	5.47129e-36	TRUE
ENSMMUG00000009709	LOC715461	68.4502	7.1302	0.978225	7.28892	3.12449e-13	2.45068e-12	TRUE
ENSMMUG00000002529	ADA2	1331.46	7.1126	0.460292	15.4524	7.27216e-54	3.80086e-52	TRUE
ENSMMUG00000039887	LOC106995137	1465.33	7.10001	0.461742	15.3766	2.3509e-53	1.20948e-51	TRUE
ENSMMUG00000044778	S100A8	158.203	7.08851	1.32782	5.33845	9.37438e-08	4.17715e-07	TRUE
ENSMMUG00000021447	TNFRSF1B	4204.66	7.07357	0.362402	19.5185	7.63772e-85	9.29337e-83	TRUE
ENSMMUG00000030590	TMEM273	947.279	7.07241	0.363586	19.4518	2.81109e-84	3.38464e-82	TRUE
ENSMMUG00000010453	FOLR2	845.68	7.07166	0.47417	14.9138	2.68227e-50	1.26662e-48	TRUE
ENSMMUG00000006528	ARHGAP15	1802.38	7.06283	0.515192	13.7091	8.95434e-43	3.23778e-41	TRUE
ENSMMUG00000003581	TMIGD3	2445	7.06269	0.452596	15.6048	6.74923e-55	3.60958e-53	TRUE
ENSMMUG00000042504	APOBEC3A	24.1032	7.0592	1.20242	5.87082	4.33658e-09	2.25273e-08	TRUE
ENSMMUG00000005551	SLFN11	1662.73	7.05107	0.537547	13.1171	2.62695e-39	8.49678e-38	TRUE
ENSMMUG00000040626	LOC106996426	304.375	7.01349	0.738566	9.4961	2.17894e-21	3.02957e-20	TRUE
ENSMMUG00000021704	PYCARD	358.176	7.01085	0.466493	15.0288	4.75331e-51	2.28686e-49	TRUE
ENSMMUG00000001322	ASCL2	38.3474	7.0051	1.03482	6.7694	1.2932e-11	8.6806e-11	TRUE
ENSMMUG00000023573	FCMR	250.112	6.99239	0.656894	10.6446	1.84726e-26	3.43145e-25	TRUE
ENSMMUG00000011980	ADGRG5	725.25	6.96883	0.370029	18.8332	4.03722e-79	4.2589e-77	TRUE
ENSMMUG00000006821	TMEM119	462.619	6.9647	0.754429	9.23175	2.66248e-20	3.48487e-19	TRUE
ENSMMUG00000006317	MILR1	1060.94	6.95165	0.287009	24.221	1.33813e-129	3.99648e-127	TRUE
ENSMMUG00000047738	NA	50.9278	6.94755	1.10619	6.28058	3.3731e-10	1.96981e-09	TRUE
ENSMMUG00000015301	ARHGAP45	5445.01	6.94548	0.335267	20.7163	2.46936e-95	3.99915e-93	TRUE
ENSMMUG00000000108	NCKAP1L	6911.2	6.94203	0.245002	28.3346	1.29504e-176	8.50914e-174	TRUE
ENSMMUG00000013458	HOXA7	29.7394	6.93846	1.43688	4.82885	1.37324e-06	5.25991e-06	TRUE
ENSMMUG00000011620	MRC1	11720.5	6.92901	0.284391	24.3644	4.08342e-131	1.30426e-128	TRUE
ENSMMUG00000043342	LAIR1	2547.59	6.92088	0.2816	24.577	2.22676e-133	7.53072e-131	TRUE
ENSMMUG00000021762	TLR3	1280.1	6.90685	0.619398	11.1509	7.08743e-29	1.51618e-27	TRUE
ENSMMUG00000003030	RASAL3	1526.06	6.89845	0.38447	17.9428	5.46513e-72	4.90944e-70	TRUE
ENSMMUG00000019314	VAV1	2332.18	6.89682	0.225462	30.5898	1.67348e-205	2.13805e-202	TRUE
ENSMMUG00000004890	ZMYND15	704.632	6.88613	0.383007	17.9791	2.84047e-72	2.60248e-70	TRUE
ENSMMUG00000044622	LILRA2	847.508	6.8809	0.448008	15.3589	3.08769e-53	1.57445e-51	TRUE
ENSMMUG00000016976	DOCK8	7993.88	6.87683	0.319388	21.5313	7.92831e-103	1.50684e-100	TRUE
ENSMMUG00000003840	LAT2	1412.49	6.86396	0.272312	25.2062	3.4258e-140	1.29153e-137	TRUE
ENSMMUG00000043402	NA	128.859	6.85467	0.637078	10.7595	5.34305e-27	1.02566e-25	TRUE
ENSMMUG00000015993	SIRPB2	2309.02	6.85174	0.250839	27.3153	2.79036e-164	1.45841e-161	TRUE
ENSMMUG00000005545	OSM	65.6387	6.84856	1.04523	6.55224	5.66819e-11	3.57912e-10	TRUE
ENSMMUG00000009366	DOCK2	6455.43	6.84505	0.280629	24.3918	2.08947e-131	6.76782e-129	TRUE
ENSMMUG00000022311	PLAC8	576.69	6.81634	0.663153	10.2787	8.79147e-25	1.48769e-23	TRUE
ENSMMUG00000005946	NLRP3	2136.39	6.81083	0.362966	18.7644	1.47724e-78	1.53028e-76	TRUE
ENSMMUG00000022115	KLHL6	353.016	6.80837	0.476233	14.2963	2.30776e-46	9.59701e-45	TRUE
ENSMMUG00000013835	DHRS9	450.369	6.80799	0.682299	9.97802	1.90234e-23	2.99234e-22	TRUE
ENSMMUG00000016876	ITGAL	1589.71	6.8075	0.246884	27.5736	2.30495e-167	1.32517e-164	TRUE
ENSMMUG00000013289	LILRB1	1952.89	6.80651	0.544482	12.5009	7.38153e-36	2.12457e-34	TRUE
ENSMMUG00000010093	CTSH	3390.24	6.7884	0.466343	14.5567	5.29706e-48	2.32474e-46	TRUE
ENSMMUG00000032328	LOC106995345	23.2936	6.77322	1.0235	6.61772	3.64783e-11	2.34458e-10	TRUE
ENSMMUG00000001649	RUNX1	655.635	6.7485	0.387835	17.4005	8.18441e-68	6.32051e-66	TRUE
ENSMMUG00000014247	MYO1F	4075.64	6.74008	0.231283	29.1422	1.0501e-186	8.62469e-184	TRUE
ENSMMUG00000018973	RHBDF2	2116.54	6.73586	0.397443	16.948	1.99094e-64	1.32329e-62	TRUE
ENSMMUG00000007410	CALHM6	188.686	6.73465	0.720429	9.34811	8.92281e-21	1.19301e-19	TRUE
ENSMMUG00000013836	WDFY4	4257.62	6.73387	0.30902	21.7911	2.81814e-105	5.68498e-103	TRUE
ENSMMUG00000003138	P2RY6	873.684	6.72665	0.349169	19.2647	1.06194e-82	1.215e-80	TRUE
ENSMMUG00000048691	HAVCR2	2982.45	6.72479	0.285545	23.5507	1.23487e-122	3.30212e-120	TRUE
ENSMMUG00000015190	GAB3	4018.49	6.71648	0.295841	22.703	4.18496e-114	9.62416e-112	TRUE
ENSMMUG00000042343	LOC100423954	114.189	6.70339	0.972877	6.89027	5.56858e-12	3.87827e-11	TRUE
ENSMMUG00000015056	BATF3	1204.6	6.69543	0.415364	16.1194	1.86376e-58	1.08234e-56	TRUE
ENSMMUG00000003018	LY96	27.2266	6.68658	1.01159	6.61	3.8432e-11	2.46602e-10	TRUE
ENSMMUG00000021834	C1H1orf127	203.207	6.68479	0.832373	8.031	9.66814e-16	9.23715e-15	TRUE
ENSMMUG00000021610	RGS10	3875.5	6.68381	0.265747	25.151	1.37706e-139	5.10779e-137	TRUE
ENSMMUG00000013220	CYBB	3217.72	6.6836	0.377407	17.7093	3.55773e-70	2.96439e-68	TRUE
ENSMMUG00000021218	FYB1	5874.66	6.67993	0.466894	14.3072	1.97358e-46	8.2521e-45	TRUE
ENSMMUG00000007221	HMOX1	1470.75	6.67297	0.516598	12.9171	3.60323e-38	1.11827e-36	TRUE
ENSMMUG00000012765	SIGLEC6	38.2769	6.66821	1.38248	4.82337	1.41155e-06	5.39496e-06	TRUE
ENSMMUG00000044243	SIGLEC9	584.874	6.6662	0.374547	17.7981	7.31706e-71	6.32595e-69	TRUE
ENSMMUG00000001676	IL7R	1000.89	6.65119	0.578868	11.49	1.48132e-30	3.4306e-29	TRUE
ENSMMUG00000020903	CXCL10	21.9756	6.5971	1.35183	4.88012	1.0602e-06	4.12335e-06	TRUE
ENSMMUG00000039452	ODF3B	138.876	6.55784	0.699235	9.37859	6.68624e-21	9.01839e-20	TRUE
ENSMMUG00000045034	LOC100430319	210.783	6.55733	0.545533	12.02	2.78865e-33	7.29585e-32	TRUE
ENSMMUG00000004217	CNR2	16.4148	6.5513	1.23279	5.31421	1.07124e-07	4.73754e-07	TRUE
ENSMMUG00000045525	NA	25.579	6.54869	1.03137	6.34949	2.16027e-10	1.29005e-09	TRUE
ENSMMUG00000048329	NA	51.4266	6.542	1.30989	4.9943	5.90509e-07	2.37204e-06	TRUE
ENSMMUG00000017333	CD244	548.708	6.54076	0.578111	11.314	1.11853e-29	2.45213e-28	TRUE
ENSMMUG00000040065	NA	16.4859	6.52777	1.07848	6.05275	1.42392e-09	7.80596e-09	TRUE
ENSMMUG00000010125	MAMU-KIR	54.1585	6.5194	1.3874	4.69902	2.61413e-06	9.66514e-06	TRUE
ENSMMUG00000009772	INPP5D	16087.6	6.51823	0.212455	30.6805	1.03636e-206	1.40195e-203	TRUE
ENSMMUG00000014349	ITGAX	498.223	6.51636	0.621859	10.4788	1.08068e-25	1.93554e-24	TRUE
ENSMMUG00000006385	SIGLEC11	343.072	6.50724	0.728225	8.93576	4.04405e-19	4.89222e-18	TRUE
ENSMMUG00000023720	TRIM38	3623.09	6.49049	0.340651	19.0532	6.18381e-81	6.80426e-79	TRUE
ENSMMUG00000000323	ARHGAP4	2063.2	6.48496	0.380784	17.0305	4.87576e-65	3.38755e-63	TRUE
ENSMMUG00000043350	NA	31.0844	6.48409	1.39222	4.65736	3.20289e-06	1.17046e-05	TRUE
ENSMMUG00000009841	C1QTNF3	996.349	6.47262	0.552973	11.7051	1.19991e-31	2.91695e-30	TRUE
ENSMMUG00000038489	TFEC	1015.1	6.45605	0.417383	15.4679	5.71209e-54	3.00597e-52	TRUE
ENSMMUG00000008160	NCF4	1041.95	6.45061	0.344646	18.7167	3.62174e-78	3.70174e-76	TRUE
ENSMMUG00000014126	LCP2	6064.1	6.44348	0.320502	20.1043	6.76434e-90	9.31494e-88	TRUE
ENSMMUG00000005517	ENPEP	3085.65	6.43227	0.539035	11.9329	7.97044e-33	2.02761e-31	TRUE
ENSMMUG00000013049	FPR1	672.107	6.41767	0.347856	18.4492	5.29117e-76	5.20005e-74	TRUE
ENSMMUG00000013691	SUSD3	555.004	6.41576	0.324908	19.7464	8.6178e-87	1.10717e-84	TRUE
ENSMMUG00000000009	PTPRC	5671.15	6.39796	0.162913	39.2723	0	0	TRUE
ENSMMUG00000016206	FCGR3	1188.77	6.3969	0.327701	19.5205	7.3491e-85	8.98975e-83	TRUE
ENSMMUG00000010826	RGL3	126.588	6.37233	0.654289	9.73932	2.04924e-22	3.03454e-21	TRUE
ENSMMUG00000023184	UNC93B1	2253.26	6.37214	0.290416	21.9414	1.04546e-106	2.18568e-104	TRUE
ENSMMUG00000039401	CD300C	1272.49	6.35791	0.411192	15.4621	6.24934e-54	3.27372e-52	TRUE
ENSMMUG00000004222	TBXAS1	820.112	6.34949	0.367026	17.2998	4.71851e-67	3.53458e-65	TRUE
ENSMMUG00000012351	CSF2RB	1469.69	6.3469	0.370852	17.1144	1.15927e-65	8.20303e-64	TRUE
ENSMMUG00000037476	LOC699556	105.021	6.33577	0.66857	9.47659	2.62723e-21	3.63748e-20	TRUE
ENSMMUG00000000707	APOBR	364.795	6.31964	0.526487	12.0034	3.40927e-33	8.88923e-32	TRUE
ENSMMUG00000018460	NCF2	1285.37	6.3163	0.279844	22.5708	8.38892e-113	1.87301e-110	TRUE
ENSMMUG00000019304	IDO1	68.7859	6.31585	1.37693	4.58689	4.49891e-06	1.60704e-05	TRUE
ENSMMUG00000022581	KCNMB1	430.012	6.30059	0.36505	17.2595	9.48896e-67	6.97181e-65	TRUE
ENSMMUG00000007681	FKBP6	38.4683	6.29254	1.51846	4.14402	3.41269e-05	0.000107938	TRUE
ENSMMUG00000021210	C20H16orf54	387.168	6.28329	0.461725	13.6083	3.57518e-42	1.2649e-40	TRUE
ENSMMUG00000023568	TIMD4	952.678	6.28101	0.657716	9.54973	1.30036e-21	1.8335e-20	TRUE
ENSMMUG00000003524	CD8A	497.572	6.27914	0.458389	13.6983	1.03964e-42	3.75332e-41	TRUE
ENSMMUG00000038315	NA	12.8543	6.27439	1.29513	4.8446	1.2687e-06	4.87978e-06	TRUE
ENSMMUG00000022948	LOC707383	9134.29	6.27134	0.196171	31.9687	2.96791e-224	6.82529e-221	TRUE
ENSMMUG00000017332	LY9	16.7618	6.26723	1.31438	4.76821	1.85867e-06	6.99343e-06	TRUE
ENSMMUG00000030400	SH3TC1	1622.8	6.25506	0.361182	17.3183	3.42338e-67	2.58123e-65	TRUE
ENSMMUG00000038432	NA	20.3013	6.24174	1.23149	5.06846	4.01043e-07	1.64693e-06	TRUE
ENSMMUG00000022658	ENTPD1	10015.5	6.23052	0.20523	30.3586	1.93255e-202	2.11633e-199	TRUE
ENSMMUG00000014176	CYTIP	446.507	6.21874	0.365956	16.9931	9.23216e-65	6.28142e-63	TRUE
ENSMMUG00000019869	SNX20	134.272	6.20685	0.598192	10.376	3.18813e-25	5.53756e-24	TRUE
ENSMMUG00000039187	EBI3	459.702	6.20247	0.365519	16.9689	1.39421e-64	9.43018e-63	TRUE
ENSMMUG00000022334	LOC704658	11.7525	6.20125	1.20161	5.16078	2.4592e-07	1.03807e-06	TRUE
ENSMMUG00000037460	CCL24	241.587	6.19031	0.665928	9.29577	1.46139e-20	1.93927e-19	TRUE
ENSMMUG00000016466	TP63	299.51	6.186	0.724836	8.53435	1.40946e-17	1.534e-16	TRUE
ENSMMUG00000012939	FERMT3	1066.1	6.18166	0.49353	12.5254	NA	NA	TRUE
ENSMMUG00000020177	LOC698152	290.954	6.15443	0.630879	9.75534	1.75018e-22	2.61186e-21	TRUE
ENSMMUG00000015847	TLR2	630.739	6.14657	0.448918	13.692	1.13381e-42	4.08688e-41	TRUE
ENSMMUG00000036573	NA	11.8891	6.14191	1.11091	5.52874	3.22531e-08	1.52274e-07	TRUE
ENSMMUG00000003373	TLR10	277.644	6.14168	0.71583	8.57981	9.50338e-18	1.04369e-16	TRUE
ENSMMUG00000040103	NA	15.9742	6.1367	1.22832	4.99603	5.85235e-07	2.35168e-06	TRUE
ENSMMUG00000011845	HK2	3355.93	6.12845	0.222967	27.486	2.58349e-166	1.38169e-163	TRUE
ENSMMUG00000042707	ANGPTL6	45.8245	6.12098	0.99288	6.16487	7.0539e-10	3.98963e-09	TRUE
ENSMMUG00000013920	TREM2	2525.82	6.11637	0.332998	18.3676	2.38906e-75	2.29879e-73	TRUE
ENSMMUG00000000870	TLR5	329.988	6.10966	0.542276	11.2667	1.91627e-29	4.17314e-28	TRUE
ENSMMUG00000012036	RBM47	1113.45	6.10512	0.336423	18.1472	1.35187e-73	1.24855e-71	TRUE
ENSMMUG00000005792	PIK3R5	2066.3	6.09992	0.298216	20.4547	5.45367e-93	8.09149e-91	TRUE
ENSMMUG00000010647	ICOSLG	1748.27	6.09749	0.334971	18.203	4.88281e-74	4.54615e-72	TRUE
ENSMMUG00000023452	CRYBB1	22.3461	6.09731	1.2693	4.80368	1.55774e-06	5.91926e-06	TRUE
ENSMMUG00000048528	LOC100424564	4907.11	6.09673	0.172391	35.3658	5.74221e-274	3.30134e-270	TRUE
ENSMMUG00000022636	GIMAP8	1270.4	6.08113	0.312435	19.4636	2.2335e-84	2.70336e-82	TRUE
ENSMMUG00000009277	C5AR2	269.358	6.08027	0.64943	9.36247	7.78938e-21	1.04511e-19	TRUE
ENSMMUG00000004659	FES	2231.78	6.07674	0.407765	14.9026	3.17161e-50	1.49462e-48	TRUE
ENSMMUG00000010189	TMEM71	274.14	6.07079	0.46421	13.0777	4.4178e-39	1.41106e-37	TRUE
ENSMMUG00000002192	CLEC7A	233.165	6.06697	0.901785	6.72774	1.72324e-11	1.13976e-10	TRUE
ENSMMUG00000021876	NA	386.967	6.06575	0.519381	11.6788	1.63582e-31	3.95989e-30	TRUE
ENSMMUG00000001569	IFI44L	421.305	6.05409	0.655167	9.24052	2.45311e-20	3.21448e-19	TRUE
ENSMMUG00000011994	TAGAP	1623.11	6.05229	0.296042	20.444	6.79167e-93	1.00121e-90	TRUE
ENSMMUG00000003084	CARD9	1050.29	6.04298	0.443922	13.6127	3.3651e-42	1.19241e-40	TRUE
ENSMMUG00000005334	PLCG2	5305.33	6.03483	0.29277	20.6129	2.10298e-94	3.31248e-92	TRUE
ENSMMUG00000022588	ZBP1	176.427	6.03081	0.788192	7.65145	1.98728e-14	1.71681e-13	TRUE
ENSMMUG00000013530	LOC697689	164.782	6.02979	1.0047	6.00156	1.95428e-09	1.05524e-08	TRUE
ENSMMUG00000009077	ADAP2	1033.88	6.02601	0.436753	13.7973	2.64563e-43	9.74474e-42	TRUE
ENSMMUG00000005317	ADAM28	2985.88	6.02221	0.332947	18.0876	3.99187e-73	3.67205e-71	TRUE
ENSMMUG00000013014	IL1RN	22.2562	6.01224	1.14497	5.25098	1.51288e-07	6.58435e-07	TRUE
ENSMMUG00000008854	NCR3	105.173	6.00481	0.607535	9.8839	4.88928e-23	7.53106e-22	TRUE
ENSMMUG00000021330	KYNU	450.959	5.99709	0.419825	14.2848	2.72379e-46	1.12863e-44	TRUE
ENSMMUG00000040018	NA	27.3163	5.98708	1.20141	4.98337	6.24855e-07	2.5017e-06	TRUE
ENSMMUG00000015790	LYVE1	939.663	5.98306	0.68419	8.74473	2.23543e-18	2.58333e-17	TRUE
ENSMMUG00000001876	PIK3AP1	2365.16	5.96696	0.480499	12.4183	2.0805e-35	5.92878e-34	TRUE
ENSMMUG00000032424	CXCR3	14.7792	5.96317	1.38907	4.29291	1.76344e-05	5.79422e-05	TRUE
ENSMMUG00000022778	TRIM50	12.2157	5.96076	1.63802	3.639	0.000273701	0.000750482	TRUE
ENSMMUG00000002418	TLR6	1600.63	5.95635	0.199693	29.8276	1.71469e-195	1.57731e-192	TRUE
ENSMMUG00000020603	NA	248.349	5.94474	0.59106	10.0578	8.49002e-24	1.35965e-22	TRUE
ENSMMUG00000018513	IRF4	81.0726	5.94467	1.29043	4.60673	4.09052e-06	1.47099e-05	TRUE
ENSMMUG00000002296	MSR1	925.1	5.93756	0.692802	8.57035	1.03174e-17	1.13093e-16	TRUE
ENSMMUG00000039252	NA	125.869	5.9351	0.595206	9.97151	2.03115e-23	3.19279e-22	TRUE
ENSMMUG00000014936	SCML4	2067.08	5.92908	0.477954	12.4051	2.45182e-35	6.95246e-34	TRUE
ENSMMUG00000022244	HPGDS	924.495	5.91369	0.464211	12.7392	3.57871e-37	1.06468e-35	TRUE
ENSMMUG00000008687	BLNK	2266.58	5.90172	0.216802	27.2216	3.60202e-163	1.76246e-160	TRUE
ENSMMUG00000009784	CCL8	186.947	5.8962	0.898497	6.56229	5.29881e-11	3.35324e-10	TRUE
ENSMMUG00000013434	ALOX5	1527.34	5.88847	0.373989	15.745	7.42792e-56	4.0866e-54	TRUE
ENSMMUG00000020434	CSF3R	504.693	5.88207	0.618368	9.51225	1.86589e-21	2.60534e-20	TRUE
ENSMMUG00000002203	PCED1B	1979.47	5.86845	0.337506	17.3877	1.02234e-67	7.86316e-66	TRUE
ENSMMUG00000043101	LOC106996727	465.894	5.86816	0.380436	15.4248	1.11419e-53	5.79704e-52	TRUE
ENSMMUG00000011385	PIK3CG	2035.98	5.85624	0.381379	15.3554	3.25672e-53	1.65331e-51	TRUE
ENSMMUG00000011555	IL16	1846.42	5.84511	0.430452	13.579	5.33414e-42	1.87568e-40	TRUE
ENSMMUG00000017890	LGALS9	133.674	5.84436	0.571522	10.226	1.51725e-24	2.53762e-23	TRUE
ENSMMUG00000004512	FCER1G	534.45	5.83836	0.30089	19.4037	7.18703e-84	8.43266e-82	TRUE
ENSMMUG00000002191	OLR1	2880.21	5.83216	0.422897	13.791	2.88879e-43	1.05955e-41	TRUE
ENSMMUG00000047693	GPR55	51.7764	5.83162	0.941576	6.19346	5.88573e-10	3.35367e-09	TRUE
ENSMMUG00000005665	OTULINL	3208.13	5.82496	0.258145	22.5647	9.63052e-113	2.12955e-110	TRUE
ENSMMUG00000010582	CDCA2	11.1828	5.81263	1.39853	4.15623	3.23544e-05	0.000102671	TRUE
ENSMMUG00000038379	NA	14.5595	5.79795	1.06364	5.45106	5.0071e-08	2.30989e-07	TRUE
ENSMMUG00000042306	GIPC2	465.451	5.7976	0.563908	10.2811	8.57424e-25	1.45307e-23	TRUE
ENSMMUG00000004707	SLAMF9	201.378	5.79385	0.61486	9.42303	4.38254e-21	5.96715e-20	TRUE
ENSMMUG00000016649	NA	198.336	5.78138	0.507702	11.3874	4.83446e-30	1.08045e-28	TRUE
ENSMMUG00000004943	TOR4A	122.493	5.77761	0.554434	10.4207	1.99411e-25	3.52217e-24	TRUE
ENSMMUG00000009787	RCN3	1030.99	5.7666	0.303492	19.0008	1.67824e-80	1.83783e-78	TRUE
ENSMMUG00000021630	MAP4K1	750.144	5.76531	0.30945	18.6309	1.80583e-77	1.82143e-75	TRUE
ENSMMUG00000003005	MFNG	695.114	5.76446	0.235049	24.5245	8.0964e-133	2.69845e-130	TRUE
ENSMMUG00000004821	MS4A14	607.42	5.76285	0.497319	11.5878	4.74974e-31	1.12724e-29	TRUE
ENSMMUG00000006559	RAB42	36.5916	5.75792	0.914437	6.29669	3.04073e-10	1.78615e-09	TRUE
ENSMMUG00000017033	LCP1	3734.86	5.75113	0.200104	28.7407	1.18307e-181	8.77648e-179	TRUE
ENSMMUG00000011572	PSD4	1167.31	5.73497	0.46404	12.3588	4.36763e-35	1.2279e-33	TRUE
ENSMMUG00000010197	SLA	972.735	5.72804	0.359207	15.9463	3.02178e-57	1.70741e-55	TRUE
ENSMMUG00000012199	SP140	64.7719	5.72202	0.724787	7.89476	2.90872e-15	2.67782e-14	TRUE
ENSMMUG00000016548	CASP12	289.046	5.71232	0.386155	14.7928	1.62964e-49	7.5558e-48	TRUE
ENSMMUG00000019670	ABHD15	295.152	5.71203	0.503453	11.3457	7.79019e-30	1.73093e-28	TRUE
ENSMMUG00000002675	CAPG	333.631	5.71113	0.446631	12.7871	1.93476e-37	5.82379e-36	TRUE
ENSMMUG00000022163	SLC1A5	91.7814	5.70956	0.766903	7.44495	9.69798e-14	7.93964e-13	TRUE
ENSMMUG00000023060	AKAP4	9.98134	5.69816	1.57724	3.61274	0.000302979	0.000825806	TRUE
ENSMMUG00000003579	C1H1orf162	520.877	5.69549	0.47612	11.9623	5.59984e-33	1.43727e-31	TRUE
ENSMMUG00000015250	CLEC4A	416.012	5.69527	0.554258	10.2755	9.08885e-25	1.53575e-23	TRUE
ENSMMUG00000000568	SLC46A2	57.7802	5.68926	0.964485	5.89876	3.66248e-09	1.9206e-08	TRUE
ENSMMUG00000021054	MCM5	260.874	5.67533	0.404546	14.0289	1.03728e-44	4.02267e-43	TRUE
ENSMMUG00000020393	NLRP12	15.0105	5.65248	1.56688	3.60747	0.000309197	0.000841056	TRUE
ENSMMUG00000039346	APOBEC3G	316.866	5.64932	0.463106	12.1988	3.15584e-34	8.59892e-33	TRUE
ENSMMUG00000038573	NA	55.6981	5.64863	0.805209	7.01512	2.29759e-12	1.64706e-11	TRUE
ENSMMUG00000015812	CD48	1393.94	5.6473	0.275009	20.535	1.04851e-93	1.60751e-91	TRUE
ENSMMUG00000014203	PARVG	966.682	5.64393	0.30744	18.3578	2.8578e-75	2.73836e-73	TRUE
ENSMMUG00000013545	HCLS1	2225.42	5.6215	0.18696	30.068	1.27078e-198	1.21767e-195	TRUE
ENSMMUG00000015052	ARHGAP25	1795.51	5.61359	0.32964	17.0295	4.96359e-65	3.43819e-63	TRUE
ENSMMUG00000012967	VSIR	2047.73	5.60972	0.33615	16.6881	1.59849e-62	1.00438e-60	TRUE
ENSMMUG00000010979	S100A4	25.9522	5.60817	1.4298	3.92233	8.76954e-05	0.000260391	TRUE
ENSMMUG00000020159	LOC100429241	36.4955	5.6071	1.26377	4.43679	9.13092e-06	3.12243e-05	TRUE
ENSMMUG00000008230	PGM5	1740.87	5.60003	0.298551	18.7574	1.68587e-78	1.73856e-76	TRUE
ENSMMUG00000022041	STXBP2	661.083	5.59679	0.374148	14.9588	1.36543e-50	6.47437e-49	TRUE
ENSMMUG00000004576	CCR3	11.4942	5.59451	1.38673	4.0343	5.47642e-05	0.000167609	TRUE
ENSMMUG00000016402	LHFPL2	655.644	5.59099	0.331812	16.8499	1.05117e-63	6.79036e-62	TRUE
ENSMMUG00000002420	RUNX3	40.7026	5.55771	1.16304	4.77858	1.76534e-06	6.65971e-06	TRUE
ENSMMUG00000017260	GPR65	30.4783	5.5575	1.13933	4.87785	1.07251e-06	4.1663e-06	TRUE
ENSMMUG00000014372	BMF	547.124	5.53972	0.391565	14.1477	1.931e-45	7.69633e-44	TRUE
ENSMMUG00000041001	SLC16A5	360.727	5.52069	0.479875	11.5044	1.25295e-30	2.90465e-29	TRUE
ENSMMUG00000004017	APOBEC3D	348.543	5.51344	0.419786	13.1339	2.10496e-39	6.83727e-38	TRUE
ENSMMUG00000022985	SCIMP	65.3315	5.50844	0.771313	7.14164	9.22253e-13	6.8883e-12	TRUE
ENSMMUG00000042717	NA	18.1074	5.50192	1.42422	3.86312	0.000111947	0.000326788	TRUE
ENSMMUG00000002005	ARHGAP30	1228.67	5.49946	0.266449	20.6399	1.20403e-94	1.9096e-92	TRUE
ENSMMUG00000047772	CD79A	11.6351	5.49427	1.32461	4.14783	3.35643e-05	0.000106276	TRUE
ENSMMUG00000045247	LOC718347	7.79212	5.49309	1.07075	5.13013	2.89539e-07	1.21042e-06	TRUE
ENSMMUG00000007586	NCF1	401.486	5.48897	0.464875	11.8074	3.57388e-32	8.86607e-31	TRUE
ENSMMUG00000020795	FGD3	1928.43	5.48394	0.321088	17.0793	2.11742e-65	1.48912e-63	TRUE
ENSMMUG00000021807	LOC695407	5387.48	5.48064	0.271212	20.2079	8.33665e-91	1.19824e-88	TRUE
ENSMMUG00000044257	MX2	1866.59	5.47412	0.409991	13.3518	1.15606e-40	3.91544e-39	TRUE
ENSMMUG00000005722	ADGRE5	573.589	5.47167	0.607602	9.00535	2.1497e-19	2.64933e-18	TRUE
ENSMMUG00000037742	CD300LB	10.5152	5.46966	1.4705	3.71959	0.000199544	0.000559554	TRUE
ENSMMUG00000042337	NA	7.80354	5.46519	1.41674	3.85758	0.000114514	0.000334113	TRUE
ENSMMUG00000003684	ATP8B4	1987.54	5.45252	0.215978	25.2456	1.26453e-140	4.84675e-138	TRUE
ENSMMUG00000016897	SECTM1	107.245	5.43313	0.675325	8.0452	8.61017e-16	8.25033e-15	TRUE
ENSMMUG00000013062	PHETA2	26.3339	5.43068	1.0262	5.29203	1.20965e-07	5.32613e-07	TRUE
ENSMMUG00000000005	NAGA	522.176	5.42635	0.552023	9.82994	8.36717e-23	1.27094e-21	TRUE
ENSMMUG00000020156	CD1D	303.439	5.41907	0.49004	11.0584	1.99613e-28	4.16561e-27	TRUE
ENSMMUG00000007409	DSE	1074.3	5.41291	0.368521	14.6882	7.6727e-49	3.48026e-47	TRUE
ENSMMUG00000020469	RASGRP4	318.245	5.41141	0.405566	13.3429	1.30369e-40	4.40896e-39	TRUE
ENSMMUG00000021932	ARHGAP27	2742.12	5.41138	0.202451	26.7293	2.15075e-157	1.00941e-154	TRUE
ENSMMUG00000013359	SLC11A1	930.57	5.40944	0.555296	9.74155	2.00472e-22	2.97053e-21	TRUE
ENSMMUG00000013067	EMP3	552.731	5.40741	0.30379	17.7998	7.08863e-71	6.15159e-69	TRUE
ENSMMUG00000012710	CXHXorf21	231.959	5.40623	0.547477	9.87481	5.35331e-23	8.22379e-22	TRUE
ENSMMUG00000010601	SLC43A3	719.829	5.40273	0.406822	13.2803	3.01136e-40	1.00804e-38	TRUE
ENSMMUG00000010031	TGFBR2	1954.43	5.39116	0.396632	13.5923	4.4473e-42	1.56863e-40	TRUE
ENSMMUG00000014149	LYN	3782.63	5.38374	0.174016	30.9382	3.6589e-210	5.60959e-207	TRUE
ENSMMUG00000017991	PDCD1LG2	593.104	5.37071	0.437136	12.2861	1.07537e-34	2.98313e-33	TRUE
ENSMMUG00000004055	CD300LF	396.754	5.36652	0.461204	11.6359	2.70754e-31	6.47248e-30	TRUE
ENSMMUG00000045501	NA	16.495	5.36359	1.32166	4.05821	4.94508e-05	0.000152504	TRUE
ENSMMUG00000022569	PARP14	3511.62	5.35613	0.306462	17.4773	2.13293e-68	1.67982e-66	TRUE
ENSMMUG00000009851	CASP5	310.698	5.35463	0.513777	10.4221	1.96565e-25	3.47457e-24	TRUE
ENSMMUG00000019652	CEBPE	53.7442	5.34464	0.735523	7.26646	3.69041e-13	2.873e-12	TRUE
ENSMMUG00000018854	NA	72.5178	5.34431	0.902671	5.92055	3.20868e-09	1.69243e-08	TRUE
ENSMMUG00000016271	CLEC5A	63.0591	5.34414	0.970474	5.50673	3.65555e-08	1.7111e-07	TRUE
ENSMMUG00000015148	RAB3IL1	1900.38	5.34097	0.27484	19.433	4.05999e-84	4.8377e-82	TRUE
ENSMMUG00000019835	CD5L	219.181	5.33293	1.46176	3.64831	0.000263974	0.000725196	TRUE
ENSMMUG00000021637	NRROS	1503.36	5.32115	0.221607	24.0117	2.10058e-127	5.96384e-125	TRUE
ENSMMUG00000015374	LRMP	1408.04	5.31351	0.227078	23.3995	4.32738e-121	1.13087e-118	TRUE
ENSMMUG00000001217	CASP7	444.206	5.31206	0.307441	17.2783	6.85444e-67	5.06854e-65	TRUE
ENSMMUG00000021308	C9H10orf71	13.0637	5.3087	1.42789	3.71785	0.000200923	0.000562872	TRUE
ENSMMUG00000019606	CGAS	436.582	5.30647	0.34855	15.2244	2.43448e-52	1.2092e-50	TRUE
ENSMMUG00000017194	NRM	217.44	5.30597	0.405079	13.0986	3.35394e-39	1.08178e-37	TRUE
ENSMMUG00000022139	CTSC	1877.7	5.30004	0.364042	14.5589	5.13063e-48	2.256e-46	TRUE
ENSMMUG00000015338	ITPRIP	484.065	5.29639	0.312219	16.9637	1.52332e-64	1.02133e-62	TRUE
ENSMMUG00000009384	IGFBP4	111.8	5.29527	0.66455	7.9682	1.60998e-15	1.51183e-14	TRUE
ENSMMUG00000007517	GPR132	280.576	5.29343	0.413143	12.8126	1.39405e-37	4.23499e-36	TRUE
ENSMMUG00000018970	AANAT	19.189	5.28318	1.07548	4.91241	8.9964e-07	3.52453e-06	TRUE
ENSMMUG00000013922	TREML2	21.9869	5.27903	1.06989	4.93419	8.04825e-07	3.17743e-06	TRUE
ENSMMUG00000033532	NA	16.6937	5.27462	1.40569	3.75234	0.000175195	0.000496054	TRUE
ENSMMUG00000039712	NA	96.2221	5.26221	0.650196	8.09327	5.80843e-16	5.63852e-15	TRUE
ENSMMUG00000016318	CD72	979.774	5.25052	0.30385	17.28	6.65996e-67	4.94062e-65	TRUE
ENSMMUG00000046847	SAP25	156.114	5.24785	0.515577	10.1786	2.47058e-24	4.06991e-23	TRUE
ENSMMUG00000017008	GIMAP2	111.706	5.24706	0.501217	10.4687	1.20343e-25	2.14538e-24	TRUE
ENSMMUG00000023024	PRICKLE3	150.193	5.2407	0.425923	12.3043	8.58619e-35	2.39632e-33	TRUE
ENSMMUG00000020339	SOAT2	7.47549	5.23708	1.45389	3.60212	0.000315639	0.000856994	TRUE
ENSMMUG00000031100	MS4A4A	366.847	5.22144	0.570956	9.14507	5.95905e-20	7.61758e-19	TRUE
ENSMMUG00000007893	HHIPL2	9.43998	5.21406	1.31674	3.95983	7.50019e-05	0.000224732	TRUE
ENSMMUG00000003289	ITGB3	456.109	5.20423	0.408356	12.7443	3.35275e-37	1.00004e-35	TRUE
ENSMMUG00000002278	ARID3A	265.015	5.20288	0.343239	15.1582	6.68605e-52	3.29249e-50	TRUE
ENSMMUG00000019371	MAMU-DPA	358.233	5.19872	0.751453	6.91822	4.57355e-12	3.20274e-11	TRUE
ENSMMUG00000019515	NIBAN1	725.863	5.1884	0.463786	11.1871	4.71866e-29	1.01797e-27	TRUE
ENSMMUG00000010066	MERTK	8778.46	5.18261	0.137334	37.7374	0	0	TRUE
ENSMMUG00000003665	PLBD1	686.728	5.17259	0.451703	11.4513	2.3158e-30	5.29388e-29	TRUE
ENSMMUG00000016367	CD80	242.948	5.1632	0.682338	7.56693	3.82146e-14	3.22503e-13	TRUE
ENSMMUG00000023777	TMEM114	70.3198	5.15648	0.837099	6.15994	7.27714e-10	4.10681e-09	TRUE
ENSMMUG00000008252	IL21R	323.253	5.1558	0.632668	8.14931	3.66007e-16	3.60474e-15	TRUE
ENSMMUG00000011713	LPXN	540.505	5.15271	0.314825	16.3669	3.29602e-60	1.99996e-58	TRUE
ENSMMUG00000048321	NA	222.108	5.14491	0.400714	12.8393	9.87242e-38	3.0191e-36	TRUE
ENSMMUG00000008716	SNAI3	37.683	5.14448	0.861939	5.96849	2.39461e-09	1.28067e-08	TRUE
ENSMMUG00000041765	CD300LD	1339.05	5.13854	0.273074	18.8174	5.43909e-79	5.65985e-77	TRUE
ENSMMUG00000010241	CRYBG2	6.98081	5.13576	1.33869	3.83641	0.000124844	0.000362368	TRUE
ENSMMUG00000000880	SCIN	962.717	5.13337	1.14655	4.47722	7.562e-06	2.61548e-05	TRUE
ENSMMUG00000019441	SLC12A7	1017.65	5.12728	0.267299	19.1818	5.25286e-82	5.86408e-80	TRUE
ENSMMUG00000022978	IL6R	1016.42	5.12688	0.226928	22.5925	5.13229e-113	1.16859e-110	TRUE
ENSMMUG00000010456	LOC718378	6.95267	5.11799	1.13648	4.50336	6.68863e-06	2.33164e-05	TRUE
ENSMMUG00000018358	ZNF217	2466.23	5.11669	0.214533	23.8504	1.00393e-125	2.78162e-123	TRUE
ENSMMUG00000005791	PIK3R6	175.567	5.11642	0.690345	7.4114	1.24976e-13	1.01486e-12	TRUE
ENSMMUG00000022980	SHE	663.965	5.10941	0.303854	16.8153	1.88435e-63	1.21385e-61	TRUE
ENSMMUG00000009486	CD33	10.683	5.10749	1.42607	3.58152	0.000341602	0.000921828	TRUE
ENSMMUG00000046927	NA	506.785	5.1046	0.339889	15.0184	5.56018e-51	2.66947e-49	TRUE
ENSMMUG00000022062	TRAF3IP3	1275.17	5.10174	0.270567	18.8557	2.63686e-79	2.8074e-77	TRUE
ENSMMUG00000001765	TYMP	329.771	5.10052	0.509259	10.0156	1.30211e-23	2.06799e-22	TRUE
ENSMMUG00000000288	CCL2	55.7002	5.08698	0.935754	5.43624	5.44174e-08	2.49688e-07	TRUE
ENSMMUG00000017753	LOC694110	54.8639	5.0744	0.659842	7.69032	1.46766e-14	1.28188e-13	TRUE
ENSMMUG00000010436	TMEM106A	284.479	5.06927	0.403391	12.5666	3.22121e-36	9.32974e-35	TRUE
ENSMMUG00000016578	NA	26.4974	5.06885	1.03426	4.90094	9.53808e-07	3.72786e-06	TRUE
ENSMMUG00000014733	CDH23	618.126	5.06799	0.517688	9.78965	1.24724e-22	1.8796e-21	TRUE
ENSMMUG00000039094	TMEM154	69.1923	5.05596	0.962931	5.25059	1.51613e-07	6.59723e-07	TRUE
ENSMMUG00000017236	ACSF2	1328.95	5.05247	0.241444	20.9261	3.10003e-97	5.36025e-95	TRUE
ENSMMUG00000029799	MAMU-DRB1	546.352	5.04213	0.485023	10.3957	2.59486e-25	4.53105e-24	TRUE
ENSMMUG00000000413	SLC7A7	936.681	5.03092	0.190128	26.4608	2.74343e-154	1.26181e-151	TRUE
ENSMMUG00000022615	EGFL6	518.617	5.02397	0.398999	12.5914	2.35409e-36	6.85279e-35	TRUE
ENSMMUG00000005327	GRAP	233.335	5.02215	0.526705	9.53504	1.4983e-21	2.10485e-20	TRUE
ENSMMUG00000014402	FCN1	44.4448	5.01431	0.908468	5.51953	3.39915e-08	1.59727e-07	TRUE
ENSMMUG00000045278	ACKR2	111.397	5.01137	0.515141	9.72815	2.28719e-22	3.37819e-21	TRUE
ENSMMUG00000022626	MAMU-DMB	457.668	5.00674	0.548388	9.12991	6.85535e-20	8.7149e-19	TRUE
ENSMMUG00000002167	MRC2	2904.93	5.00252	0.205687	24.321	1.17531e-130	3.70253e-128	TRUE
ENSMMUG00000030377	MLXIPL	1784.04	5.00177	0.427776	11.6925	1.39261e-31	3.37825e-30	TRUE
ENSMMUG00000014516	ITGB5	4798.24	4.972	0.232158	21.4164	9.39762e-102	1.75705e-99	TRUE
ENSMMUG00000044001	NA	122.489	4.95626	0.464258	10.6757	1.32317e-26	2.47188e-25	TRUE
ENSMMUG00000000073	CASS4	537.328	4.94201	0.318913	15.4964	3.66673e-54	1.93848e-52	TRUE
ENSMMUG00000030785	VAMP8	183.94	4.94128	0.358837	13.7703	3.84849e-43	1.39816e-41	TRUE
ENSMMUG00000005534	MAMU-DMA	425.908	4.9332	0.442431	11.1502	7.14518e-29	1.5257e-27	TRUE
ENSMMUG00000009850	CASP4	274.303	4.9247	0.415098	11.8639	1.82203e-32	4.56938e-31	TRUE
ENSMMUG00000036262	NA	6.24128	4.92455	1.32578	3.71444	0.000203652	0.000569962	TRUE
ENSMMUG00000005713	SLC17A9	77.8408	4.9123	0.686267	7.15799	8.1867e-13	6.1526e-12	TRUE
ENSMMUG00000016167	PTGER4	127.349	4.91092	0.940608	5.22101	1.77953e-07	7.66508e-07	TRUE
ENSMMUG00000015149	IL15RA	99.3369	4.90195	0.523408	9.36545	7.57257e-21	1.01781e-19	TRUE
ENSMMUG00000019018	SMAD6	100.919	4.88534	0.458577	10.6533	1.68347e-26	3.1348e-25	TRUE
ENSMMUG00000042625	NA	99.0938	4.87367	0.779647	6.25113	4.07486e-10	2.35806e-09	TRUE
ENSMMUG00000016575	SP100	3032.23	4.86862	0.164215	29.6478	3.62244e-193	3.20405e-190	TRUE
ENSMMUG00000030983	UBQLNL	32.8294	4.8582	0.718737	6.75936	1.38604e-11	9.26862e-11	TRUE
ENSMMUG00000021900	UPK3A	58.1393	4.84394	0.664518	7.2894	3.1134e-13	2.44282e-12	TRUE
ENSMMUG00000005600	DENND1C	574.344	4.83195	0.441232	10.951	6.56851e-28	1.32855e-26	TRUE
ENSMMUG00000041378	LOC701756	397.382	4.82475	0.499568	9.65786	4.55278e-22	6.635e-21	TRUE
ENSMMUG00000015089	VNN1	497.56	4.82444	0.539083	8.94936	3.57564e-19	4.33926e-18	TRUE
ENSMMUG00000013400	CXCR2	194.991	4.82337	0.672299	7.17445	7.26e-13	5.48844e-12	TRUE
ENSMMUG00000040671	FUT7	46.8688	4.81956	0.808508	5.96106	2.50608e-09	1.3378e-08	TRUE
ENSMMUG00000016276	TRIM72	116.919	4.81836	0.580314	8.30301	1.01506e-16	1.03794e-15	TRUE
ENSMMUG00000009483	MMP25	106.053	4.81699	0.665217	7.24122	4.44655e-13	3.43722e-12	TRUE
ENSMMUG00000004475	MMP2	936.548	4.80222	0.406244	11.821	3.03936e-32	7.55634e-31	TRUE
ENSMMUG00000007838	PRCP	5107.41	4.78953	0.269981	17.7402	2.05109e-70	1.7278e-68	TRUE
ENSMMUG00000031296	CASP8	424.91	4.78948	0.349847	13.6902	1.16136e-42	4.17964e-41	TRUE
ENSMMUG00000019545	TDRD10	25.8593	4.77614	1.02204	4.67312	2.9666e-06	1.08878e-05	TRUE
ENSMMUG00000013490	TRIM6	729.878	4.77215	0.245393	19.447	3.08942e-84	3.70038e-82	TRUE
ENSMMUG00000003141	FLI1	2108.78	4.77131	0.190639	25.028	3.02884e-138	1.08835e-135	TRUE
ENSMMUG00000015291	STARD8	752.119	4.76814	0.43204	11.0363	2.55194e-28	5.29666e-27	TRUE
ENSMMUG00000017922	PTGIR	43.2543	4.73228	0.780836	6.06053	1.35675e-09	7.4507e-09	TRUE
ENSMMUG00000003335	LSP1	229.628	4.73109	0.661638	7.15057	8.64166e-13	6.47125e-12	TRUE
ENSMMUG00000020212	SCNN1A	125.231	4.7081	0.511731	9.20035	3.56801e-20	4.63056e-19	TRUE
ENSMMUG00000016353	LOC107000561	90.4332	4.70454	0.663467	7.09084	1.33298e-12	9.79689e-12	TRUE
ENSMMUG00000000335	TRIM5	660.269	4.69152	0.275892	17.0049	7.5486e-65	5.21306e-63	TRUE
ENSMMUG00000008120	CRYBG1	1104.74	4.66206	0.233794	19.9409	1.79717e-88	2.41693e-86	TRUE
ENSMMUG00000012840	HVCN1	1041.14	4.64759	0.266254	17.4555	3.12842e-68	2.45544e-66	TRUE
ENSMMUG00000002722	LOC722784	162.609	4.64647	0.389134	11.9406	7.27394e-33	1.85453e-31	TRUE
ENSMMUG00000020132	GCNT2	308.297	4.64473	0.331693	14.0031	1.49202e-44	5.74741e-43	TRUE
ENSMMUG00000002140	M1AP	22.0739	4.64472	0.975791	4.75995	1.93642e-06	7.27527e-06	TRUE
ENSMMUG00000023560	DEF6	1308.8	4.64245	0.224152	20.7111	2.74889e-95	4.42071e-93	TRUE
ENSMMUG00000020570	NA	18.8837	4.63622	1.2293	3.77144	0.000162311	0.000462078	TRUE
ENSMMUG00000023372	RCSD1	3266.54	4.59583	0.38754	11.859	1.93286e-32	4.83678e-31	TRUE
ENSMMUG00000014896	ICAM1	192.889	4.58003	0.609778	7.51098	5.86863e-14	4.89344e-13	TRUE
ENSMMUG00000003942	TRPV4	180.296	4.5651	0.546541	8.35272	6.671e-17	6.90116e-16	TRUE
ENSMMUG00000007542	TNFRSF10A	206.502	4.56142	0.375915	12.1342	6.95999e-34	1.86549e-32	TRUE
ENSMMUG00000001915	CLDN1	248.593	4.55365	0.500522	9.09779	9.21858e-20	1.1591e-18	TRUE
ENSMMUG00000008111	LOC100426632	45.796	4.54543	0.747811	6.07831	1.21459e-09	6.69991e-09	TRUE
ENSMMUG00000007742	NA	696.002	4.53769	0.408856	11.0985	1.27565e-28	2.69139e-27	TRUE
ENSMMUG00000023056	CLCN5	1330.16	4.53592	0.317149	14.3022	2.11999e-46	8.83216e-45	TRUE
ENSMMUG00000009602	XAF1	418.757	4.53001	0.625935	7.23719	4.58085e-13	3.53391e-12	TRUE
ENSMMUG00000007254	PIEZO1	2760.68	4.52767	0.283719	15.9583	2.4941e-57	1.41273e-55	TRUE
ENSMMUG00000045531	SLC35G1	133.783	4.51162	0.515417	8.75334	2.07125e-18	2.39842e-17	TRUE
ENSMMUG00000048032	LOC100423855	53.8242	4.50897	0.779069	5.78764	7.13837e-09	3.61987e-08	TRUE
ENSMMUG00000013387	CYSLTR1	391.918	4.49746	0.410553	10.9546	6.31335e-28	1.28032e-26	TRUE
ENSMMUG00000008248	NA	180.551	4.49524	0.345968	12.9932	1.33681e-38	4.20557e-37	TRUE
ENSMMUG00000015589	TIFA	189.203	4.49143	0.361929	12.4097	2.31547e-35	6.58205e-34	TRUE
ENSMMUG00000044024	NA	4.40346	4.47332	1.26964	3.52331	0.000426189	0.00113359	TRUE
ENSMMUG00000000320	RENBP	189.482	4.4709	0.374685	11.9324	8.02097e-33	2.03596e-31	TRUE
ENSMMUG00000001306	ORAI1	200.447	4.46935	0.313773	14.2439	4.8933e-46	2.01308e-44	TRUE
ENSMMUG00000011288	HAMP	72.5218	4.44201	0.841965	5.27576	1.32203e-07	5.78661e-07	TRUE
ENSMMUG00000020736	HACD1	159.114	4.43335	0.592994	7.47622	7.64936e-14	6.32323e-13	TRUE
ENSMMUG00000007852	RREB1	3035.5	4.43215	0.203124	21.8199	1.50142e-105	3.0556e-103	TRUE
ENSMMUG00000046332	IL3RA	93.9365	4.43155	0.70237	6.30942	2.80086e-10	1.65157e-09	TRUE
ENSMMUG00000009694	SLC9A9	3012.59	4.42907	0.170041	26.0471	1.45263e-149	6.42423e-147	TRUE
ENSMMUG00000041867	CA5A	24.4048	4.42379	1.11859	3.95478	7.66057e-05	0.000229179	TRUE
ENSMMUG00000000729	CFB	1088.54	4.41341	0.237341	18.5952	3.51249e-77	3.51203e-75	TRUE
ENSMMUG00000006811	STK10	3826.53	4.40468	0.126197	34.9032	6.65556e-267	3.06116e-263	TRUE
ENSMMUG00000018830	LOC718451	38.1535	4.3942	0.830895	5.28851	1.23316e-07	5.42446e-07	TRUE
ENSMMUG00000020955	MICAL2	303.491	4.39074	0.554896	7.91273	2.51811e-15	2.3294e-14	TRUE
ENSMMUG00000018245	EPHA2	338.954	4.39008	0.412274	10.6485	1.7728e-26	3.2958e-25	TRUE
ENSMMUG00000005990	ST6GALNAC3	1283.99	4.38479	0.300809	14.5767	3.95278e-48	1.75148e-46	TRUE
ENSMMUG00000001155	ACSL5	406.126	4.37702	0.296609	14.7569	2.77829e-49	1.2753e-47	TRUE
ENSMMUG00000011301	PSMB8	174.345	4.37356	0.547722	7.985	1.40523e-15	1.32606e-14	TRUE
ENSMMUG00000008505	OAS2	355.157	4.36214	0.58507	7.45575	8.93583e-14	7.34706e-13	TRUE
ENSMMUG00000014019	FAM217A	83.4363	4.33806	0.766775	5.65754	1.53554e-08	7.51978e-08	TRUE
ENSMMUG00000016476	NA	119.02	4.32538	0.624325	6.92809	4.26564e-12	2.99624e-11	TRUE
ENSMMUG00000016686	BUB1B	301.598	4.31941	0.528224	8.17723	2.90442e-16	2.87776e-15	TRUE
ENSMMUG00000041170	NA	3.14359	4.31573	1.97689	2.1831	0.0290288	0.0537976	TRUE
ENSMMUG00000015249	BCO2	1589.12	4.2931	0.296453	14.4816	1.58479e-47	6.79953e-46	TRUE
ENSMMUG00000016273	MGAM	346.484	4.29244	0.380891	11.2695	1.85703e-29	4.04798e-28	TRUE
ENSMMUG00000021796	CHRNA1	1183.88	4.29065	0.658283	6.51794	7.12794e-11	4.45438e-10	TRUE
ENSMMUG00000013024	STOM	1234.38	4.28775	0.244064	17.5681	4.32331e-69	3.47633e-67	TRUE
ENSMMUG00000022596	NFATC1	641.656	4.26908	0.259239	16.4678	6.25261e-61	3.84469e-59	TRUE
ENSMMUG00000044121	MKI67	91.2149	4.25268	0.840164	5.06173	4.15464e-07	1.7022e-06	TRUE
ENSMMUG00000020721	LY75	2228.48	4.249	0.225681	18.8275	4.49422e-79	4.71934e-77	TRUE
ENSMMUG00000000145	PDPN	927.894	4.24707	0.37037	11.4671	1.92975e-30	4.42898e-29	TRUE
ENSMMUG00000008227	NA	328.119	4.23992	0.64218	6.60238	4.04607e-11	2.58681e-10	TRUE
ENSMMUG00000017203	ADAMTSL2	589.861	4.2291	0.598113	7.07074	1.54115e-12	1.123e-11	TRUE
ENSMMUG00000045262	LOC697501	43.811	4.19528	0.556003	7.54542	4.50831e-14	3.78523e-13	TRUE
ENSMMUG00000019367	MAMU-DPB	263.649	4.1809	0.611757	6.83425	8.24368e-12	5.64226e-11	TRUE
ENSMMUG00000004823	NA	15.3692	4.16696	1.03221	4.03694	5.41518e-05	0.000165955	TRUE
ENSMMUG00000016375	FER1L6	257.237	4.16539	0.713384	5.83893	5.25387e-09	2.70298e-08	TRUE
ENSMMUG00000004063	ARHGAP22	3516.47	4.15867	0.26437	15.7305	9.34551e-56	5.12933e-54	TRUE
ENSMMUG00000006550	ZC3HAV1	582.246	4.14752	0.23687	17.5097	1.20777e-68	9.5776e-67	TRUE
ENSMMUG00000046200	SEPTIN14	39.6521	4.14449	0.704676	5.88141	4.06777e-09	2.1198e-08	TRUE
ENSMMUG00000006433	SLC29A3	707.393	4.13979	0.319322	12.9643	1.94954e-38	6.10812e-37	TRUE
ENSMMUG00000014656	ICAM2	113.99	4.13358	0.679218	6.0858	1.15914e-09	6.40941e-09	TRUE
ENSMMUG00000022222	IL17RA	728.424	4.13242	0.2352	17.5698	4.19462e-69	3.38469e-67	TRUE
ENSMMUG00000006268	JAML	135.268	4.1319	0.738002	5.59876	2.1589e-08	1.03736e-07	TRUE
ENSMMUG00000005528	HPS3	1188.73	4.13024	0.252493	16.3578	3.82587e-60	2.31536e-58	TRUE
ENSMMUG00000012048	TMEM173	183.717	4.12895	0.51535	8.01194	1.12914e-15	1.07301e-14	TRUE
ENSMMUG00000017795	IL2RG	73.6278	4.12782	0.489677	8.42968	3.46598e-17	3.66469e-16	TRUE
ENSMMUG00000020698	ADCY4	284.421	4.11556	0.560791	7.33884	2.15447e-13	1.71381e-12	TRUE
ENSMMUG00000004463	GRHL3	21.4073	4.11159	1.0529	3.905	9.42265e-05	0.000278382	TRUE
ENSMMUG00000017684	TNFAIP8	394.534	4.10366	0.296147	13.8568	1.15649e-43	4.32452e-42	TRUE
ENSMMUG00000022893	VWF	4191.14	4.09349	0.260905	15.6896	1.7818e-55	9.66419e-54	TRUE
ENSMMUG00000017425	MBOAT1	21.8355	4.0841	0.824199	4.95524	7.22418e-07	2.87032e-06	TRUE
ENSMMUG00000018034	ST14	357.97	4.08218	0.425891	9.58504	9.24178e-22	1.31763e-20	TRUE
ENSMMUG00000044902	NA	8.72061	4.07118	1.11165	3.6623	0.000249961	0.000689167	TRUE
ENSMMUG00000014135	ASF1B	260.114	4.06875	0.359269	11.3251	9.85828e-30	2.17156e-28	TRUE
ENSMMUG00000016745	ACSM3	310.484	4.06212	0.431004	9.42478	4.31012e-21	5.879e-20	TRUE
ENSMMUG00000023771	SAMSN1	1183.77	4.05617	0.233743	17.3531	1.86821e-67	1.42735e-65	TRUE
ENSMMUG00000000546	KIAA0040	101.14	4.0529	0.458135	8.84653	9.02829e-19	1.06857e-17	TRUE
ENSMMUG00000016579	SELL	61.8984	4.04778	1.06367	3.80547	0.000141537	0.000406764	TRUE
ENSMMUG00000005496	RNASE4	306.575	4.03597	0.58395	6.91149	4.79585e-12	3.3533e-11	TRUE
ENSMMUG00000002435	CPED1	551.764	4.02985	0.578146	6.9703	3.16267e-12	2.24551e-11	TRUE
ENSMMUG00000015208	MOB1A	615.46	4.01588	0.242345	16.5709	1.1315e-61	7.01375e-60	TRUE
ENSMMUG00000004478	LPCAT2	1757.43	4.01357	0.232744	17.2446	1.22949e-66	8.91943e-65	TRUE
ENSMMUG00000020009	ROR2	250.402	4.01274	0.503753	7.96569	1.64302e-15	1.54222e-14	TRUE
ENSMMUG00000021787	STAC3	373.714	3.99985	0.27106	14.7563	2.80232e-49	1.28377e-47	TRUE
ENSMMUG00000013304	MAN1A1	5037.8	3.99526	0.230842	17.3073	4.14217e-67	3.11299e-65	TRUE
ENSMMUG00000011479	MGME1	435.047	3.99249	0.27912	14.3038	2.07071e-46	8.6425e-45	TRUE
ENSMMUG00000018808	PRAM1	208.309	3.98263	0.543411	7.32895	2.31969e-13	1.83888e-12	TRUE
ENSMMUG00000047302	NA	25.7924	3.97673	0.618885	6.42564	1.31318e-10	7.98288e-10	TRUE
ENSMMUG00000007967	RNF135	374.241	3.97065	0.491871	8.07255	6.88423e-16	6.65196e-15	TRUE
ENSMMUG00000014906	RAB39A	278.808	3.96266	0.58878	6.73029	1.69326e-11	1.12187e-10	TRUE
ENSMMUG00000006880	CD19	13.6315	3.9508	1.10419	3.578	0.000346232	0.000933447	TRUE
ENSMMUG00000002376	SCARF1	175.869	3.94401	0.594819	6.63061	3.34291e-11	2.16007e-10	TRUE
ENSMMUG00000010273	FAM111B	93.947	3.94268	0.754221	5.22748	1.71834e-07	7.42096e-07	TRUE
ENSMMUG00000013376	POU2F2	473.257	3.9299	0.517402	7.59545	3.06735e-14	2.6068e-13	TRUE
ENSMMUG00000018145	ELK3	1440.54	3.92179	0.242622	16.1642	9.02513e-59	5.2812e-57	TRUE
ENSMMUG00000046155	TRPM8	702.605	3.9215	0.425869	9.20822	3.31579e-20	4.30997e-19	TRUE
ENSMMUG00000000759	PDE3B	2966.61	3.91889	0.160575	24.4053	1.50111e-131	4.93158e-129	TRUE
ENSMMUG00000020990	AGPAT2	61.9209	3.91681	0.504839	7.75853	8.59169e-15	7.61106e-14	TRUE
ENSMMUG00000006808	C16H17orf53	24.0396	3.91315	0.955363	4.09599	4.20373e-05	0.000131065	TRUE
ENSMMUG00000010615	GALNT10	1545	3.91076	0.25048	15.6131	5.93195e-55	3.17989e-53	TRUE
ENSMMUG00000016329	TNFRSF14	181.388	3.90498	0.384916	10.145	3.48703e-24	5.71978e-23	TRUE
ENSMMUG00000023289	PLD1	5321.14	3.89423	0.219488	17.7423	1.97504e-70	1.66985e-68	TRUE
ENSMMUG00000012040	ENO3	97.6705	3.882	0.4331	8.96328	3.15148e-19	3.84072e-18	TRUE
ENSMMUG00000004014	IRF7	24.529	3.87564	0.992396	3.90534	9.40925e-05	0.000278058	TRUE
ENSMMUG00000016381	PARP9	436.143	3.86911	0.461222	8.38882	4.91043e-17	5.14231e-16	TRUE
ENSMMUG00000029233	RIN3	247.006	3.85731	0.532353	7.24577	4.29988e-13	3.33168e-12	TRUE
ENSMMUG00000020486	CHEK2	184.276	3.83761	0.429895	8.92687	4.38249e-19	5.28773e-18	TRUE
ENSMMUG00000047471	ERMAP	565.502	3.83681	0.256972	14.9309	2.07553e-50	9.82121e-49	TRUE
ENSMMUG00000013027	REEP4	91.0503	3.82682	0.394209	9.70759	2.79872e-22	4.11522e-21	TRUE
ENSMMUG00000017280	TBC1D10C	38.0054	3.81798	0.759164	5.02919	4.92562e-07	1.99462e-06	TRUE
ENSMMUG00000039741	LOC720395	90.6252	3.81051	0.492471	7.73752	1.01373e-14	8.95608e-14	TRUE
ENSMMUG00000004083	GNB4	1627.4	3.7906	0.277658	13.652	1.96351e-42	7.02251e-41	TRUE
ENSMMUG00000009447	CALCRL	1365.32	3.78959	0.356033	10.6439	1.86109e-26	3.45158e-25	TRUE
ENSMMUG00000045062	NA	37.6318	3.78696	0.599098	6.3211	2.59703e-10	1.53888e-09	TRUE
ENSMMUG00000040326	NA	2.4894	3.78628	1.44843	2.61407	0.00894709	0.0186779	TRUE
ENSMMUG00000022697	STEAP4	113.047	3.78354	0.699256	5.4108	6.27428e-08	2.86148e-07	TRUE
ENSMMUG00000041713	ZDHHC12	203.474	3.7773	0.320138	11.799	3.95058e-32	9.75849e-31	TRUE
ENSMMUG00000041644	NA	31.1617	3.76881	0.947819	3.97629	6.9998e-05	0.000210865	TRUE
ENSMMUG00000002822	UNC13D	27.8901	3.76755	0.743821	5.06513	4.08129e-07	1.67333e-06	TRUE
ENSMMUG00000012406	PCOLCE2	287.437	3.76689	0.725878	5.18943	2.10941e-07	8.99167e-07	TRUE
ENSMMUG00000021878	TIMELESS	322.798	3.76303	0.314997	11.9462	6.79386e-33	1.74179e-31	TRUE
ENSMMUG00000005835	AOX2	182.793	3.75948	0.574278	6.54645	5.89221e-11	3.71038e-10	TRUE
ENSMMUG00000011498	DOCK11	4215.43	3.75271	0.179466	20.9104	4.30463e-97	7.38757e-95	TRUE
ENSMMUG00000021680	NAT2	17.3656	3.73341	0.953879	3.91392	9.08083e-05	0.000269113	TRUE
ENSMMUG00000022613	RECK	1528.48	3.72168	0.157487	23.6317	1.82046e-123	4.98394e-121	TRUE
ENSMMUG00000013325	LRRK1	2135.35	3.71224	0.245749	15.1058	1.48301e-51	7.21032e-50	TRUE
ENSMMUG00000020334	PROS1	1003.4	3.71051	0.291722	12.7193	4.61709e-37	1.36829e-35	TRUE
ENSMMUG00000016619	LOC701920	104.326	3.70817	0.592247	6.26118	3.82073e-10	2.21994e-09	TRUE
ENSMMUG00000006291	PCDH12	182.605	3.70687	0.691885	5.35764	8.43152e-08	3.77384e-07	TRUE
ENSMMUG00000003202	IFIH1	601.927	3.70088	0.261792	14.1367	2.25505e-45	8.97223e-44	TRUE
ENSMMUG00000023188	ALDH3B1	472.965	3.68225	0.227396	16.1931	5.63821e-59	3.31616e-57	TRUE
ENSMMUG00000012207	NOD2	207.579	3.67068	0.556577	6.5951	4.24979e-11	2.71011e-10	TRUE
ENSMMUG00000018544	SKAP2	3152.85	3.66336	0.155309	23.5875	5.17481e-123	1.40006e-120	TRUE
ENSMMUG00000029776	SLC26A2	282.867	3.64684	0.277397	13.1466	1.77916e-39	5.82012e-38	TRUE
ENSMMUG00000006058	TSPO	160.555	3.6315	0.545515	6.65701	2.79459e-11	1.82008e-10	TRUE
ENSMMUG00000001420	MFAP2	90.8271	3.61323	0.943712	3.82874	0.000128802	0.000373101	TRUE
ENSMMUG00000009948	HDAC1	276.016	3.61262	0.284739	12.6875	6.93508e-37	2.04469e-35	TRUE
ENSMMUG00000000387	FRMD4B	3023.82	3.59708	0.18101	19.8723	7.07519e-88	9.40509e-86	TRUE
ENSMMUG00000009159	LOC696336	412.604	3.58378	0.271077	13.2205	6.67898e-40	2.21321e-38	TRUE
ENSMMUG00000022117	ALDH16A1	187.377	3.56985	0.282061	12.6563	1.03205e-36	3.02344e-35	TRUE
ENSMMUG00000037843	OSCAR	30.1202	3.55876	0.989419	3.59682	0.000322135	0.000873086	TRUE
ENSMMUG00000019819	LOC703331	2530.54	3.55401	0.235448	15.0947	1.75583e-51	8.50079e-50	TRUE
ENSMMUG00000012871	ATP7A	1616.51	3.53968	0.19985	17.7117	3.40904e-70	2.85083e-68	TRUE
ENSMMUG00000021778	ATP10D	1456.56	3.53579	0.177731	19.894	4.58561e-88	6.13112e-86	TRUE
ENSMMUG00000007618	TMPRSS13	30.2468	3.53517	0.609724	5.79799	6.7116e-09	3.4155e-08	TRUE
ENSMMUG00000001408	NA	400.616	3.53007	0.307381	11.4843	1.58129e-30	3.65477e-29	TRUE
ENSMMUG00000022425	ANKRD44	2990.81	3.51983	0.153542	22.9242	2.6634e-116	6.38022e-114	TRUE
ENSMMUG00000013789	PTPN7	42.4384	3.51562	0.918486	3.82763	0.000129385	0.000374603	TRUE
ENSMMUG00000021370	KREMEN1	266.437	3.51066	0.403534	8.69978	3.32525e-18	3.80073e-17	TRUE
ENSMMUG00000037745	NA	10.0174	3.51025	1.01579	3.4557	0.000548874	0.001436	TRUE
ENSMMUG00000002089	TLDC2	28.9984	3.50125	0.707335	4.94991	7.42466e-07	2.94642e-06	TRUE
ENSMMUG00000042116	CBFB	932.658	3.49673	0.209429	16.6965	1.39026e-62	8.75941e-61	TRUE
ENSMMUG00000012547	NOD1	1072.71	3.49671	0.2309	15.1438	8.32418e-52	4.09041e-50	TRUE
ENSMMUG00000016833	CREB3L2	1103.14	3.48806	0.288485	12.091	1.17872e-33	3.12654e-32	TRUE
ENSMMUG00000001880	DDX60	452.92	3.48453	0.334462	10.4183	2.0455e-25	3.60739e-24	TRUE
ENSMMUG00000023415	NA	118.537	3.47121	0.563441	6.16074	7.24064e-10	4.08922e-09	TRUE
ENSMMUG00000045093	CCNB3	287.06	3.46709	0.434243	7.98422	1.41417e-15	1.33395e-14	TRUE
ENSMMUG00000004907	TENT5C	123.812	3.46288	0.649681	5.33013	9.81451e-08	4.36228e-07	TRUE
ENSMMUG00000007234	ATP11C	1496.92	3.46038	0.226247	15.2947	8.29059e-53	4.15378e-51	TRUE
ENSMMUG00000008618	CACNA1F	613.202	3.44239	0.370848	9.28248	1.65579e-20	2.18966e-19	TRUE
ENSMMUG00000015749	SQOR	388.85	3.43852	0.316694	10.8575	1.83647e-27	3.6283e-26	TRUE
ENSMMUG00000004974	TRIM21	192.162	3.43073	0.296733	11.5617	6.44573e-31	1.51567e-29	TRUE
ENSMMUG00000045465	NA	36.8516	3.42631	0.61566	5.56525	2.6177e-08	1.24585e-07	TRUE
ENSMMUG00000030784	VAMP5	90.378	3.41942	0.494912	6.90915	4.87564e-12	3.40719e-11	TRUE
ENSMMUG00000003768	SOAT1	781.648	3.41108	0.315504	10.8115	3.0357e-27	5.90626e-26	TRUE
ENSMMUG00000003566	PSTPIP2	183.235	3.41014	0.576751	5.91267	3.36608e-09	1.77139e-08	TRUE
ENSMMUG00000018584	NUAK2	116.009	3.4046	0.5015	6.78882	1.13053e-11	7.62206e-11	TRUE
ENSMMUG00000017927	PRKD2	623.07	3.40201	0.234408	14.5132	9.99507e-48	4.34512e-46	TRUE
ENSMMUG00000023200	FHL3	156.933	3.39885	0.359714	9.44877	3.42827e-21	4.71531e-20	TRUE
ENSMMUG00000008341	ARHGAP24	1292.38	3.38345	0.548163	6.17233	6.72908e-10	3.81436e-09	TRUE
ENSMMUG00000013109	ST8SIA4	1231.95	3.37858	0.242696	13.9211	4.71738e-44	1.78724e-42	TRUE
ENSMMUG00000005964	CMAH	116.794	3.37354	0.808687	4.17163	3.02431e-05	9.6428e-05	TRUE
ENSMMUG00000004471	FAM114A1	496.418	3.37073	0.180787	18.6448	1.39288e-77	1.41735e-75	TRUE
ENSMMUG00000042891	QPRT	345.209	3.35106	0.440659	7.60466	2.85647e-14	2.43388e-13	TRUE
ENSMMUG00000020084	MYH3	168.399	3.34911	0.940723	3.56014	0.000370652	0.000994996	TRUE
ENSMMUG00000002210	TNFRSF11A	412.668	3.34018	0.508596	6.56744	5.1186e-11	3.24366e-10	TRUE
ENSMMUG00000007477	KIFC1	81.3032	3.33896	0.42082	7.93442	2.11476e-15	1.96339e-14	TRUE
ENSMMUG00000009377	TRIM47	78.5269	3.33605	0.492344	6.77585	1.23676e-11	8.31629e-11	TRUE
ENSMMUG00000042362	CLEC2B	37.9855	3.33306	0.74103	4.49787	6.86373e-06	2.38545e-05	TRUE
ENSMMUG00000021664	LMNTD2	35.9807	3.32934	0.603958	5.51254	3.53685e-08	1.65858e-07	TRUE
ENSMMUG00000021149	MCM3	309.057	3.32238	0.512538	6.48221	9.03893e-11	5.58036e-10	TRUE
ENSMMUG00000004690	TFEB	614.706	3.31509	0.205943	16.0971	2.67244e-58	1.54807e-56	TRUE
ENSMMUG00000013007	RTP4	22.1165	3.31166	0.639418	5.17918	2.22862e-07	9.46647e-07	TRUE
ENSMMUG00000001128	IQCD	45.941	3.3018	0.803919	4.10713	4.00604e-05	0.000125291	TRUE
ENSMMUG00000018242	TMCC3	1053.82	3.30178	0.252141	13.095	3.51729e-39	1.13287e-37	TRUE
ENSMMUG00000042009	C4H6orf132	22.3775	3.28532	0.828368	3.96601	7.30849e-05	0.000219417	TRUE
ENSMMUG00000001294	FCHSD2	5875.94	3.28277	0.162875	20.1552	2.42273e-90	3.43924e-88	TRUE
ENSMMUG00000020547	PARP15	87.3743	3.25595	0.90496	3.59789	0.000320809	0.000869696	TRUE
ENSMMUG00000022869	GM2A	992.049	3.25034	0.271068	11.9908	3.96856e-33	1.03008e-31	TRUE
ENSMMUG00000002535	DEPDC7	215.002	3.24995	0.438355	7.41396	1.2258e-13	9.96454e-13	TRUE
ENSMMUG00000005991	TRIOBP	1093.41	3.24965	0.439838	7.3883	1.48717e-13	1.20001e-12	TRUE
ENSMMUG00000004259	PROX2	196.88	3.24488	0.667084	4.86427	1.14879e-06	4.44087e-06	TRUE
ENSMMUG00000021701	IL12B	66.7005	3.232	0.780219	4.14243	3.43652e-05	0.000108617	TRUE
ENSMMUG00000021423	PLA2G4A	1112.66	3.22917	0.265692	12.1538	5.47589e-34	1.47458e-32	TRUE
ENSMMUG00000006151	FPR2	18.7735	3.22277	0.875079	3.68283	0.000230655	0.000640082	TRUE
ENSMMUG00000018652	HGF	393.288	3.22143	0.291057	11.068	1.79285e-28	3.75503e-27	TRUE
ENSMMUG00000011437	AR	243.849	3.21578	0.579263	5.5515	2.8323e-08	1.34353e-07	TRUE
ENSMMUG00000006723	SLC8B1	482.222	3.215	0.298531	10.7694	4.80134e-27	9.22444e-26	TRUE
ENSMMUG00000044762	TMEM52B	35.8793	3.21233	0.796302	4.03406	5.48223e-05	0.000167764	TRUE
ENSMMUG00000049226	NA	100.969	3.21201	0.518977	6.18912	6.05028e-10	3.44402e-09	TRUE
ENSMMUG00000010599	TBX18	43.6556	3.20645	0.862414	3.71799	0.000200812	0.000562631	TRUE
ENSMMUG00000022874	LOC702046	216.284	3.20156	0.323214	9.90538	3.94451e-23	6.11678e-22	TRUE
ENSMMUG00000040780	LOC716637	13.1722	3.20147	0.881809	3.63057	0.000282795	0.000774218	TRUE
ENSMMUG00000023003	FAM118A	600.386	3.1942	0.181115	17.6363	1.29673e-69	1.06503e-67	TRUE
ENSMMUG00000010316	HERC5	326.334	3.17648	0.371159	8.55826	1.14585e-17	1.25303e-16	TRUE
ENSMMUG00000028866	DNASE2	107.556	3.17382	0.289545	10.9614	5.85658e-28	1.19295e-26	TRUE
ENSMMUG00000010034	SEMA5B	441.953	3.16888	0.513856	6.16686	6.96609e-10	3.94191e-09	TRUE
ENSMMUG00000003673	PM20D1	37.3113	3.1657	0.723332	4.37655	1.20574e-05	4.05327e-05	TRUE
ENSMMUG00000004224	PARP12	192.164	3.16082	0.309827	10.2019	1.94404e-24	3.22097e-23	TRUE
ENSMMUG00000019714	VAV3	6562.23	3.15582	0.28771	10.9688	5.40132e-28	1.10315e-26	TRUE
ENSMMUG00000010171	PSTPIP1	125.135	3.15539	0.601826	5.24302	1.57968e-07	6.85433e-07	TRUE
ENSMMUG00000000204	IRAK4	224.707	3.14489	0.244936	12.8397	9.82967e-38	3.01003e-36	TRUE
ENSMMUG00000029841	LOC719702	673.52	3.14347	0.321765	9.76946	1.5226e-22	2.27519e-21	TRUE
ENSMMUG00000003926	BCL2L12	29.1138	3.14316	0.695523	4.51912	6.2096e-06	2.17559e-05	TRUE
ENSMMUG00000005920	LOC704019	86.6017	3.14242	0.519336	6.05084	1.4409e-09	7.88963e-09	TRUE
ENSMMUG00000002997	AURKB	26.4909	3.13636	0.695016	4.51264	6.40244e-06	2.23798e-05	TRUE
ENSMMUG00000000929	AURKC	144.928	3.13566	0.630645	4.97215	6.62142e-07	2.64042e-06	TRUE
ENSMMUG00000018873	BMP8B	172.672	3.10259	0.312023	9.94348	2.69244e-23	4.20924e-22	TRUE
ENSMMUG00000020016	APOL4	108.55	3.09503	0.687192	4.50388	6.67228e-06	2.327e-05	TRUE
ENSMMUG00000001996	F11R	96.7547	3.07895	0.550116	5.59692	2.18197e-08	1.04779e-07	TRUE
ENSMMUG00000013309	DERA	236.677	3.07716	0.333613	9.22375	2.86883e-20	3.74855e-19	TRUE
ENSMMUG00000019724	SDK1	891.789	3.05867	0.404094	7.5692	3.7552e-14	3.1726e-13	TRUE
ENSMMUG00000008941	TOP2A	66.4581	3.05129	0.511146	5.9695	2.37983e-09	1.27336e-08	TRUE
ENSMMUG00000047061	EFCC1	378.279	3.04851	0.352777	8.64146	5.54971e-18	6.20451e-17	TRUE
ENSMMUG00000006340	SLC6A6	1442.55	3.0242	0.265304	11.399	4.22877e-30	9.46003e-29	TRUE
ENSMMUG00000007751	SLC22A18	134.48	3.02267	0.404481	7.47295	7.84148e-14	6.47506e-13	TRUE
ENSMMUG00000011560	STARD5	81.7718	3.01945	0.559052	5.40101	6.62651e-08	3.01166e-07	TRUE
ENSMMUG00000007191	PPARG	136.365	3.00128	0.257633	11.6495	2.30891e-31	5.54259e-30	TRUE
ENSMMUG00000042478	NA	0.0725661	-0.141971	3.74149	-0.037945	0.969732	NA	TRUE
ENSMMUG00000045654	TNF	159.373	8.57468	1.1668	7.3489	1.99839e-13	1.59573e-12	FALSE
ENSMMUG00000002955	CLEC1B	49.8631	7.8241	1.56133	5.01116	5.41018e-07	2.18315e-06	FALSE
ENSMMUG00000039695	NA	49.6343	7.73457	1.07171	7.21706	5.31222e-13	4.06946e-12	FALSE
ENSMMUG00000047851	LOC704994	45.596	7.72614	1.23682	6.24679	4.18969e-10	2.42208e-09	FALSE
ENSMMUG00000030809	NA	45.7191	7.60104	1.28936	5.89519	3.74252e-09	1.95873e-08	FALSE
ENSMMUG00000022960	CX3CR1	23141.3	7.56203	0.294785	25.6527	3.94285e-145	1.64861e-142	FALSE
ENSMMUG00000020102	CCL4L1	101.189	7.56167	1.14178	6.62268	3.52747e-11	2.27103e-10	FALSE
ENSMMUG00000042425	NA	58.1892	7.53066	1.15272	6.53294	6.44899e-11	4.04438e-10	FALSE
ENSMMUG00000014999	NA	39.0351	7.35551	1.07839	6.8208	9.05341e-12	6.16687e-11	FALSE
ENSMMUG00000039532	NA	32.6162	7.30631	1.3449	5.43261	5.55361e-08	2.54567e-07	FALSE
ENSMMUG00000017351	STAB1	12280.3	7.28443	0.497287	14.6483	1.38035e-48	6.19996e-47	FALSE
ENSMMUG00000024554	NA	26.7649	7.26822	1.04055	6.985	2.84854e-12	2.02811e-11	FALSE
ENSMMUG00000037338	NA	24.1464	7.24272	1.27867	5.66424	1.4768e-08	7.25062e-08	FALSE
ENSMMUG00000023163	BIN2	7821.92	7.24177	0.360838	20.0693	1.36825e-89	1.87295e-87	FALSE
ENSMMUG00000020535	PLCB2	22938.2	7.23544	0.431404	16.7719	3.92018e-63	2.4973e-61	FALSE
ENSMMUG00000049155	NA	64.3697	7.19394	1.12542	6.39222	1.63499e-10	9.84806e-10	FALSE
ENSMMUG00000013807	NA	210.797	7.18906	0.657473	10.9344	7.89482e-28	1.58843e-26	FALSE
ENSMMUG00000031572	SELPLG	30469.1	7.16285	0.242805	29.5004	2.84806e-191	2.42581e-188	FALSE
ENSMMUG00000044836	NA	42.4278	7.16024	1.04384	6.85953	6.90896e-12	4.75847e-11	FALSE
ENSMMUG00000011556	CSF1R	39052.9	7.13623	0.207657	34.3656	8.24777e-259	3.16123e-255	FALSE
ENSMMUG00000013286	KIR3DL0	432.341	7.09238	0.83583	8.48544	2.14909e-17	2.30947e-16	FALSE
ENSMMUG00000021536	OLFML3	7654.8	7.01694	0.338206	20.7475	1.29032e-95	2.1045e-93	FALSE
ENSMMUG00000048243	LOC100430668	46.9124	7.0072	0.998486	7.01782	2.25355e-12	1.61649e-11	FALSE
ENSMMUG00000036924	NA	28.2173	7.00247	1.21682	5.75472	8.67857e-09	4.35862e-08	FALSE
ENSMMUG00000008744	LAPTM5	10394.5	6.98199	0.328872	21.2302	5.02941e-100	9.10719e-98	FALSE
ENSMMUG00000018533	ALDH3B2	776.109	6.97118	0.629788	11.0691	1.77187e-28	3.71446e-27	FALSE
ENSMMUG00000012997	VMO1	3543.91	6.93586	0.525685	13.1939	9.50825e-40	3.14169e-38	FALSE
ENSMMUG00000002974	ACP5	24.0637	6.93397	1.01513	6.8306	8.45622e-12	5.78256e-11	FALSE
ENSMMUG00000007506	CCR1	6750.3	6.93346	0.307794	22.5263	2.29307e-112	5.02225e-110	FALSE
ENSMMUG00000008693	C3	142128	6.93254	0.219383	31.6002	3.67076e-219	7.03471e-216	FALSE
ENSMMUG00000022583	GPR34	17464.9	6.88808	0.383746	17.9496	4.83682e-72	4.36205e-70	FALSE
ENSMMUG00000002214	ADRB2	661.526	6.8593	0.664951	10.3155	5.99728e-25	1.02695e-23	FALSE
ENSMMUG00000016307	SLC2A5	8432.41	6.8563	0.268677	25.5188	1.22089e-143	4.84083e-141	FALSE
ENSMMUG00000020756	C1QC	7671.78	6.84754	0.362382	18.8959	1.23223e-79	1.31803e-77	FALSE
ENSMMUG00000044340	NA	20.1739	6.82821	1.07066	6.37757	1.7992e-10	1.08117e-09	FALSE
ENSMMUG00000010578	PLD4	2527.27	6.8218	0.243836	27.977	3.09189e-172	1.87116e-169	FALSE
ENSMMUG00000045775	LOC700274	8404.71	6.82113	0.374204	18.2284	3.07222e-74	2.88375e-72	FALSE
ENSMMUG00000021267	KCNN4	1619.78	6.81619	0.43356	15.7214	1.07847e-55	5.90513e-54	FALSE
ENSMMUG00000040935	MS4A7	5101.03	6.8155	0.253851	26.8484	8.80771e-159	4.21981e-156	FALSE
ENSMMUG00000044821	NA	192.462	6.81308	0.626571	10.8736	1.54017e-27	3.05339e-26	FALSE
ENSMMUG00000032701	MIR511	20.5281	6.76192	1.08357	6.24041	4.36429e-10	2.51858e-09	FALSE
ENSMMUG00000013919	TREML1	1598.34	6.74867	0.351519	19.1986	3.80217e-82	4.26529e-80	FALSE
ENSMMUG00000034451	NA	17.7924	6.72824	1.12398	5.98608	2.1496e-09	1.15555e-08	FALSE
ENSMMUG00000028947	CFD	4542.56	6.72794	0.276743	24.3111	1.4954e-130	4.64725e-128	FALSE
ENSMMUG00000027090	MIR223	65.1161	6.71163	0.928819	7.22598	4.97493e-13	3.82126e-12	FALSE
ENSMMUG00000038961	NA	36.8096	6.68766	1.24284	5.38097	7.40857e-08	3.34069e-07	FALSE
ENSMMUG00000046929	MBL2	318.645	6.67749	0.928627	7.19071	6.44545e-13	4.90004e-12	FALSE
ENSMMUG00000027041	MIR424	62.6921	6.6726	0.998825	6.68045	2.38211e-11	1.56028e-10	FALSE
ENSMMUG00000045719	NA	27.4761	6.66553	1.08986	6.11595	9.59819e-10	5.35362e-09	FALSE
ENSMMUG00000035392	NA	23.8864	6.6608	1.08324	6.14895	7.79992e-10	4.38569e-09	FALSE
ENSMMUG00000002737	FGL2	3980.83	6.65224	0.38821	17.1357	8.04241e-66	5.72605e-64	FALSE
ENSMMUG00000002437	ABI3	3006.71	6.65136	0.32492	20.4708	3.92467e-93	5.86076e-91	FALSE
ENSMMUG00000018454	MNDA	5813.38	6.62467	0.350001	18.9275	6.76384e-80	7.33717e-78	FALSE
ENSMMUG00000026857	MIR503	19.5764	6.60398	1.19112	5.54434	2.95057e-08	1.39848e-07	FALSE
ENSMMUG00000020426	SERPINA1	13692.9	6.59691	0.288617	22.857	1.24549e-115	2.92272e-113	FALSE
ENSMMUG00000001105	P2RY12	20780	6.59668	0.203497	32.4166	1.60447e-230	4.61224e-227	FALSE
ENSMMUG00000039764	NA	13637.4	6.58793	0.32091	20.5289	1.18794e-93	1.80921e-91	FALSE
ENSMMUG00000037953	NA	50.6287	6.58642	1.12026	5.87938	4.11798e-09	2.14499e-08	FALSE
ENSMMUG00000031248	NA	109.879	6.51865	0.72441	8.99856	2.28704e-19	2.81408e-18	FALSE
ENSMMUG00000047740	NA	13.7595	6.51619	1.17727	5.53498	3.11264e-08	1.47196e-07	FALSE
ENSMMUG00000008142	LOC106992315	7795.93	6.50943	0.238488	27.2945	4.92318e-164	2.51596e-161	FALSE
ENSMMUG00000004362	FCGR1A	3871.49	6.50721	0.18208	35.7383	1.00672e-279	7.71715e-276	FALSE
ENSMMUG00000034574	NA	17.403	6.46485	1.08971	5.93265	2.98077e-09	1.58019e-08	FALSE
ENSMMUG00000011386	GIMAP4	4291.7	6.46154	0.291355	22.1775	5.66046e-109	1.22805e-106	FALSE
ENSMMUG00000009126	SLCO2B1	14040.2	6.45532	0.24806	26.0232	2.70606e-149	1.17417e-146	FALSE
ENSMMUG00000016671	GPR84	18.6386	6.4537	1.35997	4.74546	2.08029e-06	7.78401e-06	FALSE
ENSMMUG00000008125	IRF8	4689.52	6.44656	0.373544	17.2578	9.77105e-67	7.15621e-65	FALSE
ENSMMUG00000003238	A2M	114357	6.44474	0.224861	28.661	1.16849e-180	8.39739e-178	FALSE
ENSMMUG00000018404	GAL3ST4	2427.98	6.40343	0.376772	16.9955	8.86903e-65	6.07027e-63	FALSE
ENSMMUG00000001657	RNASE6	2556.39	6.40304	0.412177	15.5347	2.0209e-54	1.07332e-52	FALSE
ENSMMUG00000040587	NA	35.0601	6.37125	1.09792	5.80303	6.51252e-09	3.3164e-08	FALSE
ENSMMUG00000001166	LYL1	633.849	6.36378	0.329047	19.34	2.47267e-83	2.85748e-81	FALSE
ENSMMUG00000032156	C3AR1	1480.23	6.36235	0.342961	18.5512	7.97031e-77	7.93477e-75	FALSE
ENSMMUG00000045996	LOC106994040	12.3551	6.3533	1.58054	4.01971	5.82698e-05	0.000177511	FALSE
ENSMMUG00000032898	NA	17.3404	6.34422	1.18372	5.35956	8.34257e-08	3.73693e-07	FALSE
ENSMMUG00000014231	BTLA	12.5178	6.34239	1.89542	3.34617	0.000819357	0.00208368	FALSE
ENSMMUG00000035055	NA	17.0133	6.33935	1.33149	4.7611	1.92545e-06	7.23759e-06	FALSE
ENSMMUG00000013501	CD68	2505.99	6.33725	0.31166	20.3339	6.45149e-92	9.33113e-90	FALSE
ENSMMUG00000007620	TMPRSS4	36.0006	6.31048	1.11195	5.67516	1.38558e-08	6.82508e-08	FALSE
ENSMMUG00000046454	NA	15.5943	6.30504	1.36759	4.61032	4.02057e-06	1.44765e-05	FALSE
ENSMMUG00000048774	LOC106997582	33.8623	6.297	1.49305	4.21753	2.46991e-05	7.96641e-05	FALSE
ENSMMUG00000004492	AIM2	6096.52	6.29453	0.306073	20.5655	5.59746e-94	8.69762e-92	FALSE
ENSMMUG00000008004	TYROBP	2318.46	6.26934	0.202534	30.9545	2.21296e-210	3.6351e-207	FALSE
ENSMMUG00000015391	CTSZ	1660.09	6.24804	0.381976	16.3572	3.86762e-60	2.33448e-58	FALSE
ENSMMUG00000042238	CCR5	1424.64	6.24484	0.31826	19.6218	1.00778e-85	1.26644e-83	FALSE
ENSMMUG00000002413	PLVAP	4187.66	6.2295	0.478022	13.0318	8.06403e-39	2.54388e-37	FALSE
ENSMMUG00000011766	ARL11	628.956	6.22695	0.444031	14.0237	1.11663e-44	4.31584e-43	FALSE
ENSMMUG00000040109	NA	15.8828	6.20837	1.47606	4.20605	2.59871e-05	8.36192e-05	FALSE
ENSMMUG00000047196	NA	13.0199	6.18007	1.21922	5.06885	4.00218e-07	1.64383e-06	FALSE
ENSMMUG00000044864	NA	12.2555	6.15358	1.18392	5.19763	2.01842e-07	8.62779e-07	FALSE
ENSMMUG00000020228	RUFY4	36.1032	6.13716	1.52605	4.02161	5.78027e-05	0.000176246	FALSE
ENSMMUG00000010648	DNMT3L	69.5958	6.12554	0.792174	7.73256	1.05403e-14	9.30856e-14	FALSE
ENSMMUG00000043632	NA	292.224	6.10015	0.634739	9.61048	7.22082e-22	1.03656e-20	FALSE
ENSMMUG00000012996	TM4SF5	89.502	6.09921	0.722561	8.44111	3.14345e-17	3.33133e-16	FALSE
ENSMMUG00000047873	IFI30	1559.17	6.09568	0.253094	24.0846	3.62085e-128	1.05403e-125	FALSE
ENSMMUG00000040573	PMAIP1	45.8177	6.09523	1.01474	6.00667	1.89375e-09	1.02448e-08	FALSE
ENSMMUG00000045061	NA	59.7825	6.09286	0.922392	6.6055	3.96182e-11	2.53859e-10	FALSE
ENSMMUG00000035938	NA	16.3027	6.08561	1.46722	4.14771	3.35819e-05	0.000106316	FALSE
ENSMMUG00000003486	RGS1	3528.81	6.08553	0.419142	14.519	9.18334e-48	4.00739e-46	FALSE
ENSMMUG00000009112	TLR4	5166.29	6.08205	0.346091	17.5736	3.92717e-69	3.18004e-67	FALSE
ENSMMUG00000001748	SYK	2846.83	6.07468	0.448187	13.5539	NA	NA	FALSE
ENSMMUG00000011789	HHEX	873.292	6.0437	0.245676	24.6003	1.25383e-133	4.36884e-131	FALSE
ENSMMUG00000041102	NA	17.2663	6.03969	1.31107	4.60669	4.09129e-06	1.47104e-05	FALSE
ENSMMUG00000012657	NFATC2	1580.58	6.02862	0.398531	15.1271	1.07297e-51	5.23888e-50	FALSE
ENSMMUG00000009852	CASP1	1601.25	6.02486	0.517504	11.6421	2.5161e-31	6.02736e-30	FALSE
ENSMMUG00000005673	RNASET2	11532.7	6.01974	0.196154	30.6888	8.02837e-207	1.15393e-203	FALSE
ENSMMUG00000044918	NA	13.5246	6.01836	1.92786	3.12178	0.00179761	0.00430756	FALSE
ENSMMUG00000016143	SPN	334.5	6.01508	0.40738	14.7653	2.4525e-49	1.13026e-47	FALSE
ENSMMUG00000045446	NA	9.5932	5.99598	2.47201	2.42554	0.0152854	0.0303243	FALSE
ENSMMUG00000042692	LOC702605	55.725	5.98858	0.77752	7.70215	1.33795e-14	1.1717e-13	FALSE
ENSMMUG00000010476	SOWAHD	199.15	5.96888	0.55089	10.835	2.35018e-27	4.61153e-26	FALSE
ENSMMUG00000018932	ADGRE2	12.1752	5.96466	1.74183	3.42437	0.000616232	0.00159841	FALSE
ENSMMUG00000036450	NA	11.673	5.94843	1.47512	4.0325	5.51875e-05	0.000168792	FALSE
ENSMMUG00000018408	LOC721913	12.8298	5.91822	1.44574	4.09355	4.2482e-05	0.000132307	FALSE
ENSMMUG00000007105	LRRC18	79.6777	5.91264	0.679947	8.69573	3.44605e-18	3.9271e-17	FALSE
ENSMMUG00000038702	ZFP36	2026.99	5.90581	0.44651	13.2266	6.1616e-40	2.04766e-38	FALSE
ENSMMUG00000045962	AVPR2	69.755	5.87723	0.693473	8.47507	2.34941e-17	2.51885e-16	FALSE
ENSMMUG00000047912	NA	23.7594	5.87562	1.15729	5.07706	3.83329e-07	1.57813e-06	FALSE
ENSMMUG00000003118	ADCY7	6006.62	5.86792	0.254066	23.0961	5.07176e-118	1.25414e-115	FALSE
ENSMMUG00000008853	LST1	516.108	5.86669	0.291793	20.1056	6.5864e-90	9.12455e-88	FALSE
ENSMMUG00000006124	CEBPA	1058.68	5.86204	0.396935	14.7683	2.34652e-49	1.08359e-47	FALSE
ENSMMUG00000010203	PTPN6	3920.41	5.861	0.205675	28.4965	1.29601e-178	9.03161e-176	FALSE
ENSMMUG00000037083	NA	15.2455	5.84272	1.17036	4.99226	5.96769e-07	2.39593e-06	FALSE
ENSMMUG00000037640	NA	10.5337	5.83078	1.2226	4.76915	1.85007e-06	6.96335e-06	FALSE
ENSMMUG00000004516	APOA2	19.3303	5.82143	1.10199	5.28265	1.27331e-07	5.58398e-07	FALSE
ENSMMUG00000048028	NA	14.0063	5.81767	1.33049	4.37258	1.22786e-05	4.1228e-05	FALSE
ENSMMUG00000033898	NA	10.6478	5.81373	1.30993	4.43821	9.07093e-06	3.10515e-05	FALSE
ENSMMUG00000016754	TLR1	2218.03	5.80665	0.435952	13.3195	1.78368e-40	6.00574e-39	FALSE
ENSMMUG00000005150	CD163	5084.3	5.79513	0.226358	25.6016	1.46512e-144	6.01667e-142	FALSE
ENSMMUG00000039535	NA	246.935	5.79255	0.491784	11.7787	5.02889e-32	1.23557e-30	FALSE
ENSMMUG00000038260	NA	16.3398	5.7899	1.10941	5.21892	1.79972e-07	7.74912e-07	FALSE
ENSMMUG00000033537	NA	11.2937	5.77559	1.42899	4.04172	5.30598e-05	0.000162913	FALSE
ENSMMUG00000017246	LOXHD1	2751.8	5.77035	0.409449	14.093	4.1943e-45	1.65448e-43	FALSE
ENSMMUG00000019921	MARVELD1	202.153	5.7637	0.446977	12.8948	4.81204e-38	1.48341e-36	FALSE
ENSMMUG00000047442	GPR174	10.4425	5.76286	2.2786	2.52913	0.0114346	0.0233247	FALSE
ENSMMUG00000038998	P2RY13	4654.55	5.7453	0.224682	25.5708	3.22042e-144	1.2993e-141	FALSE
ENSMMUG00000047276	GIMAP6	1448.89	5.73778	0.303373	18.9133	8.86835e-80	9.53016e-78	FALSE
ENSMMUG00000009785	CCL13	8.14881	5.73383	1.89382	3.02765	0.00246464	0.00574026	FALSE
ENSMMUG00000038372	NA	18.6689	5.73348	1.15461	4.96572	6.84478e-07	2.72617e-06	FALSE
ENSMMUG00000006946	NA	10.4042	5.7323	1.81998	3.14965	0.00163465	0.00393964	FALSE
ENSMMUG00000038589	LOC106996652	40.6466	5.70168	1.10323	5.16819	2.36374e-07	1.00035e-06	FALSE
ENSMMUG00000013436	LOC707287	1265.76	5.68283	0.542752	10.4704	1.1815e-25	2.10955e-24	FALSE
ENSMMUG00000034334	NA	11.9171	5.67996	1.25589	4.52266	6.10675e-06	2.14211e-05	FALSE
ENSMMUG00000042538	NA	26.8911	5.6671	1.0493	5.40085	6.63246e-08	3.01317e-07	FALSE
ENSMMUG00000036656	NA	7.80015	5.66259	1.273	4.44822	8.65845e-06	2.97103e-05	FALSE
ENSMMUG00000001019	NA	43.3469	5.66254	0.969088	5.84316	5.12203e-09	2.6387e-08	FALSE
ENSMMUG00000023190	TCIRG1	1908.28	5.64799	0.485152	11.6417	2.52973e-31	6.0537e-30	FALSE
ENSMMUG00000032641	NA	11.7275	5.64052	1.15942	4.86496	1.14478e-06	4.42684e-06	FALSE
ENSMMUG00000003634	DDX60L	2068.8	5.63995	0.261182	21.594	2.04646e-103	3.95482e-101	FALSE
ENSMMUG00000045552	NA	40.6388	5.63911	1.2006	4.6969	2.64143e-06	9.75824e-06	FALSE
ENSMMUG00000021337	UBQLN3	13.1139	5.6328	1.61489	3.48804	0.000486579	0.00128545	FALSE
ENSMMUG00000008987	LYZ	1233.95	5.62757	0.337325	16.6829	1.74398e-62	1.09282e-60	FALSE
ENSMMUG00000013870	LOC717567	38.2478	5.62547	1.64986	3.40966	0.000650437	0.00168087	FALSE
ENSMMUG00000013317	LOC100429300	14.0448	5.62342	1.34802	4.17161	3.02456e-05	9.6428e-05	FALSE
ENSMMUG00000033584	NA	40.9648	5.62261	1.21847	4.61449	3.94068e-06	1.42066e-05	FALSE
ENSMMUG00000003336	LOC106993160	12.3721	5.61943	1.36513	4.1164	3.84842e-05	0.000120674	FALSE
ENSMMUG00000018459	GPSM3	936.081	5.61374	0.184685	30.3962	6.15723e-203	7.07989e-200	FALSE
ENSMMUG00000047319	MIR500A	10.171	5.60706	1.23774	4.53008	5.89606e-06	2.07137e-05	FALSE
ENSMMUG00000020176	NA	215.969	5.59995	0.753479	7.43212	1.0687e-13	8.72758e-13	FALSE
ENSMMUG00000045528	NA	10.825	5.58453	1.1794	4.73505	2.19002e-06	8.17329e-06	FALSE
ENSMMUG00000045984	NA	13.9769	5.58353	2.3866	2.33953	0.0193079	0.0374135	FALSE
ENSMMUG00000047434	TRIM40	7.07221	5.57737	2.43915	2.28661	0.0222186	0.0424245	FALSE
ENSMMUG00000021859	ZPLD1	7.41549	5.5545	1.59655	3.47907	0.000503153	0.00132498	FALSE
ENSMMUG00000001270	NA	789.153	5.54761	0.321563	17.252	1.08026e-66	7.88658e-65	FALSE
ENSMMUG00000049082	NA	18.5683	5.53528	1.81849	3.04389	0.00233541	0.0054664	FALSE
ENSMMUG00000012373	NA	385.952	5.53137	0.413226	13.3858	7.31914e-41	2.48624e-39	FALSE
ENSMMUG00000033832	NA	11.2341	5.52449	1.38228	3.99665	6.42462e-05	0.00019466	FALSE
ENSMMUG00000043427	LOC106998982	119.233	5.51788	0.64545	8.5489	1.2427e-17	1.357e-16	FALSE
ENSMMUG00000004489	MMP8	7.03649	5.51385	1.81656	3.03533	0.00240271	0.00561137	FALSE
ENSMMUG00000037735	SRGN	2650.4	5.50233	0.262889	20.9303	2.83858e-97	4.94536e-95	FALSE
ENSMMUG00000035621	NA	13.2631	5.49863	1.59296	3.45184	0.000556771	0.00145484	FALSE
ENSMMUG00000021945	EPS8L1	111.994	5.49522	0.713194	7.70507	1.30767e-14	1.14605e-13	FALSE
ENSMMUG00000042507	NA	7.85927	5.49511	1.45362	3.78028	0.000156651	0.000446974	FALSE
ENSMMUG00000039082	MAMU-DRA	1384.18	5.47597	0.423634	12.9262	3.20378e-38	9.96987e-37	FALSE
ENSMMUG00000042387	NA	7.20125	5.46238	1.74502	3.13027	0.00174643	0.00419104	FALSE
ENSMMUG00000022498	FMNL3	7671.77	5.46147	0.255335	21.3895	1.67417e-101	3.10492e-99	FALSE
ENSMMUG00000045142	NA	13.4816	5.45911	1.50592	3.62509	0.000288861	0.000789885	FALSE
ENSMMUG00000044469	NA	18.4739	5.4576	1.19007	4.58596	4.51899e-06	1.61371e-05	FALSE
ENSMMUG00000042984	ZNF816	591.206	5.44943	0.32288	16.8776	6.5803e-64	4.26274e-62	FALSE
ENSMMUG00000047877	NA	47.1167	5.41175	0.744625	7.26776	3.6551e-13	2.84647e-12	FALSE
ENSMMUG00000014325	LOC696748	3147.78	5.41066	0.238117	22.7227	2.67099e-114	6.20452e-112	FALSE
ENSMMUG00000010670	CTSS	4781.65	5.40724	0.248939	21.7212	1.2945e-104	2.56634e-102	FALSE
ENSMMUG00000039582	AIF1	2647.07	5.40126	0.195791	27.5869	1.59937e-167	9.43097e-165	FALSE
ENSMMUG00000013423	NA	10.4113	5.39947	1.50259	3.59345	0.000326328	0.000883564	FALSE
ENSMMUG00000008236	PPM1M	1837.83	5.39822	0.351366	15.3635	2.8751e-53	1.47258e-51	FALSE
ENSMMUG00000046083	NA	162.74	5.39668	0.626947	8.60786	7.4434e-18	8.24089e-17	FALSE
ENSMMUG00000009113	CD74	10789	5.39214	0.319455	16.8792	6.40485e-64	4.1608e-62	FALSE
ENSMMUG00000038934	NA	8.80897	5.38972	1.45585	3.7021	0.000213823	0.000596469	FALSE
ENSMMUG00000045314	NA	14.2138	5.37238	1.1607	4.62858	3.68181e-06	1.33277e-05	FALSE
ENSMMUG00000049030	LOC106997223	544.098	5.36408	0.469409	11.4273	3.05492e-30	6.89441e-29	FALSE
ENSMMUG00000004490	IFI16	4282.39	5.35221	0.312622	17.1204	1.04607e-65	7.42487e-64	FALSE
ENSMMUG00000047343	NA	35.3277	5.34787	1.04468	5.11913	3.06947e-07	1.27739e-06	FALSE
ENSMMUG00000045333	NA	17.9491	5.3434	1.22425	4.36463	1.27336e-05	4.26437e-05	FALSE
ENSMMUG00000042810	NA	14.1573	5.33574	1.28752	4.14421	3.40988e-05	0.000107864	FALSE
ENSMMUG00000004441	S100A11	978.79	5.32788	0.306155	17.4025	7.89186e-68	6.13139e-66	FALSE
ENSMMUG00000000338	TRIM22	7935.71	5.3259	0.296248	17.9779	2.90521e-72	2.65123e-70	FALSE
ENSMMUG00000003866	TP53I13	657.879	5.31982	0.464946	11.4418	2.58494e-30	5.87411e-29	FALSE
ENSMMUG00000044162	NA	35.5185	5.31781	1.44017	3.6925	0.000222064	0.000617734	FALSE
ENSMMUG00000014073	ALPK1	910.006	5.31417	0.277569	19.1454	1.05816e-81	1.17558e-79	FALSE
ENSMMUG00000037598	NA	30.0347	5.30692	0.940989	5.63972	1.70322e-08	8.2915e-08	FALSE
ENSMMUG00000012273	FCGRT	1554.75	5.30539	0.270683	19.6	1.54626e-85	1.92212e-83	FALSE
ENSMMUG00000021881	LILRA6	24.7485	5.30049	0.992489	5.34061	9.26369e-08	4.13023e-07	FALSE
ENSMMUG00000048594	NA	7.18481	5.29627	1.48238	3.57283	0.000353151	0.000950317	FALSE
ENSMMUG00000043651	NA	6.2913	5.29533	1.55932	3.39593	0.00068395	0.00176075	FALSE
ENSMMUG00000015606	SPI1	2899.88	5.27354	0.239735	21.9974	3.05166e-107	6.43845e-105	FALSE
ENSMMUG00000018411	INSL4	7.45299	5.27287	2.31946	2.27332	0.0230072	0.0437486	FALSE
ENSMMUG00000000811	CD53	3179.89	5.26145	0.182276	28.8653	3.25315e-183	2.49375e-180	FALSE
ENSMMUG00000034403	NA	19.7814	5.24325	1.27852	4.10104	4.11303e-05	0.000128463	FALSE
ENSMMUG00000014926	EPSTI1	1245.92	5.22599	0.406464	12.8572	7.83788e-38	2.4033e-36	FALSE
ENSMMUG00000044108	NA	15.6548	5.21644	1.04195	5.00642	5.5452e-07	2.23411e-06	FALSE
ENSMMUG00000038607	NA	7.30266	5.21422	1.35379	3.85158	0.000117358	0.000342019	FALSE
ENSMMUG00000017327	SLAMF7	7.8388	5.19692	1.95622	2.65661	0.00789307	0.0167025	FALSE
ENSMMUG00000033828	NA	6.99387	5.19402	1.22876	4.22704	2.36782e-05	7.65214e-05	FALSE
ENSMMUG00000010240	CD52	1069.25	5.18185	0.426749	12.1426	6.27846e-34	1.68675e-32	FALSE
ENSMMUG00000019767	WAS	1088.88	5.16149	0.203761	25.331	1.45434e-141	5.66872e-139	FALSE
ENSMMUG00000012134	NA	7.04986	5.16016	1.39871	3.68922	0.00022494	0.00062528	FALSE
ENSMMUG00000008015	LOC703984	13.7507	5.15024	1.88066	2.73853	0.00617136	0.0133407	FALSE
ENSMMUG00000001324	TSPAN32	8.06674	5.1497	1.58826	3.24235	0.00118549	0.00293147	FALSE
ENSMMUG00000026750	NA	8.7936	5.14952	1.2448	4.13682	3.52154e-05	0.00011106	FALSE
ENSMMUG00000043950	NA	6.38267	5.14809	1.29319	3.98094	6.86428e-05	0.000206999	FALSE
ENSMMUG00000016863	MAN2B1	5950.29	5.13888	0.205303	25.0308	2.82711e-138	1.03198e-135	FALSE
ENSMMUG00000013706	CLEC4E	7.78038	5.13842	2.34365	2.19248	0.0283446	0.0526954	FALSE
ENSMMUG00000046357	NA	5.88125	5.13648	1.90942	2.69008	0.00714353	0.0152313	FALSE
ENSMMUG00000044188	NA	7.66386	5.13305	1.15754	4.43444	9.23118e-06	3.15344e-05	FALSE
ENSMMUG00000042653	ZFP36L2	10511.2	5.12289	0.176442	29.0344	2.42464e-185	1.92274e-182	FALSE
ENSMMUG00000007416	SIPA1	3162.23	5.12175	0.212331	24.1216	1.48323e-128	4.37304e-126	FALSE
ENSMMUG00000027017	MIR188	6.02967	5.119	1.35663	3.77332	0.000161089	0.000458769	FALSE
ENSMMUG00000037756	MAF	7446.42	5.11581	0.193641	26.419	8.28784e-154	3.73717e-151	FALSE
ENSMMUG00000011038	FZD2	249.346	5.1148	0.332947	15.3622	2.93476e-53	1.49979e-51	FALSE
ENSMMUG00000018478	IRF5	1107.85	5.11025	0.261549	19.5384	5.17773e-85	6.40173e-83	FALSE
ENSMMUG00000013746	GMFG	891.535	5.10762	0.304004	16.8012	2.39268e-63	1.53699e-61	FALSE
ENSMMUG00000011712	LOC702145	7.14355	5.10449	1.62037	3.1502	0.00163158	0.00393308	FALSE
ENSMMUG00000008974	FCRL5	140.182	5.09935	1.7661	2.88735	0.00388496	0.00871548	FALSE
ENSMMUG00000042320	CMKLR1	4334.75	5.09783	0.222676	22.8935	5.38879e-116	1.27759e-113	FALSE
ENSMMUG00000023572	IL24	6.60014	5.09693	1.83075	2.78407	0.00536811	0.0117337	FALSE
ENSMMUG00000019206	BLK	9.69218	5.09438	1.51196	3.36939	0.000753346	0.00192711	FALSE
ENSMMUG00000001141	BNC2	1186.4	5.09299	0.316484	16.0924	2.88414e-58	1.65816e-56	FALSE
ENSMMUG00000008340	TNFRSF8	10.7155	5.09269	1.78175	2.85825	0.00425979	0.00948146	FALSE
ENSMMUG00000032857	NA	5.9753	5.08811	1.76359	2.88508	0.0039131	0.00877006	FALSE
ENSMMUG00000040440	NA	9.36927	5.08341	1.21273	4.19172	2.76848e-05	8.88455e-05	FALSE
ENSMMUG00000036385	NA	5.06139	5.07775	1.75413	2.89474	0.00379471	0.00852799	FALSE
ENSMMUG00000026636	NA	6.22533	5.07764	1.53182	3.31478	0.000917155	0.00231447	FALSE
ENSMMUG00000020967	NA	5.14361	5.07146	2.85241	1.77796	NA	NA	FALSE
ENSMMUG00000042975	NA	5.43667	5.07032	1.75162	2.89464	0.00379593	0.00852991	FALSE
ENSMMUG00000040194	NA	6.11042	5.06224	2.2863	2.21416	0.0268176	0.050132	FALSE
ENSMMUG00000013995	RGS18	2186.49	5.06218	0.294496	17.1893	3.19456e-66	2.29579e-64	FALSE
ENSMMUG00000004891	CXCL16	2921.89	5.05153	0.250019	20.2046	8.91596e-91	1.27354e-88	FALSE
ENSMMUG00000014925	FAM216B	17.8398	5.0394	0.991416	5.08303	3.71458e-07	1.53118e-06	FALSE
ENSMMUG00000028922	NA	6.98512	5.03572	1.76359	2.85539	0.00429846	0.00955834	FALSE
ENSMMUG00000022149	CHRNG	34.63	5.02242	0.849201	5.91429	3.33317e-09	1.75487e-08	FALSE
ENSMMUG00000049033	NA	7.81214	5.01862	1.59945	3.13772	0.0017027	0.00409334	FALSE
ENSMMUG00000013876	IGSF6	1563.24	5.01336	0.280736	17.8579	2.50684e-71	2.20038e-69	FALSE
ENSMMUG00000004930	MAP3K8	487.541	5.0133	0.281712	17.7958	7.61086e-71	6.55531e-69	FALSE
ENSMMUG00000021122	SNX22	108.68	5.00701	0.513915	9.74287	1.9789e-22	2.93415e-21	FALSE
ENSMMUG00000011981	BTG2	2466.12	5.00368	0.249549	20.0509	1.98321e-89	2.69869e-87	FALSE
ENSMMUG00000032007	LOC106993950	5.59597	5.00308	1.2029	4.15918	3.19388e-05	0.000101436	FALSE
ENSMMUG00000000102	LOC704575	5.68641	4.99763	2.53561	1.97097	0.0487268	0.0850463	FALSE
ENSMMUG00000010007	CD14	1661.94	4.99107	0.379694	13.145	1.81824e-39	5.92267e-38	FALSE
ENSMMUG00000040680	NA	8.56018	4.99076	1.48154	3.36863	0.00075544	0.00193146	FALSE
ENSMMUG00000009699	SSUH2	9.80388	4.9887	1.76396	2.82812	0.00468222	0.0103407	FALSE
ENSMMUG00000044975	NA	4.6177	4.98828	2.05482	2.4276	0.0151989	0.0301709	FALSE
ENSMMUG00000016046	EMILIN1	1026.2	4.97995	0.294486	16.9107	3.75497e-64	2.46723e-62	FALSE
ENSMMUG00000045195	IFNGR1	14529.6	4.97893	0.182588	27.2686	1.00071e-163	5.00291e-161	FALSE
ENSMMUG00000045038	HIST1H2BH	17.0426	4.96841	1.01646	4.88794	1.01897e-06	3.97105e-06	FALSE
ENSMMUG00000012197	SP110	3245.54	4.96058	0.325985	15.2172	2.71955e-52	1.34498e-50	FALSE
ENSMMUG00000045901	RGS19	1903.14	4.95903	0.237585	20.8726	9.49333e-97	1.60528e-94	FALSE
ENSMMUG00000007619	IL10RA	1276.24	4.95883	0.23394	21.197	1.01775e-99	1.81436e-97	FALSE
ENSMMUG00000043529	NA	12.0554	4.94734	1.1508	4.29905	1.71532e-05	5.64499e-05	FALSE
ENSMMUG00000018628	TEC	829.106	4.94716	0.42974	11.512	1.14832e-30	2.66747e-29	FALSE
ENSMMUG00000041242	P2RY8	4.64332	4.94284	1.46885	3.36511	0.00076513	0.00195508	FALSE
ENSMMUG00000034708	NA	5.70046	4.92995	1.15434	4.27079	1.94782e-05	6.36821e-05	FALSE
ENSMMUG00000023686	NA	18.3155	4.92635	1.08685	4.53271	5.82329e-06	2.04799e-05	FALSE
ENSMMUG00000015929	NA	1639.51	4.92083	0.595072	8.26929	1.34755e-16	1.36639e-15	FALSE
ENSMMUG00000030814	LOC106996059	4.74805	4.91762	2.22805	2.20714	0.0273041	0.0509463	FALSE
ENSMMUG00000036857	NA	5.47018	4.90768	1.96801	2.49372	0.0126411	0.025532	FALSE
ENSMMUG00000026225	NA	14.7835	4.8966	1.26085	3.88355	0.000102942	0.000302189	FALSE
ENSMMUG00000039879	NA	7.09963	4.88495	1.70774	2.86048	0.00423003	0.00941886	FALSE
ENSMMUG00000015690	ADGRG3	5.24618	4.88116	1.61048	3.03087	0.00243848	0.00568451	FALSE
ENSMMUG00000038054	NA	4.66931	4.88057	1.81654	2.68674	0.0072153	0.0153725	FALSE
ENSMMUG00000044844	NA	11.589	4.88049	1.17288	4.16111	3.16702e-05	0.000100652	FALSE
ENSMMUG00000040841	NA	26.4634	4.88046	0.827813	5.89561	3.73299e-09	1.95464e-08	FALSE
ENSMMUG00000020979	INKA1	180.266	4.87702	0.403065	12.0998	1.05816e-33	2.81324e-32	FALSE
ENSMMUG00000022111	RPS6KA1	3094.28	4.86354	0.220994	22.0076	2.438e-107	5.19137e-105	FALSE
ENSMMUG00000044896	ERICH6B	7.20943	4.86279	2.3009	2.11343	0.0345641	0.0628219	FALSE
ENSMMUG00000008529	C7H15orf39	1357.12	4.861	0.28771	16.8955	4.85655e-64	3.1729e-62	FALSE
ENSMMUG00000044111	NA	6.59745	4.86042	1.3868	3.50478	0.000456981	0.00121102	FALSE
ENSMMUG00000046475	NA	4.88231	4.85442	1.41988	3.41889	0.000628765	0.0016289	FALSE
ENSMMUG00000021896	NA	6.77035	4.85227	2.23262	2.17335	0.0297541	0.0550088	FALSE
ENSMMUG00000038850	NA	4.71095	4.83949	1.2216	3.96161	7.44453e-05	0.000223297	FALSE
ENSMMUG00000007402	KCNK7	22.8284	4.83785	1.07683	4.49269	7.03284e-06	2.44201e-05	FALSE
ENSMMUG00000043575	LOC707877	5.88398	4.83467	2.07287	2.33236	0.0196819	0.0380516	FALSE
ENSMMUG00000042194	NA	7.78608	4.83272	1.36962	3.52851	0.000417908	0.00111324	FALSE
ENSMMUG00000047029	NA	7.39557	4.8307	1.4528	3.32509	0.000883907	0.00223819	FALSE
ENSMMUG00000016789	KCNJ15	8.56925	4.82618	1.71584	2.81272	0.00491239	0.0108095	FALSE
ENSMMUG00000032238	PADI4	24.0014	4.82038	1.71512	2.81053	0.00494606	0.0108774	FALSE
ENSMMUG00000045448	NA	5.6881	4.81925	1.52389	3.16248	0.00156434	0.00378433	FALSE
ENSMMUG00000008603	EVI2B	2250.35	4.81337	0.299097	16.093	2.85642e-58	1.64853e-56	FALSE
ENSMMUG00000013924	USHBP1	829.079	4.81302	0.436356	11.03	2.73761e-28	5.65142e-27	FALSE
ENSMMUG00000036715	NA	5.23257	4.81054	1.69813	2.83284	0.00461364	0.0102029	FALSE
ENSMMUG00000014319	CALCR	182.34	4.80911	2.01931	2.38156	0.0172395	0.0337554	FALSE
ENSMMUG00000033096	NA	8.58508	4.80215	1.34765	3.56335	0.000366145	0.000983903	FALSE
ENSMMUG00000009862	RUBCNL	1923.77	4.80094	0.40193	11.9447	6.91849e-33	1.7698e-31	FALSE
ENSMMUG00000016115	NA	177.564	4.80022	0.419167	11.4518	2.30293e-30	5.2697e-29	FALSE
ENSMMUG00000042365	NA	5.77503	4.79885	1.59052	3.01717	0.00255151	0.00592817	FALSE
ENSMMUG00000036811	NA	184.365	4.79007	0.726037	6.59756	4.17989e-11	2.66791e-10	FALSE
ENSMMUG00000034790	NA	7.11903	4.78704	1.60397	2.9845	0.00284047	0.00654138	FALSE
ENSMMUG00000020173	BPI	4.62578	4.76956	1.97942	2.40958	0.0159709	0.0315372	FALSE
ENSMMUG00000019535	NUPR1	324.774	4.76691	0.475523	10.0246	1.18882e-23	1.89199e-22	FALSE
ENSMMUG00000043561	NA	5.55888	4.76287	2.28942	2.08038	0.0374903	0.0675149	FALSE
ENSMMUG00000041297	NA	9.96796	4.76014	1.33689	3.5606	0.000370012	0.000993481	FALSE
ENSMMUG00000044920	NA	50.8239	4.75818	1.0709	4.44314	8.86562e-06	3.03894e-05	FALSE
ENSMMUG00000012886	PTGS1	1828.77	4.75644	0.323747	14.6918	7.27273e-49	3.30535e-47	FALSE
ENSMMUG00000037931	NA	144.254	4.75265	0.643165	7.38947	1.47416e-13	1.19035e-12	FALSE
ENSMMUG00000017640	NA	511.12	4.74683	0.454357	10.4474	1.50638e-25	2.67508e-24	FALSE
ENSMMUG00000006868	S100A9	113.502	4.74334	1.18323	4.0088	6.10271e-05	0.000185346	FALSE
ENSMMUG00000017200	SALL1	5947.29	4.74032	0.156852	30.2217	1.22903e-200	1.22887e-197	FALSE
ENSMMUG00000001633	GSDMD	341.35	4.73877	0.350297	13.5279	1.07077e-41	3.7141e-40	FALSE
ENSMMUG00000014398	NINJ1	1581.73	4.73723	0.334215	14.1742	1.32336e-45	5.32984e-44	FALSE
ENSMMUG00000015688	POU5F1	6.7964	4.73427	1.44767	3.27026	0.00107448	0.00268149	FALSE
ENSMMUG00000037295	NA	7.73968	4.72776	1.3563	3.48579	0.000490688	0.00129551	FALSE
ENSMMUG00000038979	NA	9.95516	4.72292	1.246	3.79047	0.000150364	0.00042993	FALSE
ENSMMUG00000000468	LIPN	74.5047	4.72165	1.40656	3.35687	0.000788298	0.00200936	FALSE
ENSMMUG00000008897	LOC722148	1290.68	4.71727	0.517957	9.10745	8.43428e-20	1.06573e-18	FALSE
ENSMMUG00000009456	NA	11.7309	4.71547	1.61897	2.91263	0.00358401	0.00809084	FALSE
ENSMMUG00000005829	BST2	491.87	4.71544	0.412625	11.4279	3.0329e-30	6.85817e-29	FALSE
ENSMMUG00000003755	ITGA5	1864.41	4.71294	0.271663	17.3485	2.02486e-67	1.54191e-65	FALSE
ENSMMUG00000042551	NA	14.7578	4.70877	1.37844	3.416	0.000635478	0.00164444	FALSE
ENSMMUG00000045351	IL27	10.9711	4.70835	1.39229	3.38173	0.000720297	0.0018477	FALSE
ENSMMUG00000048672	NA	11.1233	4.70829	1.18467	3.97435	7.05729e-05	0.00021243	FALSE
ENSMMUG00000027263	MIR640	4.77537	4.70192	1.36028	3.45659	0.000547066	0.00143185	FALSE
ENSMMUG00000046356	TREML4	9.6368	4.70009	1.39127	3.37827	0.000729428	0.00186884	FALSE
ENSMMUG00000047465	NA	6.87661	4.69824	1.50906	3.11336	0.00184973	0.00441864	FALSE
ENSMMUG00000043229	NA	105.23	4.69234	0.513274	9.14199	6.13161e-20	7.82946e-19	FALSE
ENSMMUG00000007230	PRKCD	1965.28	4.69202	0.55006	8.53002	NA	NA	FALSE
ENSMMUG00000030511	FRAT1	44.2999	4.69131	0.675758	6.94229	3.85799e-12	2.72154e-11	FALSE
ENSMMUG00000038358	SLC37A2	1962.88	4.6754	0.28476	16.4187	1.40518e-60	8.59442e-59	FALSE
ENSMMUG00000026679	NA	6.76555	4.66214	1.88717	2.47044	0.0134946	0.0270799	FALSE
ENSMMUG00000037194	NA	13.7872	4.66015	1.27644	3.65088	0.00026134	0.000718302	FALSE
ENSMMUG00000044595	NA	5.61471	4.65807	1.45863	3.19346	0.00140577	0.00342717	FALSE
ENSMMUG00000043364	NA	13.198	4.64617	1.28214	3.62376	0.00029035	0.000793863	FALSE
ENSMMUG00000010926	PXDC1	2003.17	4.63875	0.342902	13.5279	1.07033e-41	3.7141e-40	FALSE
ENSMMUG00000023464	DOK2	15.5558	4.62864	1.60344	2.88669	0.00389314	0.00873212	FALSE
ENSMMUG00000047307	NA	14.0892	4.62612	1.00367	4.60923	4.04169e-06	1.45502e-05	FALSE
ENSMMUG00000015297	CD69	39.4093	4.62273	1.78648	2.58761	0.00966442	0.0200336	FALSE
ENSMMUG00000042303	NA	5.95467	4.60174	1.50599	3.05562	0.00224596	0.00527582	FALSE
ENSMMUG00000010334	MIP	3.75466	4.59535	1.80709	2.54296	0.0109919	0.0224894	FALSE
ENSMMUG00000041864	NA	3.72734	4.59394	1.66717	2.75553	0.00585967	0.0127247	FALSE
ENSMMUG00000047265	NA	4.41974	4.59309	1.57263	2.92064	0.00349315	0.00790357	FALSE
ENSMMUG00000026576	NA	11.1956	4.59188	1.18627	3.87085	0.000108456	0.000317364	FALSE
ENSMMUG00000005506	PARPBP	3.68788	4.58201	2.27089	2.01772	0.0436205	0.0772121	FALSE
ENSMMUG00000009101	DERL3	309.27	4.58184	0.413212	11.0884	1.42874e-28	3.0061e-27	FALSE
ENSMMUG00000018798	SDF2L1	124.016	4.58076	0.56545	8.10109	5.44693e-16	5.30775e-15	FALSE
ENSMMUG00000007894	LPAR6	740.997	4.57315	0.401055	11.4028	4.04936e-30	9.08519e-29	FALSE
ENSMMUG00000002223	SH2B3	5886.27	4.56572	0.23499	19.4294	4.35087e-84	5.13113e-82	FALSE
ENSMMUG00000037912	NA	9.43923	4.56481	1.49271	3.05806	0.00222775	0.00523839	FALSE
ENSMMUG00000025021	NA	10.451	4.56246	1.20782	3.77742	0.000158461	0.000451844	FALSE
ENSMMUG00000048336	NA	6.49986	4.55494	1.60148	2.8442	0.00445227	0.00987122	FALSE
ENSMMUG00000045171	LOC698354	125.134	4.55296	0.594901	7.65331	1.95873e-14	1.69341e-13	FALSE
ENSMMUG00000010274	FAM111A	940.671	4.5509	0.219968	20.6889	4.35997e-95	6.96294e-93	FALSE
ENSMMUG00000005068	GFI1	6.65563	4.54675	1.76373	2.57791	0.00993986	0.020549	FALSE
ENSMMUG00000011502	ODF3	4.59589	4.5466	2.03563	2.2335	0.0255157	0.0480262	FALSE
ENSMMUG00000045580	TPBGL	79.6039	4.54453	0.541983	8.38501	5.07214e-17	5.30441e-16	FALSE
ENSMMUG00000011163	MS4A12	68.4247	4.5427	0.784697	5.78912	7.07578e-09	3.5913e-08	FALSE
ENSMMUG00000023808	CARD6	896.398	4.53954	0.267691	16.9581	1.67544e-64	1.12006e-62	FALSE
ENSMMUG00000021708	SLC44A4	5.53298	4.53822	1.50742	3.01058	0.00260746	0.00605023	FALSE
ENSMMUG00000047143	LOC701826	66.3442	4.53554	0.844562	5.37029	7.86121e-08	3.53301e-07	FALSE
ENSMMUG00000043801	CXCL9	3.71253	4.53301	2.44893	1.85101	0.0641677	0.108349	FALSE
ENSMMUG00000009931	CMTM7	268.715	4.52163	0.356331	12.6894	6.76832e-37	1.99809e-35	FALSE
ENSMMUG00000013880	NMUR2	59.2827	4.51809	2.58197	1.74986	NA	NA	FALSE
ENSMMUG00000001304	TGFBR1	3678.79	4.51566	0.261169	17.2902	5.58018e-67	4.15299e-65	FALSE
ENSMMUG00000000377	TNFRSF1A	1487.27	4.50724	0.254953	17.6787	6.11525e-70	5.04059e-68	FALSE
ENSMMUG00000019879	DAB2	3095.84	4.50564	0.378413	11.9067	1.09236e-32	2.76056e-31	FALSE
ENSMMUG00000019961	PPP1R18	2457.93	4.50544	0.211965	21.2556	2.92397e-100	5.33671e-98	FALSE
ENSMMUG00000036955	NA	6.26422	4.50175	1.74683	2.57709	0.0099636	0.0205833	FALSE
ENSMMUG00000046750	NA	3.56991	4.49805	1.86814	2.40777	0.0160504	0.0316726	FALSE
ENSMMUG00000018817	CDK2	280.185	4.4918	0.286496	15.6784	2.12454e-55	1.1496e-53	FALSE
ENSMMUG00000009145	AXL	4967.49	4.48978	0.222877	20.1447	2.99515e-90	4.22574e-88	FALSE
ENSMMUG00000047100	NA	3.37272	4.48074	2.1381	2.09566	0.036112	0.0653191	FALSE
ENSMMUG00000047758	NA	4.77201	4.47635	1.87369	2.38906	0.0168916	0.0331561	FALSE
ENSMMUG00000005563	HAVCR1	88.7515	4.47005	0.611469	7.31036	2.66435e-13	2.10051e-12	FALSE
ENSMMUG00000046976	NA	27.1275	4.46742	0.886313	5.04046	4.64416e-07	1.8903e-06	FALSE
ENSMMUG00000042201	NA	4.25677	4.45969	1.37228	3.24984	0.0011547	0.00286365	FALSE
ENSMMUG00000038739	NA	6.56067	4.45923	1.00444	4.43953	9.01553e-06	3.08757e-05	FALSE
ENSMMUG00000034731	NA	3.88062	4.45757	1.77007	2.51829	0.0117925	0.0239782	FALSE
ENSMMUG00000030513	NA	45.9157	4.45705	0.740439	6.01948	1.74982e-09	9.50415e-09	FALSE
ENSMMUG00000022372	LOC693992	488.567	4.45232	0.43472	10.2418	1.28814e-24	2.16072e-23	FALSE
ENSMMUG00000022938	VASP	1494.15	4.45072	0.181057	24.5819	1.97519e-133	6.7796e-131	FALSE
ENSMMUG00000037447	NA	4.76196	4.44774	1.29123	3.44459	0.000571936	0.00149091	FALSE
ENSMMUG00000031218	CATIP	157.819	4.44659	0.5475	8.12162	4.5999e-16	4.50336e-15	FALSE
ENSMMUG00000023207	FXYD5	1219.16	4.44572	0.415286	10.7052	9.62102e-27	1.81059e-25	FALSE
ENSMMUG00000033515	NA	6.14781	4.4446	1.45093	3.06327	0.0021893	0.00515644	FALSE
ENSMMUG00000034107	NA	3.76043	4.44419	1.62133	2.74108	0.0061237	0.0132493	FALSE
ENSMMUG00000013942	ADAMTS20	4.17242	4.44149	2.57034	1.72798	0.0839915	0.136467	FALSE
ENSMMUG00000024387	NA	4.53035	4.43785	1.31016	3.38726	0.000705943	0.0018123	FALSE
ENSMMUG00000047462	MIR532	3.71301	4.43713	1.41751	3.13023	0.0017467	0.00419125	FALSE
ENSMMUG00000043033	NA	4.15929	4.43584	2.27337	1.95122	0.0510307	0.0885165	FALSE
ENSMMUG00000034996	NA	3.20763	4.43388	2.12956	2.08206	0.0373369	0.0672649	FALSE
ENSMMUG00000026502	NA	4.19414	4.43151	1.35593	3.26824	0.00108218	0.00269746	FALSE
ENSMMUG00000041673	NA	4.36442	4.43145	1.36559	3.24509	0.00117414	0.00290747	FALSE
ENSMMUG00000003548	TECTB	3.17554	4.40885	3.6831	1.19705	0.231289	0.321406	FALSE
ENSMMUG00000029297	LOC713632	18.9647	4.40827	1.07679	4.0939	4.24184e-05	0.000132181	FALSE
ENSMMUG00000035181	NA	10.9926	4.4081	1.03274	4.26834	1.96931e-05	6.43208e-05	FALSE
ENSMMUG00000042077	DRAM1	11.4842	4.40632	1.25023	3.5244	0.000424442	0.00112934	FALSE
ENSMMUG00000040828	NA	3.23345	4.40374	1.2969	3.3956	0.000684784	0.0017627	FALSE
ENSMMUG00000044846	NA	5.70804	4.40307	1.61819	2.72097	0.00650898	0.0139921	FALSE
ENSMMUG00000012586	ZNF878	61.9937	4.40143	0.465232	9.46071	3.05858e-21	4.21944e-20	FALSE
ENSMMUG00000042808	NA	109.099	4.39959	0.522917	8.41355	3.97781e-17	4.1943e-16	FALSE
ENSMMUG00000035353	NA	3.81189	4.39881	2.1864	2.01189	0.0442311	0.0781726	FALSE
ENSMMUG00000033837	NA	4.00782	4.38941	1.16197	3.77756	0.000158375	0.000451655	FALSE
ENSMMUG00000014601	MYC	691.795	4.38263	0.235147	18.6379	1.58431e-77	1.60504e-75	FALSE
ENSMMUG00000011667	MYF6	95.0092	4.38094	0.556379	7.87402	3.43432e-15	3.14533e-14	FALSE
ENSMMUG00000049117	CLLU1OS	3.40212	4.37943	2.53073	1.7305	0.0835406	0.13584	FALSE
ENSMMUG00000037639	LOC714514	14.4492	4.37904	0.939175	4.66264	3.12178e-06	1.14245e-05	FALSE
ENSMMUG00000048210	NA	17.4743	4.37499	1.33783	3.27021	0.00107469	0.00268171	FALSE
ENSMMUG00000042742	NA	123.479	4.37428	0.478541	9.14087	6.19496e-20	7.90596e-19	FALSE
ENSMMUG00000003890	CYFIP1	7818.8	4.37083	0.189784	23.0306	2.30268e-117	5.63349e-115	FALSE
ENSMMUG00000038999	A4GNT	81.5583	4.36505	1.89492	2.30355	0.0212479	0.0407606	FALSE
ENSMMUG00000038836	SMIM1	60.1552	4.36282	0.6612	6.59834	4.15775e-11	2.65452e-10	FALSE
ENSMMUG00000041334	NA	45.375	4.36202	0.710963	6.13537	8.49627e-10	4.76209e-09	FALSE
ENSMMUG00000037892	NA	4.29751	4.35916	2.20937	1.97304	0.0484915	0.0846743	FALSE
ENSMMUG00000013050	HAS1	17.9424	4.35832	1.27674	3.41364	0.000641003	0.00165817	FALSE
ENSMMUG00000046604	NA	11.4495	4.35695	1.17841	3.69731	0.0002179	0.000606884	FALSE
ENSMMUG00000002648	ICOS	4.7172	4.35522	3.32646	1.30927	0.190444	0.273642	FALSE
ENSMMUG00000047914	C3H7orf71	3.0362	4.34725	1.47657	2.94415	0.00323844	0.00737296	FALSE
ENSMMUG00000043564	NA	3.43011	4.34191	1.46693	2.95987	0.00307774	0.00703845	FALSE
ENSMMUG00000005736	PCSK9	5.22871	4.34039	1.7805	2.43773	0.0147798	0.0294075	FALSE
ENSMMUG00000021303	LOC698244	4.02624	4.33968	2.58465	1.67902	0.0931484	0.149236	FALSE
ENSMMUG00000004015	APOBEC3B	67.3666	4.33919	1.20077	3.61368	0.000301886	0.000823153	FALSE
ENSMMUG00000038544	NA	33.7021	4.33327	0.694181	6.24228	4.3125e-10	2.48995e-09	FALSE
ENSMMUG00000005417	IL2RB	3.19422	4.33288	1.95775	2.2132	0.0268841	0.0502482	FALSE
ENSMMUG00000032231	LOC703641	7020.24	4.33026	0.294312	14.7132	5.3061e-49	2.41632e-47	FALSE
ENSMMUG00000010565	DIP2B	7.31345	4.32837	1.24799	3.46828	0.000523792	0.00137492	FALSE
ENSMMUG00000048266	NA	4.77421	4.32712	1.94179	2.22842	0.0258524	0.0485566	FALSE
ENSMMUG00000047638	NA	5.29363	4.32556	1.78394	2.42473	0.0153198	0.0303846	FALSE
ENSMMUG00000008709	CHIT1	8.91643	4.31637	1.99192	2.16694	0.0302395	0.0558165	FALSE
ENSMMUG00000016617	SERPINB2	4.43561	4.31523	1.58205	2.72761	0.00637951	0.0137394	FALSE
ENSMMUG00000024190	NA	5.53085	4.31365	1.55598	2.7723	0.00556615	0.0121354	FALSE
ENSMMUG00000029693	NA	10.8225	4.31195	1.33505	3.2298	0.00123878	0.00305275	FALSE
ENSMMUG00000037669	NA	13.4744	4.3083	1.13011	3.81228	0.000137691	0.000396951	FALSE
ENSMMUG00000021453	NA	3893.28	4.30265	0.287098	14.9867	8.9721e-51	4.29857e-49	FALSE
ENSMMUG00000046863	NA	12.4721	4.30202	1.20452	3.57156	0.000354857	0.000954684	FALSE
ENSMMUG00000020969	OR7D4	3.07723	4.30171	2.90129	1.48269	0.138157	0.208874	FALSE
ENSMMUG00000003115	NLRP2	8.67874	4.29771	1.35269	3.17716	0.00148726	0.00360901	FALSE
ENSMMUG00000004318	FAM72A	120.669	4.29289	0.574251	7.47563	7.68369e-14	6.34933e-13	FALSE
ENSMMUG00000012974	SCAMP2	2135.3	4.29207	0.200837	21.3709	2.49493e-101	4.59007e-99	FALSE
ENSMMUG00000045346	NA	3.87087	4.28833	1.44238	2.97309	0.0029482	0.00676712	FALSE
ENSMMUG00000001260	MS4A1	171.814	4.28733	0.745945	5.74752	9.05636e-09	4.53449e-08	FALSE
ENSMMUG00000038659	NA	27.3362	4.28462	0.834277	5.13574	2.81042e-07	1.17726e-06	FALSE
ENSMMUG00000047284	HIST3H3	5.3358	4.27685	1.63095	2.6223	0.00873377	0.0182774	FALSE
ENSMMUG00000047942	LOC100430627	39.6144	4.27182	0.941531	4.5371	5.70341e-06	2.00829e-05	FALSE
ENSMMUG00000010218	NA	3.06782	4.26531	1.91095	2.23204	0.0256122	0.0481724	FALSE
ENSMMUG00000049081	NA	2.85893	4.26174	2.49119	1.71072	0.0871321	0.141012	FALSE
ENSMMUG00000008434	LOC706567	608.271	4.26068	0.816769	5.21651	1.82329e-07	7.84182e-07	FALSE
ENSMMUG00000019873	LOC709290	3.07624	4.25928	2.45632	1.73401	0.082917	0.135065	FALSE
ENSMMUG00000049152	NA	3.2259	4.25821	1.61964	2.62911	0.00856085	0.0179547	FALSE
ENSMMUG00000046754	NA	7.7049	4.25803	2.85598	1.49092	0.135984	0.206077	FALSE
ENSMMUG00000022614	SRGAP2	22172.5	4.25438	0.150282	28.3094	2.64679e-176	1.69078e-173	FALSE
ENSMMUG00000037842	NA	4.22454	4.25247	1.53885	2.7634	0.00572031	0.0124421	FALSE
ENSMMUG00000042012	NA	4.20155	4.2511	1.4127	3.0092	0.00261934	0.00607473	FALSE
ENSMMUG00000016749	NLRP13	2.96365	4.24973	2.86605	1.48278	0.138132	0.208852	FALSE
ENSMMUG00000048158	NA	4.24959	4.24694	1.51807	2.79759	0.0051485	0.011287	FALSE
ENSMMUG00000039697	NA	2.78368	4.24128	2.3721	1.78798	0.0737788	0.122003	FALSE
ENSMMUG00000048638	NA	3.00792	4.2408	2.51164	1.68846	0.0913236	0.146674	FALSE
ENSMMUG00000015196	LOC702425	7.63277	4.23843	1.90466	2.22529	0.0260618	0.0488901	FALSE
ENSMMUG00000048516	LOC706103	8.63888	4.23813	1.48293	2.85795	0.00426393	0.00948975	FALSE
ENSMMUG00000049228	NA	7.18978	4.23712	1.60498	2.63998	0.00829114	0.0174444	FALSE
ENSMMUG00000025267	NA	12.4875	4.2256	1.09072	3.87415	0.000106997	0.000313454	FALSE
ENSMMUG00000047965	NA	6.15527	4.2232	1.8595	2.27114	0.0231383	0.0439652	FALSE
ENSMMUG00000040008	NA	3.30583	4.21948	1.5322	2.75387	0.00588943	0.0127857	FALSE
ENSMMUG00000005403	C7H14orf178	7.20738	4.21819	1.09226	3.86191	0.000112505	0.000328378	FALSE
ENSMMUG00000022168	C4BPB	4.53656	4.21613	2.29278	1.83887	0.0659339	0.110888	FALSE
ENSMMUG00000036828	NA	13.1768	4.21464	1.11818	3.76921	0.000163765	0.000465928	FALSE
ENSMMUG00000024902	NA	54.2987	4.21208	0.684011	6.15791	7.37122e-10	4.15626e-09	FALSE
ENSMMUG00000022471	NA	2.63381	4.21094	1.56948	2.68301	0.00729618	0.0155289	FALSE
ENSMMUG00000000788	SLC23A3	7.4135	4.20778	1.35144	3.11355	0.00184852	0.00441666	FALSE
ENSMMUG00000042869	NA	8.58447	4.2071	1.30683	3.21931	0.00128501	0.00315753	FALSE
ENSMMUG00000032316	LOC706218	2.81739	4.20614	2.49398	1.68652	0.0916963	0.147207	FALSE
ENSMMUG00000003854	SH3BP1	1180.32	4.20584	0.235374	17.8687	2.06691e-71	1.82117e-69	FALSE
ENSMMUG00000019662	LGALS3BP	478.791	4.20446	0.456771	9.20476	3.42446e-20	4.44677e-19	FALSE
ENSMMUG00000045609	CNOT6L	3.67862	4.20421	2.29394	1.83275	0.0668402	0.112174	FALSE
ENSMMUG00000031102	MS4A13	81.7207	4.2007	0.913049	4.60073	4.21007e-06	1.51114e-05	FALSE
ENSMMUG00000003479	FRMD7	3.23308	4.19759	2.58973	1.62086	0.105047	0.165474	FALSE
ENSMMUG00000032323	LOC706478	2.7575	4.19367	3.38567	1.23865	0.215474	0.303019	FALSE
ENSMMUG00000024783	NA	8.28727	4.19201	1.52877	2.74209	0.00610501	0.0132113	FALSE
ENSMMUG00000045022	NA	3.41013	4.18735	2.18945	1.91252	0.0558097	0.095822	FALSE
ENSMMUG00000032219	LOC704623	51.5782	4.1827	0.642872	6.50627	7.70394e-11	4.78727e-10	FALSE
ENSMMUG00000006300	LMX1A	3.07674	4.18231	2.05331	2.03686	0.0416636	0.0741134	FALSE
ENSMMUG00000039058	LOC701749	4865.3	4.17982	0.191405	21.8376	1.01915e-105	2.09261e-103	FALSE
ENSMMUG00000037589	NA	3.44209	4.17971	2.59025	1.61363	NA	NA	FALSE
ENSMMUG00000005325	SLC5A10	46.1608	4.17871	0.658632	6.34453	2.23104e-10	1.32989e-09	FALSE
ENSMMUG00000044170	LOC106999100	6.53323	4.17842	1.51636	2.75555	0.00585931	0.0127247	FALSE
ENSMMUG00000039484	SLC22A18AS	3.13635	4.17825	1.94074	2.15292	0.031325	0.0575887	FALSE
ENSMMUG00000013528	MS4A2	3.38295	4.17264	2.27185	1.83667	0.066259	0.111353	FALSE
ENSMMUG00000021552	RPGRIP1	114.162	4.17206	0.711224	5.86604	4.46335e-09	2.31492e-08	FALSE
ENSMMUG00000047823	LOC694178	136.135	4.16236	0.36563	11.3841	5.021e-30	1.11996e-28	FALSE
ENSMMUG00000037173	NA	10.1892	4.16194	1.44332	2.88358	0.00393177	0.00880761	FALSE
ENSMMUG00000045679	NA	6.46551	4.16063	1.48513	2.80153	0.00508615	0.0111598	FALSE
ENSMMUG00000044097	NA	3.62997	4.1589	2.28132	1.82303	0.0682996	0.114248	FALSE
ENSMMUG00000032158	NANOG	2.84768	4.15739	2.25764	1.84148	0.0655518	0.110342	FALSE
ENSMMUG00000012041	TMED1	3.44192	4.15627	1.73652	2.39345	0.0166907	0.0328038	FALSE
ENSMMUG00000034056	NA	4.90619	4.15452	1.62045	2.56381	0.010353	0.0213131	FALSE
ENSMMUG00000016784	CD1E	3.62854	4.15363	1.66803	2.49015	0.0127689	0.0257641	FALSE
ENSMMUG00000005287	LHX8	3.13529	4.1512	3.47782	1.19362	NA	NA	FALSE
ENSMMUG00000013329	TMC5	6.8013	4.15108	1.58766	2.61459	0.00893346	0.0186529	FALSE
ENSMMUG00000042936	NA	2.73835	4.15014	2.87747	1.44229	NA	NA	FALSE
ENSMMUG00000014018	BRDT	2.72762	4.1418	1.24806	3.3186	0.000904704	0.00228632	FALSE
ENSMMUG00000025875	NA	9.02014	4.14015	1.37033	3.02129	0.00251702	0.00585395	FALSE
ENSMMUG00000044603	ZFP36L1	8174.33	4.13855	0.208603	19.8394	1.36187e-87	1.79993e-85	FALSE
ENSMMUG00000037682	NA	1181.43	4.13441	0.32643	12.6655	9.17939e-37	2.69258e-35	FALSE
ENSMMUG00000042422	GNGT2	332	4.13238	0.272215	15.1806	4.7541e-52	2.34614e-50	FALSE
ENSMMUG00000039489	NA	4.30151	4.12857	1.67977	2.45782	0.0139784	0.0279628	FALSE
ENSMMUG00000018876	LKAAEAR1	111.278	4.123	0.712456	5.78702	7.16454e-09	3.63154e-08	FALSE
ENSMMUG00000002436	PHOSPHO1	755.861	4.12255	0.279428	14.7535	2.92081e-49	1.33538e-47	FALSE
ENSMMUG00000022206	LOC714847	6.94036	4.11851	1.63951	2.51204	0.0120035	0.0243553	FALSE
ENSMMUG00000012392	CALML6	29.4338	4.11584	1.01149	4.0691	4.71956e-05	0.00014594	FALSE
ENSMMUG00000048278	NA	9.77579	4.11525	1.48192	2.77697	0.00548688	0.0119717	FALSE
ENSMMUG00000021578	ROBO4	594.81	4.11513	0.509714	8.0734	6.83645e-16	6.60857e-15	FALSE
ENSMMUG00000029345	LOC696527	3.92938	4.11383	1.97173	2.08641	0.0369418	0.0666523	FALSE
ENSMMUG00000003036	GMIP	1595.06	4.11357	0.234259	17.5599	4.99405e-69	4.00168e-67	FALSE
ENSMMUG00000031297	CASP10	487.068	4.11131	0.371833	11.0569	2.03035e-28	4.23319e-27	FALSE
ENSMMUG00000044327	NA	43.2383	4.11047	0.518954	7.92068	2.36217e-15	2.18691e-14	FALSE
ENSMMUG00000027225	NA	14.6997	4.10958	1.14116	3.60123	0.000316717	0.00085982	FALSE
ENSMMUG00000015370	PLXDC2	7126.25	4.10378	0.30244	13.5689	NA	NA	FALSE
ENSMMUG00000023588	CCR9	5.16854	4.09336	2.51342	1.6286	0.103398	0.163257	FALSE
ENSMMUG00000037686	NA	15.5034	4.09098	1.17124	3.49286	0.000477873	0.00126347	FALSE
ENSMMUG00000020305	LOC106992352	6.02915	4.08986	1.75016	2.33685	0.0194471	0.0376515	FALSE
ENSMMUG00000016255	TEP1	6180.51	4.08983	0.257284	15.8962	6.73418e-57	3.79573e-55	FALSE
ENSMMUG00000020794	DKK4	5.66104	4.07323	1.6295	2.49968	0.0124307	0.0251402	FALSE
ENSMMUG00000042964	NA	3.77302	4.07251	1.46525	2.77939	0.00544607	0.0118894	FALSE
ENSMMUG00000026029	NA	2.40591	4.06615	1.80024	2.25868	0.0239033	0.0453066	FALSE
ENSMMUG00000045558	NA	2.75085	4.06576	3.68393	1.10365	NA	NA	FALSE
ENSMMUG00000042608	NA	3.78079	4.05593	1.16654	3.4769	0.000507246	0.00133392	FALSE
ENSMMUG00000048851	NA	149.786	4.05566	0.525484	7.71795	1.18213e-14	1.0404e-13	FALSE
ENSMMUG00000016842	NA	4.84433	4.05478	1.8209	2.2268	0.0259604	0.0487276	FALSE
ENSMMUG00000037100	NA	13.6735	4.05355	1.1889	3.40951	0.000650808	0.00168164	FALSE
ENSMMUG00000008081	ABCG8	2.58172	4.05289	2.19818	1.84375	0.0652194	0.109895	FALSE
ENSMMUG00000040049	NA	2.47171	4.0517	3.17677	1.27542	0.202162	0.287302	FALSE
ENSMMUG00000042166	RTP3	3.5839	4.05092	1.9267	2.10252	0.0355081	0.064323	FALSE
ENSMMUG00000009544	NA	7.35978	4.04583	2.5258	1.6018	0.1092	0.170997	FALSE
ENSMMUG00000036074	NA	4.34054	4.04443	1.6689	2.42341	0.0153757	0.0304902	FALSE
ENSMMUG00000049109	NA	2.52322	4.0437	3.68457	1.09747	NA	NA	FALSE
ENSMMUG00000044515	NA	7.52547	4.04344	1.28701	3.14174	0.00167948	0.00404303	FALSE
ENSMMUG00000036810	NA	4.68805	4.04076	1.26854	3.18538	0.00144565	0.00351583	FALSE
ENSMMUG00000027096	MIR339	4.90458	4.03807	1.57361	2.56612	0.0102842	0.0211829	FALSE
ENSMMUG00000047976	NA	2.6859	4.0372	1.33877	3.0156	0.0025647	0.00595701	FALSE
ENSMMUG00000039748	NA	14.3003	4.03689	1.09045	3.70206	0.00021386	0.000596499	FALSE
ENSMMUG00000045356	NA	154.633	4.03675	1.10014	3.6693	0.000243217	0.000671701	FALSE
ENSMMUG00000037705	NA	2.43576	4.03356	2.88394	1.39863	NA	NA	FALSE
ENSMMUG00000045229	NA	8.18044	4.02116	1.38641	2.90041	0.00372674	0.00838671	FALSE
ENSMMUG00000024216	NA	2.68812	4.02049	1.72425	2.33173	0.0197147	0.0381119	FALSE
ENSMMUG00000027051	MIR26B	3.12358	4.02048	1.35911	2.95817	0.00309473	0.00707381	FALSE
ENSMMUG00000022330	LOC709491	46.7146	4.01595	0.536419	7.4866	7.06795e-14	5.85314e-13	FALSE
ENSMMUG00000046422	NA	3.29072	4.01469	1.93532	2.07443	0.0380392	0.0684122	FALSE
ENSMMUG00000000082	LOC696079	4.50109	4.01357	1.257	3.19297	0.00140816	0.00343191	FALSE
ENSMMUG00000009229	BIRC7	260.854	4.0128	0.780477	5.14146	2.72605e-07	1.14379e-06	FALSE
ENSMMUG00000043070	LOC721913	18.1693	4.01274	1.35982	2.95093	0.00316822	0.00722742	FALSE
ENSMMUG00000048787	NA	2.68443	4.01253	2.23359	1.79645	0.0724235	0.120064	FALSE
ENSMMUG00000004895	FAM186A	54.0393	4.0103	0.662272	6.05537	1.40098e-09	7.68566e-09	FALSE
ENSMMUG00000043817	LOC100423321	3.02558	4.00961	1.2923	3.1027	0.00191764	0.00456711	FALSE
ENSMMUG00000022988	F2RL2	5.37452	4.00798	1.99898	2.00501	0.0449623	0.079303	FALSE
ENSMMUG00000048330	NA	2.39844	4.00735	3.2769	1.22291	NA	NA	FALSE
ENSMMUG00000036785	NA	5.43026	4.00612	1.52081	2.6342	0.00843365	0.017709	FALSE
ENSMMUG00000012610	SOCS6	7079.15	4.00495	0.335626	11.9328	7.98732e-33	2.02966e-31	FALSE
ENSMMUG00000042143	NA	132.158	4.00466	1.19332	3.3559	0.000791086	0.00201602	FALSE
ENSMMUG00000016755	LIMD2	708.479	4.00232	0.506009	7.90959	2.58236e-15	2.38692e-14	FALSE
ENSMMUG00000002139	DOK1	847.486	4.00204	0.205954	19.4317	4.16125e-84	4.9328e-82	FALSE
ENSMMUG00000008331	PLXNB2	9111.75	4.00127	0.131527	30.4216	2.84406e-203	3.44236e-200	FALSE
ENSMMUG00000013151	CEBPD	460.829	3.99955	0.300422	13.3131	1.94241e-40	6.52109e-39	FALSE
ENSMMUG00000001442	HIST1H1B	50.0218	3.99212	0.635959	6.27733	3.44448e-10	2.00945e-09	FALSE
ENSMMUG00000038628	NA	2.92637	3.98737	3.37349	1.18197	0.237217	0.328059	FALSE
ENSMMUG00000022309	NA	14.4778	3.98099	0.960596	4.1443	3.40858e-05	0.000107837	FALSE
ENSMMUG00000037829	NA	6.7713	3.98093	1.5916	2.50122	0.0123768	0.0250421	FALSE
ENSMMUG00000046331	NA	7.75491	3.98091	1.18275	3.3658	0.000763209	0.00195038	FALSE
ENSMMUG00000025031	NA	2.48032	3.98088	1.59835	2.49062	0.0127519	0.0257399	FALSE
ENSMMUG00000030952	LOC706715	2.37574	3.97567	1.43516	2.77019	0.00560244	0.0122053	FALSE
ENSMMUG00000045715	NA	3.70801	3.97512	1.21419	3.27388	0.0010608	0.00265021	FALSE
ENSMMUG00000033025	NA	3.31565	3.9748	1.97696	2.01057	0.0443713	0.0784024	FALSE
ENSMMUG00000014795	CCDC155	2.33078	3.97013	2.51156	1.58074	0.113937	0.177268	FALSE
ENSMMUG00000021380	AP1B1	17723.8	3.96892	0.120004	33.0732	7.21678e-240	2.37092e-236	FALSE
ENSMMUG00000026982	MIR142	14.3305	3.96478	1.02483	3.86871	0.00010941	0.000319994	FALSE
ENSMMUG00000037245	NA	3.80159	3.9636	2.20398	1.79838	0.0721168	0.11965	FALSE
ENSMMUG00000015651	CHST5	997.497	3.96296	0.413043	9.59454	8.42923e-22	1.20477e-20	FALSE
ENSMMUG00000043052	NA	2.30435	3.9628	1.97811	2.00332	0.0451428	0.0795759	FALSE
ENSMMUG00000017035	S1PR4	2.67219	3.96225	2.51585	1.57492	0.115276	0.178952	FALSE
ENSMMUG00000034912	NA	2.86457	3.96133	2.24231	1.76663	0.0772907	0.126997	FALSE
ENSMMUG00000044653	CLDN4	6.12153	3.95744	1.78834	2.21292	0.0269032	0.0502799	FALSE
ENSMMUG00000018556	FOXD2	2.33536	3.95645	1.78807	2.21269	0.0269189	0.050305	FALSE
ENSMMUG00000004669	TSLP	2.67581	3.95393	2.88415	1.37092	0.170401	0.249695	FALSE
ENSMMUG00000046336	NA	4.20845	3.94589	1.79272	2.20106	0.0277316	0.0516726	FALSE
ENSMMUG00000001134	LOC709988	2.67532	3.9457	2.2407	1.76092	0.0782522	0.12843	FALSE
ENSMMUG00000045184	LOC106998173	5.60586	3.94485	1.97782	1.99454	0.0460925	0.0810638	FALSE
ENSMMUG00000014169	EHBP1L1	1293.02	3.94423	0.377266	10.4548	1.39347e-25	2.47666e-24	FALSE
ENSMMUG00000042051	NA	2.6151	3.94268	2.84913	1.38382	0.166414	0.244569	FALSE
ENSMMUG00000038891	NA	17.2527	3.94196	1.21458	3.24554	0.00117229	0.00290352	FALSE
ENSMMUG00000027151	MIR660	3.82578	3.94118	1.88641	2.08925	0.0366854	0.0662612	FALSE
ENSMMUG00000028594	MIR190A	20.2942	3.93422	1.08924	3.6119	0.000303962	0.000828028	FALSE
ENSMMUG00000024261	NA	2.39486	3.9322	1.57197	2.50144	0.0123688	0.0250282	FALSE
ENSMMUG00000040657	LOC106993257	3.36983	3.92691	2.41294	1.62744	0.103644	0.163567	FALSE
ENSMMUG00000001081	HELT	3.289	3.92564	2.29603	1.70975	0.0873125	0.141237	FALSE
ENSMMUG00000014072	IER3	173.097	3.92486	0.554858	7.07363	1.50932e-12	1.10295e-11	FALSE
ENSMMUG00000046207	NA	4.95683	3.92334	1.5112	2.59617	0.00942708	0.0195949	FALSE
ENSMMUG00000048080	NA	2.43579	3.92124	1.66532	2.35466	0.0185399	0.0360559	FALSE
ENSMMUG00000020803	SAMD9L	1263.64	3.92078	0.35629	11.0045	3.63676e-28	7.47404e-27	FALSE
ENSMMUG00000047778	LOC100429308	3.39158	3.91954	2.04763	1.91419	0.0555962	0.0954922	FALSE
ENSMMUG00000040056	NA	3.04327	3.91807	1.62693	2.40825	0.0160292	0.0316387	FALSE
ENSMMUG00000036864	NA	6.31358	3.91715	1.75075	2.23742	0.0252591	0.0475705	FALSE
ENSMMUG00000038144	CREG1	10114.5	3.91301	0.21822	17.9315	6.69872e-72	5.99418e-70	FALSE
ENSMMUG00000021248	SLC12A9	689.885	3.91273	0.33367	11.7264	9.33953e-32	2.28005e-30	FALSE
ENSMMUG00000041648	NA	2.29781	3.90266	2.5587	1.52525	NA	NA	FALSE
ENSMMUG00000004488	PYHIN1	2.54566	3.90238	1.45898	2.67473	0.00747885	0.0158942	FALSE
ENSMMUG00000005949	LOC709256	87.2132	3.90101	0.578633	6.74176	1.56481e-11	1.04006e-10	FALSE
ENSMMUG00000043103	NA	4.45192	3.90094	2.10686	1.85155	0.0640909	0.108248	FALSE
ENSMMUG00000037050	NA	5.30379	3.89914	1.66196	2.34611	0.0189704	0.0368207	FALSE
ENSMMUG00000005232	RARRES2	890.642	3.89571	0.362217	10.7552	5.60088e-27	1.07336e-25	FALSE
ENSMMUG00000008018	AKNA	2916.61	3.89132	0.214012	18.1827	7.07627e-74	6.56181e-72	FALSE
ENSMMUG00000042312	NA	2.37414	3.88926	2.88408	1.34853	NA	NA	FALSE
ENSMMUG00000006691	IL17F	2.17754	3.88913	2.43166	1.59937	0.109739	0.171736	FALSE
ENSMMUG00000017100	SLC4A1	3.95344	3.8878	2.92976	1.327	0.184508	0.266361	FALSE
ENSMMUG00000003506	SLC40A1	945.116	3.88736	0.346992	11.203	3.94037e-29	8.52462e-28	FALSE
ENSMMUG00000016759	ZP2	2.17901	3.88638	2.4692	1.57394	0.115501	0.179193	FALSE
ENSMMUG00000048419	NA	2.41854	3.88321	1.58675	2.44727	0.0143942	0.0287173	FALSE
ENSMMUG00000018111	FHOD1	1681.77	3.88254	0.267863	14.4945	1.31262e-47	5.67414e-46	FALSE
ENSMMUG00000023856	NA	4.78267	3.88	1.62915	2.38162	0.0172369	0.0337554	FALSE
ENSMMUG00000045971	LOC106995583	41.8363	3.87951	0.523939	7.40451	1.31638e-13	1.06632e-12	FALSE
ENSMMUG00000044388	NA	224.418	3.879	0.426433	9.0964	9.33777e-20	1.17345e-18	FALSE
ENSMMUG00000038412	LOC718349	4.3487	3.87412	1.94162	1.9953	NA	NA	FALSE
ENSMMUG00000006543	CYP7A1	9.44347	3.87148	1.34599	2.87631	0.0040235	0.00899382	FALSE
ENSMMUG00000041264	NA	30.5954	3.87075	0.795955	4.86303	1.15602e-06	4.4673e-06	FALSE
ENSMMUG00000047815	NA	7.42484	3.86581	1.55734	2.48232	0.013053	0.026274	FALSE
ENSMMUG00000000023	PTGER2	2.47948	3.86466	2.82685	1.36712	0.171587	0.251096	FALSE
ENSMMUG00000040045	NA	2.45007	3.86443	2.54012	1.52136	0.12817	0.195901	FALSE
ENSMMUG00000048012	NA	2.27115	3.85955	3.35783	1.14942	0.250384	0.342866	FALSE
ENSMMUG00000045635	NA	4.76072	3.85731	1.24498	3.0983	0.00194633	0.00462872	FALSE
ENSMMUG00000042644	NA	2.18327	3.85673	3.34453	1.15315	NA	NA	FALSE
ENSMMUG00000018220	LOC100424162	2.76086	3.85174	2.94411	1.30829	0.190776	0.273965	FALSE
ENSMMUG00000045459	NA	4.93105	3.85173	1.81782	2.11887	0.0341015	0.0620682	FALSE
ENSMMUG00000026551	NA	2.15428	3.84777	2.76925	1.38946	0.164692	0.24235	FALSE
ENSMMUG00000036661	NA	10.2958	3.84645	1.23664	3.11041	0.00186826	0.00445965	FALSE
ENSMMUG00000000198	LOC719980	1488.78	3.84509	0.249674	15.4004	1.62645e-53	8.40527e-52	FALSE
ENSMMUG00000047461	LOC714964	356.85	3.84383	0.642051	5.98679	2.14016e-09	1.15074e-08	FALSE
ENSMMUG00000048454	NA	574.621	3.83984	0.492179	7.8017	6.10784e-15	5.46757e-14	FALSE
ENSMMUG00000007880	ELF1	3147.2	3.83441	0.164309	23.3366	1.88686e-120	4.87551e-118	FALSE
ENSMMUG00000028083	NA	2.68797	3.82965	1.56888	2.441	0.0146465	0.0291775	FALSE
ENSMMUG00000038789	NA	2.07742	3.82728	2.00744	1.90655	0.0565794	0.097	FALSE
ENSMMUG00000001997	ASCL3	2.40996	3.82534	2.92836	1.30631	0.191448	0.274827	FALSE
ENSMMUG00000019713	TSHR	2.55273	3.82358	2.19658	1.7407	0.0817365	0.133444	FALSE
ENSMMUG00000046153	NA	4.29785	3.8224	1.4042	2.72212	0.00648637	0.01395	FALSE
ENSMMUG00000036913	NA	2.06088	3.82084	2.277	1.67802	0.0933436	0.149517	FALSE
ENSMMUG00000026970	MIR17	2.21157	3.81985	1.51592	2.51983	0.0117412	0.0238932	FALSE
ENSMMUG00000004772	NA	123.713	3.81815	0.370796	10.2972	7.25505e-25	1.2368e-23	FALSE
ENSMMUG00000039391	NA	2.36849	3.81473	2.5304	1.50756	0.131667	0.200447	FALSE
ENSMMUG00000008695	GPR108	1160.93	3.81228	0.332271	11.4734	1.79489e-30	4.13185e-29	FALSE
ENSMMUG00000022811	GPBAR1	393.622	3.81042	0.415486	9.171	4.68651e-20	6.03447e-19	FALSE
ENSMMUG00000032670	MIR765	8.77489	3.8095	1.17709	3.23638	0.00121056	0.0029893	FALSE
ENSMMUG00000022897	SNX29	7618.46	3.8067	0.212672	17.8994	1.19107e-71	1.05757e-69	FALSE
ENSMMUG00000040180	LOC106998981	2.37078	3.80625	2.05165	1.85522	0.0635655	0.107431	FALSE
ENSMMUG00000047807	NA	8.55061	3.80364	1.25755	3.02464	0.00248933	0.00579247	FALSE
ENSMMUG00000046571	NA	2.64331	3.79481	2.22408	1.70624	0.087964	0.142088	FALSE
ENSMMUG00000015031	EDA2R	30.2806	3.79459	1.31562	2.88426	0.0039234	0.00879058	FALSE
ENSMMUG00000041685	NA	2.21758	3.79458	3.34548	1.13424	0.256692	0.350272	FALSE
ENSMMUG00000004822	LOC696967	167.918	3.79457	0.646052	5.87348	4.26737e-09	2.21928e-08	FALSE
ENSMMUG00000002380	WDR81	2215.81	3.79233	0.175091	21.6592	4.97577e-104	9.69726e-102	FALSE
ENSMMUG00000039545	NA	13.9953	3.78985	1.10592	3.42686	0.000610594	0.00158468	FALSE
ENSMMUG00000034797	NA	7.16918	3.78851	1.40366	2.69903	0.00695421	0.0148741	FALSE
ENSMMUG00000048138	NA	28.3865	3.78154	0.836225	4.52216	6.12116e-06	2.14619e-05	FALSE
ENSMMUG00000042280	LOC100423539	7.3172	3.78029	1.54707	2.44352	0.014545	0.0289928	FALSE
ENSMMUG00000039211	NA	6.66778	3.77956	1.58183	2.38936	0.0168778	0.0331374	FALSE
ENSMMUG00000005666	PLD2	964.988	3.7787	0.315251	11.9863	4.18974e-33	1.08504e-31	FALSE
ENSMMUG00000038279	NA	76.6578	3.77485	1.01323	3.72555	0.000194892	0.000547713	FALSE
ENSMMUG00000004787	MCTP2	40.7483	3.77429	1.59919	2.36012	NA	NA	FALSE
ENSMMUG00000015855	LOC100428847	2.52181	3.77259	3.40245	1.10879	NA	NA	FALSE
ENSMMUG00000042683	NA	46.1261	3.76906	0.529592	7.11692	1.10365e-12	8.17412e-12	FALSE
ENSMMUG00000043923	NA	2.32999	3.76612	3.68509	1.02199	0.306785	0.405002	FALSE
ENSMMUG00000013598	LOC708050	2.87114	3.76414	2.19917	1.71162	0.0869666	0.140765	FALSE
ENSMMUG00000026331	NA	3.17732	3.76308	2.22046	1.69473	0.090127	0.145062	FALSE
ENSMMUG00000041731	TMEM86A	2624.25	3.75726	0.177151	21.2094	7.82262e-100	1.40544e-97	FALSE
ENSMMUG00000033122	NA	19.8422	3.75511	0.897248	4.18514	2.84989e-05	9.128e-05	FALSE
ENSMMUG00000018646	KRT36	2.16622	3.75149	3.35645	1.1177	0.263697	0.358131	FALSE
ENSMMUG00000016100	LRP10	724.496	3.75092	0.197929	18.9509	4.3411e-80	4.73139e-78	FALSE
ENSMMUG00000012235	CD274	103.676	3.7443	0.530586	7.05692	1.70232e-12	1.2334e-11	FALSE
ENSMMUG00000017320	LOC106992478	178.895	3.74426	0.477735	7.83754	4.5947e-15	4.16493e-14	FALSE
ENSMMUG00000043820	NA	27.044	3.74341	0.954883	3.92028	8.84449e-05	0.000262583	FALSE
ENSMMUG00000004830	S100A12	2.6553	3.74161	2.99162	1.2507	NA	NA	FALSE
ENSMMUG00000005808	CMTR2	2015.97	3.74119	0.188741	19.8218	1.93242e-87	2.52499e-85	FALSE
ENSMMUG00000039212	HSPA6	114.925	3.73923	0.580666	6.43956	1.19823e-10	7.30919e-10	FALSE
ENSMMUG00000009370	ATXN3L	2.23612	3.73875	3.35584	1.1141	0.265235	0.359944	FALSE
ENSMMUG00000029176	ARHGAP17	326.333	3.73707	0.299154	12.4921	8.24393e-36	2.36391e-34	FALSE
ENSMMUG00000043711	NA	2.44108	3.73089	1.47618	2.52739	0.0114915	0.0234283	FALSE
ENSMMUG00000003049	TEX11	2.12693	3.72591	1.37943	2.70106	0.00691189	0.0147921	FALSE
ENSMMUG00000003782	MELK	4.31241	3.72508	1.61818	2.30202	0.0213338	0.0409118	FALSE
ENSMMUG00000021138	NA	2.5936	3.72411	2.29013	1.62616	0.103916	0.163906	FALSE
ENSMMUG00000010818	PKD2L1	2.37499	3.72081	2.53713	1.46654	0.142501	0.214329	FALSE
ENSMMUG00000002138	LOXL3	944.539	3.72046	0.325749	11.4213	3.27458e-30	7.37567e-29	FALSE
ENSMMUG00000045589	NA	2.06892	3.71954	3.39644	1.09513	0.27346	0.369341	FALSE
ENSMMUG00000047042	NA	4.58767	3.71947	1.42379	2.61238	0.00899148	0.0187621	FALSE
ENSMMUG00000015267	CSK	2233.89	3.7192	0.135062	27.537	6.33086e-167	3.55099e-164	FALSE
ENSMMUG00000037758	NA	8.34686	3.71918	1.59856	2.32658	0.0199875	0.0385863	FALSE
ENSMMUG00000019351	CXCR1	28.4111	3.71096	1.56441	2.37211	0.0176868	0.0345518	FALSE
ENSMMUG00000002063	ERAP1	1577.4	3.71095	0.292811	12.6735	8.29064e-37	2.43499e-35	FALSE
ENSMMUG00000043028	NA	2.03035	3.70819	2.93311	1.26425	NA	NA	FALSE
ENSMMUG00000025090	NA	3.71655	3.70099	1.61489	2.2918	0.0219173	0.0418909	FALSE
ENSMMUG00000009800	SGPL1	3411.69	3.70085	0.178144	20.7745	7.36576e-96	1.20993e-93	FALSE
ENSMMUG00000042814	NA	2.05817	3.69993	2.05341	1.80185	0.0715693	0.11887	FALSE
ENSMMUG00000004018	APOBEC3C	184.504	3.69835	0.32	11.5574	6.77595e-31	1.58683e-29	FALSE
ENSMMUG00000010145	LOC713108	2.03196	3.69799	3.68534	1.00343	NA	NA	FALSE
ENSMMUG00000012813	HOXA3	2.36198	3.69625	2.50001	1.47849	0.139276	0.210276	FALSE
ENSMMUG00000007338	TXNIP	6876.12	3.69463	0.324453	11.3873	4.83958e-30	1.08054e-28	FALSE
ENSMMUG00000034006	NA	1.91718	3.68996	1.90978	1.93214	0.0533427	0.092103	FALSE
ENSMMUG00000002350	IFI44	501.373	3.68973	0.471262	7.82948	4.89884e-15	4.42667e-14	FALSE
ENSMMUG00000026305	NA	8.09106	3.6895	1.35518	2.72251	0.00647872	0.0139374	FALSE
ENSMMUG00000047572	NA	15.7545	3.68735	1.16857	3.15545	0.00160253	0.00386871	FALSE
ENSMMUG00000043721	LOC711544	3.2519	3.68627	1.78221	2.06837	0.0386048	0.0692508	FALSE
ENSMMUG00000018178	MYO7A	2606.32	3.68619	0.353904	10.4158	2.10038e-25	3.69567e-24	FALSE
ENSMMUG00000043467	NA	5.39723	3.68313	1.32686	2.77582	0.00550633	0.0120107	FALSE
ENSMMUG00000015268	CTDSP1	748.187	3.68309	0.269203	13.6815	1.31038e-42	4.7012e-41	FALSE
ENSMMUG00000040740	NA	5.02005	3.6829	2.03414	1.81054	0.0702115	0.116936	FALSE
ENSMMUG00000018221	WASF2	4010.9	3.68142	0.130075	28.3023	3.23854e-176	2.01288e-173	FALSE
ENSMMUG00000046554	NA	4.05484	3.681	1.41396	2.60332	0.0092326	0.0192251	FALSE
ENSMMUG00000048579	NA	28.9472	3.68049	0.711588	5.17223	2.31319e-07	9.79859e-07	FALSE
ENSMMUG00000049252	NA	2.13433	3.68048	3.38962	1.08581	0.277563	0.37375	FALSE
ENSMMUG00000047184	MUC4	105.878	3.68002	1.30446	2.82111	0.00478578	0.0105491	FALSE
ENSMMUG00000045806	NA	3.50019	3.67956	1.94561	1.89122	0.0585952	0.100032	FALSE
ENSMMUG00000027058	MIR302B	2.09081	3.67922	2.13827	1.72065	0.0853137	0.13842	FALSE
ENSMMUG00000011383	NA	26.8896	3.67753	0.740844	4.96397	6.90651e-07	2.74981e-06	FALSE
ENSMMUG00000038634	NA	46.8852	3.67668	0.667244	5.51025	3.58328e-08	1.67899e-07	FALSE
ENSMMUG00000048514	NA	50.0761	3.67554	0.663512	5.53952	3.03295e-08	1.43634e-07	FALSE
ENSMMUG00000022993	C8B	3.3464	3.67434	2.06797	1.77679	0.0756027	0.124571	FALSE
ENSMMUG00000022305	ARHGEF1	2270.15	3.6714	0.335164	10.954	6.35592e-28	1.28782e-26	FALSE
ENSMMUG00000014446	NA	2.77761	3.67085	1.87749	1.95518	0.0505613	0.0878216	FALSE
ENSMMUG00000016711	H6PD	973.517	3.66881	0.249954	14.6779	8.93144e-49	4.04323e-47	FALSE
ENSMMUG00000008596	TMEM176B	1773.73	3.6669	0.387234	9.46947	2.81257e-21	3.88939e-20	FALSE
ENSMMUG00000045892	NA	5.95	3.6658	2.00714	1.82638	0.0677927	0.113491	FALSE
ENSMMUG00000005378	NA	1.87149	3.66357	2.82584	1.29645	0.19482	0.278728	FALSE
ENSMMUG00000037573	SLC13A2	1.84506	3.66118	2.32135	1.57717	0.114756	0.178253	FALSE
ENSMMUG00000032823	MIR627	21.7719	3.65848	0.844669	4.33126	1.48259e-05	4.92205e-05	FALSE
ENSMMUG00000031163	MAJIN	2.54482	3.65343	2.5389	1.43898	0.150155	0.224068	FALSE
ENSMMUG00000048628	NA	2.94445	3.6512	2.09516	1.74268	0.0813892	0.132943	FALSE
ENSMMUG00000048571	NA	6.77346	3.65039	1.24399	2.93443	0.00334156	0.00759197	FALSE
ENSMMUG00000014471	BVES	1757.37	3.64963	0.221418	16.483	4.86066e-61	2.9968e-59	FALSE
ENSMMUG00000005491	CABP4	280.893	3.64509	0.403013	9.04461	1.50203e-19	1.86715e-18	FALSE
ENSMMUG00000009935	NLRP8	2.13859	3.6446	2.98925	1.21923	0.222755	0.311429	FALSE
ENSMMUG00000044726	NA	44.6936	3.6427	0.863175	4.22012	2.44173e-05	7.87995e-05	FALSE
ENSMMUG00000044460	LOC106995591	31.5842	3.64167	0.656585	5.54638	2.9165e-08	1.38261e-07	FALSE
ENSMMUG00000044091	NA	2.80214	3.64059	2.54146	1.43248	0.152007	0.226421	FALSE
ENSMMUG00000017394	IL31RA	29.5697	3.63943	1.26954	2.86673	0.00414738	0.00925274	FALSE
ENSMMUG00000024170	NA	2.99736	3.63852	1.82037	1.99878	0.045632	0.0803091	FALSE
ENSMMUG00000038483	NA	2.2049	3.63492	2.26302	1.60622	0.108225	0.169679	FALSE
ENSMMUG00000039687	LOC694372	927.738	3.63432	0.385084	9.43772	3.80971e-21	5.215e-20	FALSE
ENSMMUG00000041857	LOC100428389	5.2892	3.63333	2.21304	1.64179	0.100634	0.159518	FALSE
ENSMMUG00000045029	NA	1.91218	3.6316	3.6864	0.985134	NA	NA	FALSE
ENSMMUG00000000730	SPTA1	3.06861	3.63125	2.27309	1.5975	0.110155	0.172305	FALSE
ENSMMUG00000012333	TBATA	3.30698	3.6304	1.5194	2.38936	0.0168776	0.0331374	FALSE
ENSMMUG00000041780	NA	26.915	3.62811	1.28647	2.8202	0.00479939	0.0105771	FALSE
ENSMMUG00000011533	IGF2BP1	2.02078	3.62694	1.96624	1.84461	0.0650948	0.109701	FALSE
ENSMMUG00000049024	NA	18.0093	3.62604	1.04239	3.47858	0.000504069	0.00132693	FALSE
ENSMMUG00000043774	MIR500B	4.23479	3.62116	1.54972	2.33665	0.0194574	0.0376651	FALSE
ENSMMUG00000044224	NA	2.0081	3.61987	1.91733	1.88797	0.0590294	0.10072	FALSE
ENSMMUG00000028330	NA	2.25558	3.61747	1.80093	2.00867	0.0445724	0.0786965	FALSE
ENSMMUG00000018627	TXK	41.7173	3.61731	0.982249	3.68268	0.000230795	0.000640318	FALSE
ENSMMUG00000039847	GH1	2.27708	3.61406	3.39855	1.06341	0.287596	0.38475	FALSE
ENSMMUG00000041729	NA	2.37232	3.61378	3.40573	1.06109	NA	NA	FALSE
ENSMMUG00000016275	PYDC1	1.86645	3.61075	1.80631	1.99897	0.0456115	0.0802853	FALSE
ENSMMUG00000034494	NA	2.02006	3.60832	3.40727	1.05901	0.289597	0.386909	FALSE
ENSMMUG00000008639	TP53	472.692	3.6076	0.220619	16.3522	4.1955e-60	2.52575e-58	FALSE
ENSMMUG00000041416	NA	2.08068	3.60756	2.541	1.41974	0.155682	0.230983	FALSE
ENSMMUG00000033787	NA	5.30763	3.6071	1.65285	2.18235	0.0290837	0.0538821	FALSE
ENSMMUG00000044450	NA	5.4093	3.6062	1.53761	2.34533	0.0190101	0.0368862	FALSE
ENSMMUG00000041333	NA	6.21363	3.60488	1.24275	2.90072	0.00372304	0.00837921	FALSE
ENSMMUG00000006224	PIK3CD	2809.65	3.60249	0.326604	11.0301	2.73482e-28	5.65074e-27	FALSE
ENSMMUG00000037429	NA	2.60453	3.59882	2.23511	1.61013	0.107369	0.168521	FALSE
ENSMMUG00000016202	TBX5	2.02022	3.59848	2.52023	1.42784	0.153339	0.228109	FALSE
ENSMMUG00000048614	NA	1.97209	3.59812	1.23569	2.91184	0.00359307	0.00810993	FALSE
ENSMMUG00000030125	NA	8.34888	3.5973	1.48831	2.41703	0.0156477	0.0309761	FALSE
ENSMMUG00000016075	SLC9C1	2.67272	3.59639	2.53684	1.41767	0.156288	0.231702	FALSE
ENSMMUG00000042829	NA	2.00477	3.59636	3.68581	0.975732	0.329197	0.428878	FALSE
ENSMMUG00000048238	NA	2.06525	3.59448	2.20995	1.6265	0.103844	0.163805	FALSE
ENSMMUG00000016565	C16H17orf64	2.15619	3.59329	2.18826	1.64208	0.100574	0.159433	FALSE
ENSMMUG00000042311	LOC702441	2.05258	3.59171	2.01317	1.7841	0.0744072	0.1229	FALSE
ENSMMUG00000039300	NA	8.49636	3.58915	1.39963	2.56435	0.0103368	0.0212816	FALSE
ENSMMUG00000008100	IRF1	401.321	3.58623	0.360908	9.9367	2.88228e-23	4.49687e-22	FALSE
ENSMMUG00000021278	FAM78A	1610.97	3.58429	0.19958	17.9592	4.06832e-72	3.68343e-70	FALSE
ENSMMUG00000016171	GYS2	2.52851	3.58265	2.2324	1.60484	0.108529	0.170062	FALSE
ENSMMUG00000040827	NA	4.66235	3.5822	2.22195	1.61219	0.106921	0.16792	FALSE
ENSMMUG00000042693	NA	2.23066	3.58153	2.92904	1.22277	0.221417	0.309936	FALSE
ENSMMUG00000026947	MIR27A	1.97378	3.5808	1.19785	2.98937	0.00279554	0.0064463	FALSE
ENSMMUG00000042450	NA	6.56329	3.57854	1.59316	2.24619	0.0246921	0.0466478	FALSE
ENSMMUG00000010596	PFKFB3	119.245	3.57689	0.420865	8.4989	1.91399e-17	2.06455e-16	FALSE
ENSMMUG00000045833	NA	8.08829	3.57331	1.24871	2.8616	0.00421507	0.00939284	FALSE
ENSMMUG00000046174	PRSS37	42.2137	3.57276	0.843312	4.23658	2.2695e-05	7.35611e-05	FALSE
ENSMMUG00000048951	NA	32.3701	3.57249	0.753173	4.74326	2.10308e-06	7.86797e-06	FALSE
ENSMMUG00000033265	NA	2.21625	3.56532	2.86924	1.2426	0.214016	0.301299	FALSE
ENSMMUG00000016037	BANF2	1.87518	3.564	3.41203	1.04454	0.296235	0.393969	FALSE
ENSMMUG00000014115	LOC699289	2.38715	3.56269	3.6873	0.966206	NA	NA	FALSE
ENSMMUG00000039562	BHLHE41	12028.8	3.56143	0.193581	18.3976	1.37301e-75	1.33793e-73	FALSE
ENSMMUG00000044435	NA	40.8586	3.55959	0.637203	5.58628	2.3199e-08	1.10962e-07	FALSE
ENSMMUG00000042434	NA	1.75403	3.55897	3.4183	1.04115	NA	NA	FALSE
ENSMMUG00000024955	NA	3.76231	3.55689	2.30869	1.54065	0.123401	0.189582	FALSE
ENSMMUG00000039819	NA	5.78023	3.55581	1.19287	2.98089	0.00287415	0.00661364	FALSE
ENSMMUG00000003917	CGB8	3.33119	3.55514	2.20597	1.6116	0.10705	0.168089	FALSE
ENSMMUG00000045188	NA	3.65871	3.55355	1.74198	2.03995	0.0413554	0.0736107	FALSE
ENSMMUG00000037537	NA	1.9693	3.55126	2.91209	1.21949	0.222659	0.311351	FALSE
ENSMMUG00000034286	NA	6.13328	3.54944	1.48238	2.39442	0.0166468	0.0327286	FALSE
ENSMMUG00000012013	LOC704495	1.74596	3.54658	3.68614	0.962139	NA	NA	FALSE
ENSMMUG00000047800	NA	2805.74	3.54643	0.142047	24.9666	1.41012e-137	4.98899e-135	FALSE
ENSMMUG00000041124	MORN3	39.8693	3.54046	0.686687	5.15586	2.52466e-07	1.06453e-06	FALSE
ENSMMUG00000025886	NA	3.24815	3.54029	1.85453	1.909	0.0562623	0.0964923	FALSE
ENSMMUG00000029068	RNF166	406.254	3.53997	0.265848	13.3158	1.87422e-40	6.30139e-39	FALSE
ENSMMUG00000014512	FAM71F2	2.4568	3.53984	2.63395	1.34393	0.178973	0.259674	FALSE
ENSMMUG00000004666	IL4R	1306.45	3.53978	0.230834	15.3347	4.48382e-53	2.26625e-51	FALSE
ENSMMUG00000014582	AMIGO3	290.79	3.53945	0.41032	8.62608	6.34901e-18	7.06377e-17	FALSE
ENSMMUG00000033845	NA	12.2119	3.53678	1.06885	3.30897	0.000936402	0.00236011	FALSE
ENSMMUG00000046300	NA	19.4681	3.53575	0.945132	3.74101	0.000183284	0.000517913	FALSE
ENSMMUG00000048854	TULP2	92.6426	3.53528	0.859361	4.11385	3.89118e-05	0.000121898	FALSE
ENSMMUG00000044578	NA	2.96818	3.53242	1.64624	2.14576	0.0318925	0.0585013	FALSE
ENSMMUG00000046051	GLYATL3	1.81726	3.53187	2.43186	1.45233	0.146409	0.219374	FALSE
ENSMMUG00000023013	NA	12.1253	3.53123	1.74243	2.02661	0.0427023	0.0757559	FALSE
ENSMMUG00000043560	NA	8.81085	3.52984	1.37581	2.56565	0.0102984	0.0212063	FALSE
ENSMMUG00000045657	NA	4.17616	3.52879	1.98461	1.77808	0.0753914	0.124267	FALSE
ENSMMUG00000040389	NA	6.12943	3.52826	1.52706	2.31049	0.020861	0.0401154	FALSE
ENSMMUG00000016549	MMP9	47.7187	3.52681	1.06971	3.29697	0.000977347	0.00245559	FALSE
ENSMMUG00000022864	DDX11	482.801	3.52268	0.41684	8.45094	2.88978e-17	3.075e-16	FALSE
ENSMMUG00000016580	SELE	1.9077	3.52065	3.41571	1.03072	0.302671	0.400592	FALSE
ENSMMUG00000032814	NA	4836.24	3.51984	0.471419	7.46648	8.23677e-14	6.79659e-13	FALSE
ENSMMUG00000046368	HOXD10	2.9251	3.51936	2.5201	1.39651	0.16256	0.239655	FALSE
ENSMMUG00000028662	MIR24-2	1.8532	3.51907	1.51934	2.31618	0.0205486	0.0395808	FALSE
ENSMMUG00000001047	ZBTB42	61.8491	3.51778	0.562733	6.25125	4.07183e-10	2.35691e-09	FALSE
ENSMMUG00000039648	CLIP2	2.63807	3.51727	2.64616	1.3292	NA	NA	FALSE
ENSMMUG00000016777	LOC694923	24.8637	3.51661	1.19969	2.93127	0.00337575	0.00766359	FALSE
ENSMMUG00000004039	OXER1	80.9171	3.51527	0.538403	6.52907	6.61806e-11	4.14815e-10	FALSE
ENSMMUG00000028137	NA	13.2522	3.51431	1.00229	3.50626	0.000454446	0.00120485	FALSE
ENSMMUG00000011520	FKBP5	3781.06	3.5143	0.248699	14.1307	2.45519e-45	9.75164e-44	FALSE
ENSMMUG00000041353	NA	2.78299	3.51278	1.78066	1.97274	0.0485254	0.084727	FALSE
ENSMMUG00000026707	NA	5.80461	3.51128	1.1858	2.96112	0.00306523	0.00701334	FALSE
ENSMMUG00000000995	MYD88	349.856	3.51114	0.341242	10.2893	7.87526e-25	1.34054e-23	FALSE
ENSMMUG00000023751	GRN	2390.65	3.50934	0.207578	16.9062	4.05253e-64	2.65516e-62	FALSE
ENSMMUG00000006563	NPC2	646.007	3.50901	0.322743	10.8725	1.55909e-27	3.08558e-26	FALSE
ENSMMUG00000034410	NA	5.05127	3.50689	1.76915	1.98224	0.047452	0.0831431	FALSE
ENSMMUG00000043914	NA	1.77846	3.50618	3.37364	1.03929	0.29867	0.396612	FALSE
ENSMMUG00000041076	NA	11435.4	3.50545	0.587362	5.96813	2.39988e-09	1.28319e-08	FALSE
ENSMMUG00000042230	NA	1.72186	3.503	2.83937	1.23373	0.217305	0.305029	FALSE
ENSMMUG00000016077	IDH1	2448.29	3.50243	0.110797	31.6113	2.57908e-219	5.39192e-216	FALSE
ENSMMUG00000048680	MIR501	2.64912	3.50236	1.63045	2.14809	0.0317064	0.0582157	FALSE
ENSMMUG00000021401	PRDM1	980.971	3.50176	0.195732	17.8906	1.39602e-71	1.23478e-69	FALSE
ENSMMUG00000022006	LOC719382	1.8031	3.50169	2.59581	1.34898	0.177343	0.25781	FALSE
ENSMMUG00000014335	SH3BP2	1593.21	3.50166	0.245846	14.2433	4.93448e-46	2.0264e-44	FALSE
ENSMMUG00000044558	NA	11.3957	3.50138	1.20374	2.90875	0.00362881	0.00818157	FALSE
ENSMMUG00000002954	CLEC12B	2.02993	3.49837	2.86893	1.2194	0.222694	0.311381	FALSE
ENSMMUG00000029827	CLIC1	509.403	3.49748	0.383472	9.12056	7.47375e-20	9.49055e-19	FALSE
ENSMMUG00000029772	NA	2.30341	3.49694	2.10618	1.66032	0.0968498	0.154274	FALSE
ENSMMUG00000048342	NA	1.86568	3.49676	1.97564	1.76994	0.0767376	0.126188	FALSE
ENSMMUG00000019855	LOC708012	2.27573	3.49471	3.4583	1.01053	0.312242	0.410791	FALSE
ENSMMUG00000002159	RFPL4B	2.22391	3.49245	3.3985	1.02764	0.304117	0.40208	FALSE
ENSMMUG00000002787	SFTPD	2.68535	3.49166	3.3622	1.03851	0.299034	0.39698	FALSE
ENSMMUG00000006945	LOC707238	7.51204	3.49121	1.20915	2.88731	0.00388545	0.00871574	FALSE
ENSMMUG00000020162	MKNK1	1420.92	3.48922	0.247248	14.1122	3.19472e-45	1.26453e-43	FALSE
ENSMMUG00000040096	LOC721109	2.61699	3.48701	2.9545	1.18024	0.237906	0.328675	FALSE
ENSMMUG00000025522	NA	7.59547	3.48629	1.52293	2.2892	0.0220676	0.0421573	FALSE
ENSMMUG00000045955	NA	4.68919	3.48505	1.32645	2.62735	0.00860537	0.0180416	FALSE
ENSMMUG00000007339	ITIH6	4.49641	3.48356	1.78407	1.95259	0.0508679	0.0882742	FALSE
ENSMMUG00000031856	TLN1	11886.1	3.48305	0.143317	24.3031	1.81968e-130	5.57962e-128	FALSE
ENSMMUG00000026447	NA	5.46448	3.48297	1.33817	2.60279	0.00924686	0.0192496	FALSE
ENSMMUG00000011918	CXCR4	172.536	3.48245	0.601088	5.79358	6.88998e-09	3.50163e-08	FALSE
ENSMMUG00000005486	PTPRCAP	110.591	3.48211	0.422634	8.23908	1.73541e-16	1.74388e-15	FALSE
ENSMMUG00000043059	NA	1.97459	3.48209	1.5604	2.23153	0.0256459	0.048216	FALSE
ENSMMUG00000045491	NCKAP5	4743.94	3.48078	0.208343	16.707	1.16608e-62	7.3671e-61	FALSE
ENSMMUG00000015653	MSN	4944.27	3.47829	0.226231	15.3749	2.41143e-53	1.23785e-51	FALSE
ENSMMUG00000016717	PKD1L3	203.436	3.47784	0.566677	6.13725	8.39628e-10	4.7072e-09	FALSE
ENSMMUG00000037666	RNASE3	2.26188	3.47772	2.50968	1.38572	0.165832	0.243822	FALSE
ENSMMUG00000017501	NAAA	878.334	3.47668	0.244411	14.2248	6.43306e-46	2.61843e-44	FALSE
ENSMMUG00000033622	NA	4.27139	3.47419	1.32875	2.61462	0.00893265	0.0186529	FALSE
ENSMMUG00000011114	DMP1	6.23428	3.47206	2.00439	1.73223	0.083233	0.135435	FALSE
ENSMMUG00000045219	CEBPB	1912.47	3.47189	0.231703	14.9842	9.30806e-51	4.44102e-49	FALSE
ENSMMUG00000046509	LOC100429831	276.227	3.4715	0.387584	8.95676	3.34351e-19	4.06614e-18	FALSE
ENSMMUG00000017095	NA	1.85563	3.47094	3.4654	1.0016	0.316537	0.415609	FALSE
ENSMMUG00000044149	NA	17.8254	3.47068	0.773114	4.48921	7.14867e-06	2.47923e-05	FALSE
ENSMMUG00000038401	NA	3.63977	3.46931	2.65699	1.30573	0.191644	0.275057	FALSE
ENSMMUG00000030321	LOC100424471	4.27048	3.46846	1.82492	1.90061	0.0573526	0.0982083	FALSE
ENSMMUG00000000006	NA	2.21025	3.46833	2.19741	1.57837	0.11448	0.177897	FALSE
ENSMMUG00000015181	LOC712802	2.3239	3.46829	3.39347	1.02205	0.306757	0.405002	FALSE
ENSMMUG00000045021	NA	2.8173	3.46625	1.90402	1.82049	0.0686837	0.114749	FALSE
ENSMMUG00000013591	CCDC27	43.1216	3.46425	0.618297	5.6029	2.108e-08	1.01481e-07	FALSE
ENSMMUG00000044542	NA	1.88019	3.46277	3.00474	1.15244	0.249142	0.341409	FALSE
ENSMMUG00000021041	ZFHX3	8036.55	3.46103	0.541065	6.3967	NA	NA	FALSE
ENSMMUG00000039599	NA	1260.94	3.46092	0.377112	9.17743	4.41514e-20	5.69462e-19	FALSE
ENSMMUG00000016411	GP2	1.65878	3.46048	3.68652	0.938685	NA	NA	FALSE
ENSMMUG00000009246	IL18RAP	2.74718	3.45893	2.2275	1.55283	0.120463	0.185776	FALSE
ENSMMUG00000047802	NA	1.99518	3.45832	2.57196	1.34462	0.178747	0.259428	FALSE
ENSMMUG00000009513	NYNRIN	999.457	3.45783	0.201634	17.149	6.39089e-66	4.57855e-64	FALSE
ENSMMUG00000035312	NA	2.80696	3.45764	1.20858	2.86091	0.00422425	0.00940781	FALSE
ENSMMUG00000039711	NA	3.2286	3.45593	1.70465	2.02736	0.0426259	0.0756497	FALSE
ENSMMUG00000017051	KIRREL2	1.65563	3.45539	2.08618	1.65632	0.0976572	0.155409	FALSE
ENSMMUG00000048511	NA	23.4004	3.45397	0.761435	4.53613	5.72959e-06	2.01627e-05	FALSE
ENSMMUG00000007224	HESX1	3.60606	3.45374	2.01645	1.71279	0.0867519	0.140515	FALSE
ENSMMUG00000043878	NA	1.71913	3.45345	3.68754	0.936519	NA	NA	FALSE
ENSMMUG00000005489	GPR152	52.6393	3.44775	0.72754	4.73891	2.14868e-06	8.03206e-06	FALSE
ENSMMUG00000013895	TSPAN14	3467.79	3.44715	0.193521	17.8128	5.6245e-71	4.8995e-69	FALSE
ENSMMUG00000015894	LOC100426988	1.98158	3.44645	3.68666	0.934845	NA	NA	FALSE
ENSMMUG00000010147	PLA2G15	1045.01	3.446	0.302963	11.3743	5.61312e-30	1.24961e-28	FALSE
ENSMMUG00000013768	ARHGEF6	4310.04	3.44578	0.16498	20.8861	7.16138e-97	1.21993e-94	FALSE
ENSMMUG00000006327	TNFSF12	2537.35	3.44578	0.157196	21.9202	1.66547e-106	3.45052e-104	FALSE
ENSMMUG00000038446	AADACL3	2.62167	3.44404	2.32018	1.48439	0.137706	0.20833	FALSE
ENSMMUG00000028958	LOC106996153	1.55836	3.4433	1.96406	1.75316	0.0795753	0.13036	FALSE
ENSMMUG00000025624	NA	2.85515	3.4425	2.64875	1.29967	0.193714	0.277474	FALSE
ENSMMUG00000009877	NA	1.61757	3.44235	3.68687	0.933677	NA	NA	FALSE
ENSMMUG00000022870	SLC36A3	2.67829	3.442	2.32185	1.48244	0.138223	0.208947	FALSE
ENSMMUG00000009003	LOC696244	1.67282	3.44197	2.88198	1.19431	0.232358	0.322638	FALSE
ENSMMUG00000008511	SH2D1B	3.34058	3.43962	2.66225	1.292	0.196357	0.280352	FALSE
ENSMMUG00000044772	NA	1.59019	3.43901	2.71986	1.2644	0.206085	0.291993	FALSE
ENSMMUG00000014257	FAM83H	197.161	3.43883	0.521989	6.58793	4.46001e-11	2.83412e-10	FALSE
ENSMMUG00000016656	NA	4.35858	3.43867	1.38529	2.48227	0.013055	0.0262757	FALSE
ENSMMUG00000011151	NA	183.798	3.43804	0.43913	7.82921	4.90964e-15	4.43468e-14	FALSE
ENSMMUG00000049112	NA	2.06613	3.4375	2.26392	1.51839	0.128917	0.196768	FALSE
ENSMMUG00000021590	PCK2	359.143	3.4347	0.334869	10.2569	1.10243e-24	1.85462e-23	FALSE
ENSMMUG00000013048	JUP	520.813	3.43416	0.256412	13.3932	6.63023e-41	2.25889e-39	FALSE
ENSMMUG00000018645	KRT35	1.61601	3.43312	3.68671	0.931216	NA	NA	FALSE
ENSMMUG00000048725	NA	1.60372	3.42557	3.33213	1.02804	0.303929	0.401877	FALSE
ENSMMUG00000008993	KCNK5	4.127	3.42432	2.32817	1.47082	0.14134	0.212777	FALSE
ENSMMUG00000023157	SNX18	1945.82	3.42316	0.170092	20.1254	4.42344e-90	6.20279e-88	FALSE
ENSMMUG00000011985	NA	5.65545	3.42196	1.13608	3.01208	0.00259467	0.00602358	FALSE
ENSMMUG00000045958	NA	2.69808	3.42081	1.45135	2.35698	0.0184243	0.0358555	FALSE
ENSMMUG00000007859	FMNL1	5111.54	3.41869	0.202358	16.8942	4.96095e-64	3.23192e-62	FALSE
ENSMMUG00000046385	NA	101.322	3.41857	0.487394	7.01399	2.3162e-12	1.65937e-11	FALSE
ENSMMUG00000045961	NA	1.58442	3.41841	3.34863	1.02084	0.307331	0.405607	FALSE
ENSMMUG00000040164	NA	5.64654	3.41549	2.07114	1.64908	0.0991302	0.157351	FALSE
ENSMMUG00000018139	DOCK10	15132.4	3.41468	0.180428	18.9254	7.04101e-80	7.60198e-78	FALSE
ENSMMUG00000029550	LOC717080	69.5966	3.4144	0.416258	8.2026	2.35247e-16	2.34276e-15	FALSE
ENSMMUG00000046535	NA	1.57688	3.41184	2.43503	1.40115	0.16117	0.237896	FALSE
ENSMMUG00000041909	LOC100428742	139.653	3.41061	0.36278	9.40133	5.38776e-21	7.29266e-20	FALSE
ENSMMUG00000043880	NA	16.7315	3.40976	1.08924	3.1304	0.00174567	0.00419008	FALSE
ENSMMUG00000006457	ARHGEF40	2034.54	3.40928	0.220439	15.4658	5.90139e-54	3.0985e-52	FALSE
ENSMMUG00000046245	NA	4.94616	3.40901	1.41036	2.41711	0.0156441	0.0309718	FALSE
ENSMMUG00000039353	NA	1.65785	3.40891	3.68673	0.924643	NA	NA	FALSE
ENSMMUG00000043435	NA	1.66659	3.40462	2.43077	1.40063	0.161325	0.238094	FALSE
ENSMMUG00000015449	PLA2G4F	3.31065	3.40458	2.87627	1.18368	0.23654	0.327279	FALSE
ENSMMUG00000002429	CAT	1182.61	3.40313	0.246797	13.7892	2.96009e-43	1.08225e-41	FALSE
ENSMMUG00000044241	NA	58.0181	3.40282	0.755128	4.50628	6.5975e-06	2.30267e-05	FALSE
ENSMMUG00000013773	CD40LG	37.6918	3.40193	0.593738	5.72968	1.0062e-08	5.01291e-08	FALSE
ENSMMUG00000013199	GUCY2F	3.47899	3.40181	2.03263	1.67359	0.0942103	0.150706	FALSE
ENSMMUG00000008351	IKBKB	4628.48	3.4018	0.162127	20.9823	9.51137e-98	1.66972e-95	FALSE
ENSMMUG00000026872	MIR23A	1.69986	3.40139	2.20434	1.54304	0.12282	0.188866	FALSE
ENSMMUG00000013578	DENND3	2849.62	3.39954	0.373626	9.09879	9.13473e-20	1.15045e-18	FALSE
ENSMMUG00000039519	LOC106997879	2624.09	3.39935	0.312059	10.8933	1.24094e-27	2.47296e-26	FALSE
ENSMMUG00000000719	SKA1	5.947	3.39891	2.15302	1.57867	0.114412	0.177826	FALSE
ENSMMUG00000041728	CCDC182	41.4563	3.39861	0.927666	3.66362	0.000248677	0.000685957	FALSE
ENSMMUG00000035602	NA	1.50609	3.39493	1.51913	2.23479	0.0254312	0.0478828	FALSE
ENSMMUG00000036144	NA	3.03286	3.39421	1.92014	1.76769	0.0771126	0.126732	FALSE
ENSMMUG00000040535	NA	36.7951	3.39362	0.716523	4.73623	2.17728e-06	8.13105e-06	FALSE
ENSMMUG00000011776	LOC702039	1.6508	3.39176	2.95937	1.14611	0.251751	0.344491	FALSE
ENSMMUG00000013113	KIF18B	2.72069	3.3909	2.04015	1.66208	0.0964965	0.153812	FALSE
ENSMMUG00000013863	SLC25A47	9.19834	3.39085	1.23463	2.74646	0.00602421	0.0130538	FALSE
ENSMMUG00000043751	NA	138.193	3.38644	0.469115	7.21878	5.24568e-13	4.02116e-12	FALSE
ENSMMUG00000042995	MIR4796	2.05216	3.38458	2.14987	1.57432	0.115413	0.179081	FALSE
ENSMMUG00000019710	CEP128	1162.09	3.38244	0.402365	8.40641	4.2274e-17	4.44349e-16	FALSE
ENSMMUG00000016321	TPM2	1524.16	3.38231	0.488337	6.92618	4.32366e-12	3.03607e-11	FALSE
ENSMMUG00000019106	CDC14A	430.678	3.37903	0.281437	12.0063	3.29084e-33	8.59995e-32	FALSE
ENSMMUG00000039913	LOC106995893	80.6902	3.37889	0.431849	7.82424	5.10716e-15	4.60045e-14	FALSE
ENSMMUG00000006549	ZC3HAV1L	108.599	3.37828	0.442669	7.63161	2.31846e-14	1.99318e-13	FALSE
ENSMMUG00000007956	LOC706438	1.54601	3.37679	3.68727	0.915797	0.359773	0.460085	FALSE
ENSMMUG00000045865	C19H19orf67	15.4739	3.37511	0.937247	3.60108	0.000316893	0.000860198	FALSE
ENSMMUG00000041892	LOC106992467	2.56589	3.37388	1.62086	2.08153	0.037385	0.0673411	FALSE
ENSMMUG00000037949	NA	1.53723	3.37293	1.71157	1.97066	0.0487627	0.0851024	FALSE
ENSMMUG00000008218	ADAMTSL4	380.229	3.37196	0.318683	10.5809	3.65383e-26	6.67942e-25	FALSE
ENSMMUG00000040895	NA	6.10771	3.36874	1.39338	2.41768	0.0156199	0.0309371	FALSE
ENSMMUG00000045499	NA	1.96953	3.36808	2.17308	1.54991	0.121164	0.186681	FALSE
ENSMMUG00000027011	MIR103-2	6.52632	3.36779	1.3106	2.56966	0.0101799	0.0209868	FALSE
ENSMMUG00000040304	NA	1.70546	3.36648	2.9222	1.15204	0.249306	0.341593	FALSE
ENSMMUG00000039260	NA	1.50532	3.36395	2.31195	1.45503	0.145661	0.218453	FALSE
ENSMMUG00000016383	DTX3L	184.363	3.36054	0.465947	7.21227	5.50253e-13	4.20964e-12	FALSE
ENSMMUG00000040808	NA	22.9256	3.3598	0.913224	3.67905	0.000234102	0.000648318	FALSE
ENSMMUG00000030696	NA	180.703	3.35973	0.313672	10.711	9.03954e-27	1.70395e-25	FALSE
ENSMMUG00000018893	LOC100427704	1.6624	3.35919	3.687	0.911091	NA	NA	FALSE
ENSMMUG00000040988	NA	2.21449	3.35904	3.00378	1.11827	0.263451	0.357882	FALSE
ENSMMUG00000026938	MIR425	1.78442	3.35638	2.54953	1.31647	0.188016	0.270644	FALSE
ENSMMUG00000036479	NA	3.23196	3.35113	1.50626	2.2248	0.0260946	0.0489437	FALSE
ENSMMUG00000039034	LOC704296	55.6029	3.35027	0.856775	3.91033	9.21699e-05	0.000272803	FALSE
ENSMMUG00000009195	PLEK	1190.04	3.34801	0.346123	9.67287	3.93207e-22	5.74133e-21	FALSE
ENSMMUG00000039778	NA	19.9169	3.34255	1.03724	3.22254	0.00127059	0.00312578	FALSE
ENSMMUG00000024564	NA	2.31437	3.34084	1.78631	1.87024	0.0614503	0.104309	FALSE
ENSMMUG00000010169	NA	6542.24	3.34072	0.434657	7.68588	1.51947e-14	1.32662e-13	FALSE
ENSMMUG00000017335	TFDP3	1.50198	3.33893	3.32081	1.00546	0.314677	0.413522	FALSE
ENSMMUG00000038855	NA	11.6819	3.33777	0.937068	3.56193	0.000368136	0.000988905	FALSE
ENSMMUG00000017762	CLNK	9.06219	3.33736	1.55402	2.14756	0.0317486	0.0582793	FALSE
ENSMMUG00000047677	NA	19.3087	3.33174	0.803745	4.14527	3.39421e-05	0.000107398	FALSE
ENSMMUG00000042418	NA	115.898	3.33167	0.473003	7.04366	1.87252e-12	1.35118e-11	FALSE
ENSMMUG00000008543	KRT9	1.49869	3.33042	3.68744	0.903181	NA	NA	FALSE
ENSMMUG00000003848	PLA2G4D	3.93463	3.32973	1.80074	1.84909	0.0644448	0.10871	FALSE
ENSMMUG00000041737	NA	1.57701	3.3283	3.45651	0.962907	0.335594	0.43546	FALSE
ENSMMUG00000010551	CLDN7	2.34143	3.32805	2.45041	1.35816	0.174412	0.254535	FALSE
ENSMMUG00000013446	LOC694628	1.70404	3.32591	3.43085	0.969413	0.332339	0.432125	FALSE
ENSMMUG00000038504	NA	31.7431	3.32449	0.796131	4.1758	2.96939e-05	9.48299e-05	FALSE
ENSMMUG00000019194	SFMBT2	1597.15	3.32248	0.234079	14.1938	1.00052e-45	4.05085e-44	FALSE
ENSMMUG00000048796	NA	1.56256	3.32246	2.08315	1.59492	0.110731	0.173029	FALSE
ENSMMUG00000012031	COL8A2	1.43365	3.32208	1.85702	1.78894	0.0736249	0.121818	FALSE
ENSMMUG00000027981	NA	2.23021	3.32031	1.9595	1.69447	0.0901758	0.145121	FALSE
ENSMMUG00000002255	AVPR1B	5.66765	3.32003	1.74595	1.90156	0.0572289	0.098011	FALSE
ENSMMUG00000047858	NA	1.49871	3.31966	3.38909	0.979512	0.327327	0.426997	FALSE
ENSMMUG00000040234	NA	13.2389	3.31958	1.2808	2.59181	0.00954738	0.0198124	FALSE
ENSMMUG00000024653	NA	2.98753	3.31627	2.23865	1.48137	0.138509	0.209274	FALSE
ENSMMUG00000009739	MTHFD2	395.577	3.31597	0.345712	9.59169	8.66509e-22	1.23617e-20	FALSE
ENSMMUG00000014860	LOC698937	4.94671	3.31479	2.12539	1.55962	0.118851	0.183683	FALSE
ENSMMUG00000012948	PLCB3	1189.79	3.31454	0.186695	17.7538	1.61128e-70	1.36733e-68	FALSE
ENSMMUG00000046096	NA	1.55607	3.31411	3.68724	0.898803	NA	NA	FALSE
ENSMMUG00000026921	MIR199A-2	8.04609	3.312	1.28905	2.56932	0.0101897	0.0210051	FALSE
ENSMMUG00000016685	LOC718406	783.643	3.31165	0.249395	13.2788	3.07406e-40	1.02753e-38	FALSE
ENSMMUG00000004283	CIB3	1.76287	3.31152	2.86486	1.15591	0.247718	0.339943	FALSE
ENSMMUG00000045421	NA	7.62392	3.3098	1.20685	2.74252	0.00609705	0.0131978	FALSE
ENSMMUG00000007440	NA	2.11567	3.30785	2.00582	1.64913	0.099122	0.157349	FALSE
ENSMMUG00000029832	NT5C	11.1205	3.30772	1.04311	3.17101	0.00151908	0.00368078	FALSE
ENSMMUG00000038520	NA	8.41332	3.3069	1.07481	3.07672	0.00209289	0.00494861	FALSE
ENSMMUG00000014118	OR5AN1	1.53837	3.30628	3.68818	0.896453	NA	NA	FALSE
ENSMMUG00000041144	LOC720330	572.51	3.30622	0.362981	9.10853	8.35037e-20	1.05571e-18	FALSE
ENSMMUG00000039284	NA	3.65285	3.30588	2.62868	1.25762	0.20853	0.294839	FALSE
ENSMMUG00000039268	NA	1.51336	3.30537	3.43929	0.961062	0.336521	0.436293	FALSE
ENSMMUG00000021341	NA	2.91442	3.30358	2.05274	1.60935	0.10754	0.168743	FALSE
ENSMMUG00000014743	NA	2.33485	3.30289	1.71869	1.92175	0.0546373	0.0940629	FALSE
ENSMMUG00000005529	CP	98.5822	3.30167	0.631524	5.22809	1.71268e-07	7.39792e-07	FALSE
ENSMMUG00000039623	NA	24.751	3.30086	0.756269	4.36467	1.27316e-05	4.26434e-05	FALSE
ENSMMUG00000039786	LOC106996866	1.75551	3.30048	2.52755	1.3058	0.191621	0.27504	FALSE
ENSMMUG00000007077	A1CF	2.02909	3.30045	2.25835	1.46144	0.143894	0.216114	FALSE
ENSMMUG00000048346	NA	5.61601	3.2998	1.25768	2.62372	0.00869748	0.0182114	FALSE
ENSMMUG00000016783	CD1B	2.51198	3.29956	1.73274	1.90425	0.0568777	0.0974677	FALSE
ENSMMUG00000001418	KLRG1	1.52428	3.2995	2.98412	1.10569	NA	NA	FALSE
ENSMMUG00000017238	CHAD	332.549	3.29942	0.424225	7.77753	7.3953e-15	6.58158e-14	FALSE
ENSMMUG00000042587	NA	1.80696	3.29766	3.4525	0.95515	0.339502	0.439341	FALSE
ENSMMUG00000014880	SORL1	59009.4	3.29615	0.102031	32.3055	5.86458e-229	1.49853e-225	FALSE
ENSMMUG00000023300	FRMD8	886.043	3.29581	0.312058	10.5615	4.49263e-26	8.18028e-25	FALSE
ENSMMUG00000038207	LOC703872	1.42998	3.29485	2.09496	1.57275	0.115777	0.179524	FALSE
ENSMMUG00000009617	PTPN18	427.11	3.29276	0.274498	11.9955	3.74966e-33	9.75463e-32	FALSE
ENSMMUG00000031063	NA	1.5198	3.29163	3.68825	0.892465	NA	NA	FALSE
ENSMMUG00000007633	LMO2	1025.85	3.28798	0.254058	12.9418	2.61271e-38	8.16365e-37	FALSE
ENSMMUG00000003266	SERPINA7	1.44826	3.28656	2.39622	1.37156	0.170201	0.249481	FALSE
ENSMMUG00000045711	NA	37.4323	3.28513	0.615751	5.33516	9.54627e-08	4.25127e-07	FALSE
ENSMMUG00000030744	ARID5A	681.994	3.28039	0.26832	12.2257	2.26751e-34	6.20786e-33	FALSE
ENSMMUG00000015054	ARAP1	3366.69	3.27891	0.185349	17.6905	4.96707e-70	4.12374e-68	FALSE
ENSMMUG00000045176	NA	8.75566	3.2788	0.95318	3.43986	0.00058202	0.00151617	FALSE
ENSMMUG00000040683	ANKRD63	23.2177	3.27758	0.94093	3.48334	0.000495193	0.00130581	FALSE
ENSMMUG00000001425	ONECUT1	3.28272	3.27661	3.30791	0.990537	0.321912	0.421224	FALSE
ENSMMUG00000032700	MIR548D	1.4487	3.27642	3.68799	0.888402	0.374324	0.474681	FALSE
ENSMMUG00000012807	HOXA1	2.40879	3.27609	3.68817	0.888268	0.374396	0.474746	FALSE
ENSMMUG00000009702	MSH5	228.546	3.27511	0.389479	8.40895	4.13706e-17	4.36022e-16	FALSE
ENSMMUG00000024956	NA	14.9927	3.27437	1.24331	2.6336	0.00844856	0.0177354	FALSE
ENSMMUG00000048517	NA	2.37135	3.27425	2.59925	1.25969	0.207781	0.293962	FALSE
ENSMMUG00000045008	TCHH	13.9387	3.27217	1.55574	2.10328	0.035441	0.0642166	FALSE
ENSMMUG00000012998	GLTPD2	65.9124	3.27124	0.56265	5.81399	6.1002e-09	3.11471e-08	FALSE
ENSMMUG00000007193	PABPC4L	33.9286	3.27026	1.60362	2.0393	0.0414205	0.0737152	FALSE
ENSMMUG00000009117	HTRA1	10144.9	3.27	0.203547	16.0651	4.48235e-58	2.57059e-56	FALSE
ENSMMUG00000034016	NA	1.43876	3.26971	2.91706	1.12089	NA	NA	FALSE
ENSMMUG00000042445	NA	1.6258	3.26908	1.72885	1.8909	0.0586383	0.100097	FALSE
ENSMMUG00000019573	TIMM8A	1227.49	3.26886	0.19514	16.7513	5.53617e-63	3.517e-61	FALSE
ENSMMUG00000032995	NA	1.42894	3.26515	2.58442	1.2634	0.206446	0.292432	FALSE
ENSMMUG00000034221	NA	6.43969	3.26448	1.79345	1.82023	0.0687244	0.1148	FALSE
ENSMMUG00000041947	NA	1.45764	3.26441	2.56258	1.27388	0.202708	0.2879	FALSE
ENSMMUG00000015236	MOS	10.9203	3.26435	1.55789	2.09536	0.0361387	0.0653527	FALSE
ENSMMUG00000019997	HEXB	2510	3.25777	0.212181	15.3537	3.34301e-53	1.69338e-51	FALSE
ENSMMUG00000044005	NA	1.95003	3.25707	2.5438	1.28039	0.200406	0.285159	FALSE
ENSMMUG00000021112	ESRP1	1.42153	3.25706	3.6878	0.8832	NA	NA	FALSE
ENSMMUG00000048755	NA	1.62008	3.25641	3.68849	0.882856	NA	NA	FALSE
ENSMMUG00000008016	ASB4	1.7922	3.2551	3.68828	0.882553	NA	NA	FALSE
ENSMMUG00000039556	NA	1.45828	3.25496	2.85234	1.14116	0.253804	0.346826	FALSE
ENSMMUG00000015913	LOC719283	1.83291	3.25478	2.57781	1.26261	0.206728	0.292723	FALSE
ENSMMUG00000041058	NA	5.35439	3.25329	1.46824	2.21577	0.0267072	0.0499663	FALSE
ENSMMUG00000049078	NA	6.24548	3.25209	1.90171	1.71009	0.0872499	0.141153	FALSE
ENSMMUG00000020209	TCHHL1	4.16802	3.24876	2.52842	1.2849	0.198828	0.283299	FALSE
ENSMMUG00000024765	NA	59.3877	3.24735	0.526784	6.16448	7.07143e-10	3.99712e-09	FALSE
ENSMMUG00000014410	ARHGEF19	77.6844	3.24686	0.468151	6.9355	4.04783e-12	2.85108e-11	FALSE
ENSMMUG00000047933	NA	2.09033	3.24392	3.68814	0.879555	0.379101	0.479785	FALSE
ENSMMUG00000044125	NA	39.4325	3.24292	0.68938	4.70411	2.5497e-06	9.44059e-06	FALSE
ENSMMUG00000013966	LGMN	5134.84	3.24029	0.327681	9.88857	4.66662e-23	7.19773e-22	FALSE
ENSMMUG00000046025	HIST1H2BO	22.0642	3.24019	0.984007	3.29285	0.000991766	0.00248883	FALSE
ENSMMUG00000012771	LOC703594	1.59006	3.23661	3.68857	0.877471	0.380231	0.480845	FALSE
ENSMMUG00000004900	TMEM268	31.5598	3.23621	0.755556	4.28322	1.8421e-05	6.0363e-05	FALSE
ENSMMUG00000041178	NA	3.4127	3.23618	2.08717	1.55051	0.121019	0.186484	FALSE
ENSMMUG00000046242	NA	4.61752	3.23495	1.3656	2.36888	0.017842	0.0348224	FALSE
ENSMMUG00000013787	RRBP1	5929.12	3.23442	0.223283	14.4858	1.4901e-47	6.41718e-46	FALSE
ENSMMUG00000025494	NA	1.77094	3.23382	2.95831	1.09313	NA	NA	FALSE
ENSMMUG00000036259	NA	2.41459	3.23165	2.26716	1.42542	0.154036	0.228954	FALSE
ENSMMUG00000014413	SSH2	7935.47	3.23	0.157737	20.4771	3.44472e-93	5.17766e-91	FALSE
ENSMMUG00000016577	NA	4.14954	3.22992	1.49333	2.1629	0.0305485	0.0563236	FALSE
ENSMMUG00000008074	PLEKHH2	4662.55	3.22881	0.216991	14.8799	4.44992e-50	2.08847e-48	FALSE
ENSMMUG00000026852	MIRLET7F-2	1.63338	3.22851	2.47617	1.30384	0.19229	0.275829	FALSE
ENSMMUG00000042022	NA	1.36458	3.22827	2.38668	1.35262	0.176177	0.256492	FALSE
ENSMMUG00000025057	NA	3.52524	3.22667	1.52809	2.11157	0.0347237	0.0630879	FALSE
ENSMMUG00000045166	NA	3.7636	3.2256	1.91905	1.68083	0.0927966	0.148776	FALSE
ENSMMUG00000049137	LOC106995736	1.97236	3.22494	2.92116	1.10399	0.269596	0.364679	FALSE
ENSMMUG00000003110	TYK2	1776.44	3.22494	0.25994	12.4065	2.41083e-35	6.84468e-34	FALSE
ENSMMUG00000003957	RHOG	1085	3.21914	0.179644	17.9195	8.30587e-72	7.4035e-70	FALSE
ENSMMUG00000013975	LOC100426495	1.38546	3.21909	3.34264	0.963038	NA	NA	FALSE
ENSMMUG00000047472	NA	1.39241	3.21875	2.39633	1.3432	0.179208	0.259967	FALSE
ENSMMUG00000011225	AQP9	1.9687	3.2151	2.90667	1.10611	0.268678	0.363672	FALSE
ENSMMUG00000042525	NA	1.74872	3.2148	1.90665	1.6861	0.0917774	0.147317	FALSE
ENSMMUG00000012593	FCHSD1	654.923	3.21474	0.310644	10.3486	4.24505e-25	7.31809e-24	FALSE
ENSMMUG00000023536	NA	3.36252	3.21169	2.00111	1.60496	0.108503	0.170046	FALSE
ENSMMUG00000047363	NA	1.53945	3.21044	3.43644	0.934233	0.350184	0.450442	FALSE
ENSMMUG00000044470	NA	2.16855	3.20757	3.01966	1.06223	0.288133	0.385311	FALSE
ENSMMUG00000040041	NA	1.81509	3.20671	2.59851	1.23406	0.217182	0.304953	FALSE
ENSMMUG00000038775	NA	1.39224	3.20478	3.37925	0.948371	0.342941	0.442844	FALSE
ENSMMUG00000043955	TREX1	198.98	3.20447	0.351743	9.11024	8.21962e-20	1.03975e-18	FALSE
ENSMMUG00000018600	MYL4	4.60822	3.20388	1.97809	1.61969	0.1053	0.165805	FALSE
ENSMMUG00000049189	NA	1.38701	3.20261	3.68796	0.868395	NA	NA	FALSE
ENSMMUG00000020847	CMTM3	489.029	3.20116	0.430745	7.43169	1.07223e-13	8.75329e-13	FALSE
ENSMMUG00000043331	NA	2.03445	3.20105	2.80611	1.14074	0.253977	0.347021	FALSE
ENSMMUG00000007777	LOC710761	278.617	3.20079	0.518162	6.17719	6.52521e-10	3.70428e-09	FALSE
ENSMMUG00000038637	NA	1.70275	3.20004	2.59282	1.23419	0.21713	0.3049	FALSE
ENSMMUG00000043617	LOC709981	545.469	3.19774	0.320282	9.98414	1.78854e-23	2.81913e-22	FALSE
ENSMMUG00000047820	NA	2.79077	3.19642	1.5402	2.07532	0.0379564	0.0682901	FALSE
ENSMMUG00000001443	CMTM6	2217.97	3.19586	0.234637	13.6204	3.02924e-42	1.07672e-40	FALSE
ENSMMUG00000019604	ENTPD8	7.66273	3.19508	1.08686	2.93972	0.0032851	0.00746958	FALSE
ENSMMUG00000041520	NA	47.9464	3.19466	0.503949	6.33924	2.30898e-10	1.37457e-09	FALSE
ENSMMUG00000036610	NA	3.73954	3.19416	1.69298	1.88671	0.0591993	0.10095	FALSE
ENSMMUG00000047508	NA	2.46461	3.19276	1.77831	1.79538	0.0725925	0.120309	FALSE
ENSMMUG00000000092	GLMP	2.87319	3.19031	1.52149	2.09684	0.0360082	0.0651467	FALSE
ENSMMUG00000041584	GSTA3	3.61347	3.18979	2.69041	1.18561	0.235775	0.326418	FALSE
ENSMMUG00000048121	PRDM13	1.38549	3.18958	3.1755	1.00443	0.31517	0.414027	FALSE
ENSMMUG00000049005	LOC106993909	2.29527	3.18942	2.95043	1.081	0.279696	0.375974	FALSE
ENSMMUG00000042498	NA	5.25213	3.18895	1.86675	1.70829	0.0875828	0.141612	FALSE
ENSMMUG00000002711	LOC700258	4.12754	3.18886	1.95559	1.63064	0.102966	0.162687	FALSE
ENSMMUG00000048297	NA	28.9074	3.18812	0.898891	3.54673	0.000390043	0.001043	FALSE
ENSMMUG00000017337	IKZF3	208.792	3.18725	0.618391	5.15411	2.54843e-07	1.07357e-06	FALSE
ENSMMUG00000036047	NA	1.59204	3.18628	3.68876	0.863782	NA	NA	FALSE
ENSMMUG00000021987	GPX2	24.9334	3.18546	0.855246	3.72461	0.000195618	0.000549484	FALSE
ENSMMUG00000036751	NA	1.93526	3.1851	3.46257	0.919865	0.357643	0.457947	FALSE
ENSMMUG00000029463	LRP11	4811.98	3.18391	0.1834	17.3605	1.64384e-67	1.26011e-65	FALSE
ENSMMUG00000042205	LOC700754	1.63947	3.18323	2.91596	1.09166	0.274985	0.370964	FALSE
ENSMMUG00000033269	NA	1.43036	3.1803	3.68804	0.862328	0.388507	0.489267	FALSE
ENSMMUG00000037310	NA	4656.38	3.17905	0.31433	10.1137	4.80305e-24	7.83536e-23	FALSE
ENSMMUG00000046069	LOC106999983	203.082	3.1787	0.396166	8.02365	1.02645e-15	9.7825e-15	FALSE
ENSMMUG00000003760	B2M	6475.91	3.17839	0.247947	12.8189	1.2857e-37	3.91619e-36	FALSE
ENSMMUG00000040374	NA	3.95746	3.17826	2.38773	1.33108	NA	NA	FALSE
ENSMMUG00000037940	NA	1.65164	3.17816	2.47887	1.2821	0.199807	0.284412	FALSE
ENSMMUG00000022102	ENAM	4.8048	3.17793	1.60876	1.97539	0.0482241	0.0842713	FALSE
ENSMMUG00000034697	NA	101.505	3.17772	0.557875	5.69612	1.22567e-08	6.06298e-08	FALSE
ENSMMUG00000045376	NA	2.00202	3.17665	2.51194	1.26462	0.206008	0.291902	FALSE
ENSMMUG00000006758	CYP27A1	1524.18	3.17592	0.302646	10.4938	9.21979e-26	1.65388e-24	FALSE
ENSMMUG00000046940	NA	14.5336	3.17248	0.970267	3.26969	0.00107664	0.00268542	FALSE
ENSMMUG00000047504	TMEM176A	838.596	3.17225	0.362722	8.74568	2.21679e-18	2.56307e-17	FALSE
ENSMMUG00000026100	NA	2.27156	3.17177	1.758	1.80419	0.0712009	0.118318	FALSE
ENSMMUG00000048806	NA	596.11	3.16942	0.307608	10.3034	6.79907e-25	1.16079e-23	FALSE
ENSMMUG00000015437	NA	10.5014	3.16736	1.01032	3.13502	0.00171845	0.00412949	FALSE
ENSMMUG00000035836	NA	3.44661	3.16722	2.17704	1.45483	0.145716	0.218522	FALSE
ENSMMUG00000011764	GHRHR	1.68143	3.16688	2.53308	1.25021	0.211223	0.29817	FALSE
ENSMMUG00000020604	HPS1	805.301	3.16333	0.265003	11.937	7.59451e-33	1.93412e-31	FALSE
ENSMMUG00000020797	SHKBP1	617.59	3.16298	0.236145	13.3942	6.53844e-41	2.23093e-39	FALSE
ENSMMUG00000009623	NA	1.31429	3.16278	1.84783	1.71162	0.0869676	0.140765	FALSE
ENSMMUG00000036399	NA	3.9939	3.16212	1.53307	2.06261	0.0391495	0.0700857	FALSE
ENSMMUG00000003272	USP18	26.8513	3.16206	1.1964	2.64297	0.00821812	0.0173086	FALSE
ENSMMUG00000030702	RFX8	2.7562	3.15756	2.32702	1.35691	0.174809	0.255	FALSE
ENSMMUG00000022580	TBX4	1.44029	3.15736	2.54074	1.24269	0.213981	0.301269	FALSE
ENSMMUG00000020158	HLA-DQA1	47.9654	3.15616	1.04528	3.01944	0.00253242	0.0058868	FALSE
ENSMMUG00000040955	LOC106995364	2.31764	3.15506	2.20956	1.42791	0.153317	0.228091	FALSE
ENSMMUG00000008335	SAT1	4552.92	3.15267	0.1791	17.6029	2.33994e-69	1.90821e-67	FALSE
ENSMMUG00000004024	CDHR5	22.4063	3.15124	0.811823	3.88169	0.000103733	0.000304433	FALSE
ENSMMUG00000039508	NA	12.5337	3.14988	1.12038	2.81143	0.00493215	0.0108499	FALSE
ENSMMUG00000046134	NA	2.64525	3.14929	1.46671	2.14718	0.0317791	0.0583257	FALSE
ENSMMUG00000003472	LBR	1642.33	3.14854	0.222337	14.1611	1.59484e-45	6.37854e-44	FALSE
ENSMMUG00000047641	NA	7.64514	3.14815	1.2907	2.43911	0.0147234	0.0293154	FALSE
ENSMMUG00000042669	NA	123.142	3.14364	0.447847	7.01945	2.2274e-12	1.60074e-11	FALSE
ENSMMUG00000045460	NA	1.33379	3.14246	1.87034	1.68016	0.0929267	0.148953	FALSE
ENSMMUG00000038764	NA	1.99778	3.14219	3.46824	0.905988	0.364942	0.465272	FALSE
ENSMMUG00000033553	NA	4.57989	3.13913	1.96145	1.60041	0.109508	0.171433	FALSE
ENSMMUG00000015906	FANCE	383.465	3.13518	0.247887	12.6476	1.15331e-36	3.37439e-35	FALSE
ENSMMUG00000049234	LOC106996269	36.2519	3.13487	0.559984	5.59813	2.16673e-08	1.04091e-07	FALSE
ENSMMUG00000046626	LIPH	10.8425	3.13363	1.17966	2.65639	0.00789833	0.0167116	FALSE
ENSMMUG00000043916	NA	7.65019	3.13325	1.58966	1.97102	0.0487217	0.0850438	FALSE
ENSMMUG00000046240	LOC100427766	12.8702	3.13303	1.43879	2.17755	0.0294395	0.0544667	FALSE
ENSMMUG00000000905	POPDC2	7.35549	3.12962	1.65124	1.89532	0.0580505	0.099263	FALSE
ENSMMUG00000046118	NA	1.44971	3.12814	2.51328	1.24464	0.213262	0.300551	FALSE
ENSMMUG00000044774	LOC714194	1.3732	3.12677	3.44838	0.906735	0.364547	0.464941	FALSE
ENSMMUG00000002033	PRSS36	15.1438	3.12388	1.09456	2.85399	0.00431734	0.00959654	FALSE
ENSMMUG00000005727	PKN1	2398.17	3.12295	0.390292	8.00156	1.22853e-15	1.16505e-14	FALSE
ENSMMUG00000042712	NA	1.31595	3.12218	2.71594	1.14958	0.250319	0.342796	FALSE
ENSMMUG00000013044	SELP	1.89313	3.12184	2.48094	1.25833	0.208273	0.29453	FALSE
ENSMMUG00000024391	NA	11.1876	3.12165	1.10089	2.83557	0.00457437	0.0101209	FALSE
ENSMMUG00000014087	TRABD	890.485	3.12079	0.236935	13.1715	1.28063e-39	4.20725e-38	FALSE
ENSMMUG00000042224	LOC695427	13.3842	3.11975	1.11955	2.78662	0.00532615	0.0116486	FALSE
ENSMMUG00000003405	MMP7	4.32202	3.11756	1.88994	1.64955	0.0990353	0.157254	FALSE
ENSMMUG00000008843	LTA	4.8093	3.11568	1.1991	2.59835	0.00936729	0.0194809	FALSE
ENSMMUG00000011221	FCAMR	1.28856	3.11429	3.36471	0.925576	0.354666	0.45492	FALSE
ENSMMUG00000002305	KRT2	2.88461	3.11254	2.92365	1.06461	0.287053	0.384113	FALSE
ENSMMUG00000014473	POPDC3	840.253	3.11111	0.257472	12.0833	1.29466e-33	3.4301e-32	FALSE
ENSMMUG00000014729	ZNF541	63.3102	3.10987	0.909662	3.41871	0.000629186	0.0016298	FALSE
ENSMMUG00000004712	LPL	1941.63	3.10875	0.374323	8.30499	9.98286e-17	1.02125e-15	FALSE
ENSMMUG00000027995	NA	1.27575	3.10719	2.05113	1.51487	0.129805	0.197939	FALSE
ENSMMUG00000032273	NA	21.8354	3.10632	0.911538	3.40778	0.000654945	0.00169138	FALSE
ENSMMUG00000019937	LOC695370	11.6828	3.10625	1.47898	2.10027	0.0357048	0.0646436	FALSE
ENSMMUG00000045842	LOC106997470	5.91297	3.10559	2.10923	1.47238	0.140919	0.212213	FALSE
ENSMMUG00000048354	NA	7.0549	3.10525	1.22665	2.5315	0.0113576	0.023182	FALSE
ENSMMUG00000027786	NA	6.70851	3.1048	1.20549	2.57555	0.0100079	0.0206693	FALSE
ENSMMUG00000042301	NA	1.31062	3.10402	3.68856	0.841526	0.400053	0.500654	FALSE
ENSMMUG00000022060	ARHGAP9	537.353	3.10349	0.270508	11.4728	1.80682e-30	4.15514e-29	FALSE
ENSMMUG00000022703	DSG1	1.4743	3.10209	3.43494	0.9031	0.366473	0.466835	FALSE
ENSMMUG00000047357	NA	9.86553	3.10031	0.821266	3.77504	0.000159984	0.000455904	FALSE
ENSMMUG00000038304	NA	1.31208	3.09985	2.46548	1.2573	0.208645	0.294984	FALSE
ENSMMUG00000026312	NA	10.553	3.09858	1.2098	2.56124	0.01043	0.0214503	FALSE
ENSMMUG00000045369	NA	12.3984	3.09775	1.18472	2.61476	0.00892907	0.0186471	FALSE
ENSMMUG00000042987	NA	1.27877	3.09398	3.6888	0.83875	0.40161	0.502084	FALSE
ENSMMUG00000049239	NA	1.41268	3.09303	3.68863	0.838531	0.401733	0.502182	FALSE
ENSMMUG00000041278	NA	5.64202	3.09303	0.901874	3.42956	0.000604569	0.00157046	FALSE
ENSMMUG00000048630	LIF	6.46195	3.09278	2.36272	1.30899	0.190538	0.273708	FALSE
ENSMMUG00000038500	NA	2.65056	3.09085	1.81268	1.70513	0.088171	0.142354	FALSE
ENSMMUG00000040267	NA	1.80025	3.09032	2.91506	1.06012	0.289089	0.386342	FALSE
ENSMMUG00000005634	NA	235.825	3.08804	0.28828	10.7119	8.94666e-27	1.68783e-25	FALSE
ENSMMUG00000039193	NA	7.77529	3.08796	1.35894	2.27234	0.0230661	0.0438498	FALSE
ENSMMUG00000040483	NA	41.6578	3.08792	0.547232	5.64279	1.6732e-08	8.15551e-08	FALSE
ENSMMUG00000039470	MAMU-E	1569.23	3.08787	0.287476	10.7413	6.51052e-27	1.23942e-25	FALSE
ENSMMUG00000000635	RASGEF1C	1317.91	3.08617	0.322134	9.58038	9.66858e-22	1.37592e-20	FALSE
ENSMMUG00000048889	NA	7.68286	3.08593	0.928623	3.32313	0.000890141	0.00225174	FALSE
ENSMMUG00000029821	NA	8967.73	3.08421	0.551433	5.59309	2.23066e-08	1.06939e-07	FALSE
ENSMMUG00000009906	PLAU	16.1927	3.08379	1.09071	2.82733	0.00469375	0.0103616	FALSE
ENSMMUG00000007039	COTL1	4200.89	3.08368	0.238349	12.9377	2.75817e-38	8.5948e-37	FALSE
ENSMMUG00000040599	NA	53.6099	3.08191	0.751024	4.10361	4.06748e-05	0.000127127	FALSE
ENSMMUG00000025190	NA	7.61889	3.08178	1.73799	1.77318	0.0761982	0.125417	FALSE
ENSMMUG00000020167	C14H11orf65	14.0876	3.08072	0.963244	3.19827	0.00138253	0.00337482	FALSE
ENSMMUG00000048239	NA	214.472	3.07949	0.380865	8.0855	6.19077e-16	5.99954e-15	FALSE
ENSMMUG00000018043	RIPK4	36.3165	3.07636	1.14861	2.67834	0.00739875	0.0157327	FALSE
ENSMMUG00000046338	NA	1.24034	3.07438	3.37659	0.9105	NA	NA	FALSE
ENSMMUG00000044306	LOC715495	14.1161	3.07328	1.27057	2.41881	0.0155713	0.0308435	FALSE
ENSMMUG00000004667	SULT1E1	2.54011	3.07178	2.36604	1.29828	0.19419	0.277965	FALSE
ENSMMUG00000048518	NA	1.91528	3.07154	1.73304	1.77234	0.0763386	0.125621	FALSE
ENSMMUG00000012266	CCDC180	159.503	3.06979	0.45172	6.79579	1.07724e-11	7.27343e-11	FALSE
ENSMMUG00000048728	NA	1.38194	3.0693	3.47972	0.882053	0.377748	0.47839	FALSE
ENSMMUG00000015999	IFI35	382.377	3.06847	0.275214	11.1494	7.20724e-29	1.53752e-27	FALSE
ENSMMUG00000001207	HABP2	1.26778	3.06778	3.22441	0.951423	0.34139	0.441263	FALSE
ENSMMUG00000004045	NA	1.25358	3.06699	3.28746	0.932937	0.350853	0.451085	FALSE
ENSMMUG00000047892	TBC1D29P	1.22665	3.06662	2.13022	1.43958	0.149987	0.223888	FALSE
ENSMMUG00000047354	NA	1.25428	3.06637	3.68936	0.831138	0.405896	0.506038	FALSE
ENSMMUG00000010834	REL	670.962	3.06601	0.213073	14.3895	6.02582e-47	2.55675e-45	FALSE
ENSMMUG00000036229	NA	1.78092	3.06576	2.98178	1.02817	0.303871	0.401848	FALSE
ENSMMUG00000017721	GALNTL5	1.72097	3.06519	2.33471	1.31288	0.189224	0.272178	FALSE
ENSMMUG00000026291	NA	1.26433	3.06493	1.42709	2.14767	0.03174	0.0582682	FALSE
ENSMMUG00000036240	NA	3.33495	3.06276	1.67686	1.82649	0.0677769	0.113473	FALSE
ENSMMUG00000037486	TMEM123	3.50809	3.06257	1.48101	2.06789	0.0386502	0.0693159	FALSE
ENSMMUG00000038566	NA	37.2226	3.06255	0.770055	3.97706	6.9773e-05	0.000210242	FALSE
ENSMMUG00000017549	ENPP3	2.52587	3.06201	2.09738	1.45992	0.144313	0.216671	FALSE
ENSMMUG00000046760	NA	4.18092	3.06199	1.89882	1.61257	0.106837	0.167835	FALSE
ENSMMUG00000048022	NA	116.826	3.06158	0.467286	6.55183	5.68367e-11	3.58692e-10	FALSE
ENSMMUG00000032059	NA	51.2191	3.06155	0.689956	4.43732	9.10875e-06	3.11624e-05	FALSE
ENSMMUG00000046645	NA	1.48327	3.05965	3.68896	0.829407	0.406874	0.507011	FALSE
ENSMMUG00000007394	NEIL3	1.61616	3.05735	2.97997	1.02597	0.304907	0.402869	FALSE
ENSMMUG00000046244	LOC106995013	2.50303	3.05718	1.97363	1.54901	0.121379	0.186938	FALSE
ENSMMUG00000035544	NA	1.22753	3.05714	3.35692	0.910699	0.362454	0.462741	FALSE
ENSMMUG00000005448	CD276	2428.21	3.05598	0.24447	12.5004	7.42574e-36	2.13462e-34	FALSE
ENSMMUG00000010114	RIN2	2477.52	3.05553	0.251306	12.1586	5.16288e-34	1.39355e-32	FALSE
ENSMMUG00000003504	LOC709287	2.05157	3.054	1.60037	1.90831	0.0563517	0.0966311	FALSE
ENSMMUG00000044943	NA	1.61287	3.0531	2.19281	1.39232	0.163825	0.241289	FALSE
ENSMMUG00000024526	NA	4.3231	3.05301	1.80247	1.69379	0.0903049	0.145278	FALSE
ENSMMUG00000008588	RBMXL2	1.40791	3.05174	3.68934	0.827179	NA	NA	FALSE
ENSMMUG00000041612	NA	1.41196	3.05173	2.87648	1.06092	0.288725	0.385945	FALSE
ENSMMUG00000037910	NA	4.12276	3.04989	1.65006	1.84835	0.0645515	0.108858	FALSE
ENSMMUG00000010747	MFAP5	1.51798	3.04791	2.53077	1.20434	0.228458	0.318183	FALSE
ENSMMUG00000021759	TRIB1	2239.59	3.04747	0.258903	11.7707	5.52784e-32	1.35671e-30	FALSE
ENSMMUG00000000717	CD3EAP	1267.28	3.04745	0.262934	11.5902	4.62019e-31	1.09763e-29	FALSE
ENSMMUG00000003025	AMTN	1.67169	3.04736	3.47375	0.877254	0.380349	0.4809	FALSE
ENSMMUG00000039374	NA	2.23104	3.04696	2.22467	1.36962	0.170805	0.250112	FALSE
ENSMMUG00000018112	EML3	534.622	3.04644	0.254639	11.9638	5.50051e-33	1.41335e-31	FALSE
ENSMMUG00000004901	SEMA4A	1325.36	3.04593	0.261111	11.6652	1.91862e-31	4.6396e-30	FALSE
ENSMMUG00000044214	NA	1.2345	3.04495	1.73745	1.75253	0.0796822	0.130516	FALSE
ENSMMUG00000009442	NA	1.25712	3.0448	3.68946	0.82527	NA	NA	FALSE
ENSMMUG00000022535	FBP2	1.2331	3.04473	3.68948	0.825247	0.409231	0.509534	FALSE
ENSMMUG00000008290	ABCC11	9.04667	3.0447	1.12795	2.69931	0.00694827	0.0148627	FALSE
ENSMMUG00000040484	LOC106995958	1.35429	3.03908	3.68899	0.823825	NA	NA	FALSE
ENSMMUG00000033649	NA	6.71666	3.03903	1.3563	2.24067	0.0250475	0.0472184	FALSE
ENSMMUG00000037088	NA	1.2227	3.0389	3.39508	0.89509	0.370739	0.47093	FALSE
ENSMMUG00000016642	MAGEC2	1.2165	3.03857	3.68937	0.823601	0.410166	0.51046	FALSE
ENSMMUG00000045016	NA	1.21664	3.03854	2.87487	1.05693	NA	NA	FALSE
ENSMMUG00000047439	NA	1.2255	3.03829	2.89939	1.04791	0.294681	0.392311	FALSE
ENSMMUG00000015734	MAMU-DOA	18.8555	3.03792	1.03471	2.93601	0.0033246	0.00755641	FALSE
ENSMMUG00000046260	NA	12.9843	3.03758	0.924049	3.28725	0.0010117	0.0025358	FALSE
ENSMMUG00000044964	NA	71.3396	3.03591	0.533987	5.68537	1.30531e-08	6.43617e-08	FALSE
ENSMMUG00000042556	NA	1.36587	3.03439	2.96938	1.02189	0.306831	0.405039	FALSE
ENSMMUG00000047261	NA	8.50826	3.03367	1.90968	1.58858	0.112156	0.174924	FALSE
ENSMMUG00000040883	NA	2.10825	3.03265	2.5841	1.17358	0.240563	0.331668	FALSE
ENSMMUG00000035254	NA	2.24704	3.03168	2.24444	1.35075	0.176774	0.257166	FALSE
ENSMMUG00000020289	CD83	1769.15	3.02875	0.38699	7.82642	5.01959e-15	4.52689e-14	FALSE
ENSMMUG00000019833	FCRL1	11.0656	3.02826	1.39274	2.17431	0.0296817	0.0548839	FALSE
ENSMMUG00000008378	MLKL	176.477	3.02784	0.621843	4.86914	1.12088e-06	4.34465e-06	FALSE
ENSMMUG00000021493	GLT6D1	1.22644	3.02508	3.68913	0.819999	0.412216	0.512557	FALSE
ENSMMUG00000042484	NA	4.05958	3.02495	2.38825	1.2666	0.2053	0.291024	FALSE
ENSMMUG00000002018	TAT	18.4319	3.02481	1.00235	3.01772	0.00254685	0.00591794	FALSE
ENSMMUG00000039723	NA	15.4739	3.02472	0.86897	3.48081	0.000499895	0.00131715	FALSE
ENSMMUG00000005680	TTLL2	1.29624	3.0244	2.97254	1.01745	0.308941	0.407357	FALSE
ENSMMUG00000007563	LBP	1.6409	3.02389	2.54482	1.18825	0.234734	0.32525	FALSE
ENSMMUG00000000047	SULT2A1	1.75361	3.02177	1.48772	2.03115	0.0422402	0.075023	FALSE
ENSMMUG00000048070	NA	2.40932	3.02143	1.69571	1.78181	0.0747801	0.123432	FALSE
ENSMMUG00000011669	MYF5	1.41987	3.02125	3.68919	0.818947	NA	NA	FALSE
ENSMMUG00000024323	NA	42.5529	3.02108	0.694203	4.35187	1.34983e-05	4.50669e-05	FALSE
ENSMMUG00000009386	TNS4	2.80303	3.0208	2.32587	1.29878	0.194019	0.277824	FALSE
ENSMMUG00000046984	NA	2.8871	3.01929	1.64254	1.83819	0.066035	0.111025	FALSE
ENSMMUG00000037800	LOC106999706	1.29727	3.01921	3.07373	0.982262	0.325971	0.425542	FALSE
ENSMMUG00000040430	NA	10.9073	3.01805	1.17549	2.56747	0.0102444	0.0211098	FALSE
ENSMMUG00000003827	ALB	1.48065	3.01797	2.23631	1.34953	0.177167	0.257623	FALSE
ENSMMUG00000043614	LOC720309	380.677	3.01771	0.381764	7.90465	2.68695e-15	2.4806e-14	FALSE
ENSMMUG00000017125	OSBPL11	2364.35	3.01718	0.099392	30.3563	2.07179e-202	2.16568e-199	FALSE
ENSMMUG00000011104	FAM47C	2.67241	3.017	3.49043	0.864362	0.387389	0.48834	FALSE
ENSMMUG00000046864	NA	6.87568	3.01567	1.5482	1.94785	0.0514323	0.089146	FALSE
ENSMMUG00000007354	NEK6	1861.02	3.0154	0.260825	11.561	6.49537e-31	1.52578e-29	FALSE
ENSMMUG00000023424	NA	22.0464	3.01519	0.65023	4.63712	3.53296e-06	1.28211e-05	FALSE
ENSMMUG00000006938	PDILT	1.78707	3.01515	3.47207	0.868401	0.385175	0.485975	FALSE
ENSMMUG00000038791	NA	5.25317	3.01471	1.20273	2.50656	0.0121913	0.0247016	FALSE
ENSMMUG00000004837	SYT8	1.66763	3.01433	2.89655	1.04066	0.298034	0.395927	FALSE
ENSMMUG00000028453	NA	3.31456	3.01384	1.83969	1.63823	0.101373	0.160523	FALSE
ENSMMUG00000018455	CTTNBP2NL	77.7981	3.01163	0.569301	5.29004	1.2229e-07	5.38241e-07	FALSE
ENSMMUG00000006481	GNS	4605.16	3.01046	0.190344	15.8159	2.41866e-56	1.33706e-54	FALSE
ENSMMUG00000002726	MOGS	133.869	3.01044	0.316297	9.51779	1.76908e-21	2.47332e-20	FALSE
ENSMMUG00000046777	NA	5.54315	3.00681	1.15994	2.59221	0.00953608	0.0197925	FALSE
ENSMMUG00000013273	NA	1.20134	3.00625	3.68967	0.814774	NA	NA	FALSE
ENSMMUG00000048623	NA	2.05253	3.00531	2.90638	1.03404	0.301118	0.399104	FALSE
ENSMMUG00000002990	NFKB2	302.418	3.00471	0.330509	9.09115	9.79949e-20	1.22811e-18	FALSE
ENSMMUG00000039077	NA	9.13597	3.00221	1.0103	2.97159	0.00296258	0.00679672	FALSE
ENSMMUG00000002304	LOC699452	1.76213	3.00182	1.98321	1.51362	0.130122	0.19837	FALSE
ENSMMUG00000038211	NA	1.42055	3.0018	3.68931	0.813648	NA	NA	FALSE
ENSMMUG00000022194	SERPINF1	1456.18	3.00114	0.442532	6.78175	1.18725e-11	7.99277e-11	FALSE
ENSMMUG00000047443	NA	1.74753	2.99987	1.92301	1.55999	0.118762	0.183559	FALSE
ENSMMUG00000003637	ZP3	1.34255	2.99765	2.96952	1.00947	0.312748	0.411293	FALSE
ENSMMUG00000039331	KCTD11	29.0132	2.9974	0.622799	4.81278	1.48843e-06	5.67842e-06	FALSE
ENSMMUG00000037834	NA	1.21326	2.99686	1.70391	1.75881	0.0786092	0.128979	FALSE
ENSMMUG00000023368	NA	17.9961	2.99543	0.968541	3.09273	0.00198326	0.00470973	FALSE
ENSMMUG00000045934	NA	1.67834	2.9949	2.11248	1.41771	0.156274	0.231696	FALSE
ENSMMUG00000015311	LRCH4	1010.93	2.99455	0.326368	9.17537	4.50021e-20	5.80108e-19	FALSE
ENSMMUG00000041803	LOC704641	1.25318	2.99399	3.54205	0.845268	0.397961	0.49866	FALSE
ENSMMUG00000006731	CECR2	1288.7	2.99374	0.253114	11.8276	2.80901e-32	6.99122e-31	FALSE
ENSMMUG00000005508	IFNGR2	1951.78	2.9934	0.145729	20.5408	9.29726e-94	1.43496e-91	FALSE
ENSMMUG00000047713	LOC100426814	1.86233	2.99293	2.24368	1.33394	0.182224	0.263577	FALSE
ENSMMUG00000022109	CD163L1	240.882	2.9927	0.409774	7.30327	2.80848e-13	2.21111e-12	FALSE
ENSMMUG00000039631	NA	1.8179	2.99261	2.57297	1.1631	0.24479	0.336527	FALSE
ENSMMUG00000016905	TTF2	196.083	2.99232	0.42306	7.07304	1.51576e-12	1.1073e-11	FALSE
ENSMMUG00000037491	NA	14.9786	2.99105	1.11855	2.67404	0.00749442	0.0159229	FALSE
ENSMMUG00000017821	LOC100424668	1.17521	2.99084	3.38954	0.882374	0.377574	0.478196	FALSE
ENSMMUG00000039262	NA	2.37227	2.99041	2.59498	1.15238	0.249165	0.341419	FALSE
ENSMMUG00000041993	NA	1.87801	2.99017	2.58795	1.15542	0.247919	0.340158	FALSE
ENSMMUG00000008992	NPL	476.961	2.99015	0.37565	7.95994	1.72119e-15	1.60968e-14	FALSE
ENSMMUG00000039347	NA	22.3079	2.99008	0.800539	3.73508	0.000187655	0.000528924	FALSE
ENSMMUG00000038383	NA	13.07	2.98976	1.29016	2.31736	0.020484	0.039468	FALSE
ENSMMUG00000021999	MGST2	257.196	2.9888	0.479234	6.23662	4.47122e-10	2.57642e-09	FALSE
[truncated: 26,975 more rows]

## Sheet: QEA 
Ensembl	Gene symbol	Total tissue	CD11b	CD11b/CD45	Delta percentile (CD11b - CD11b/CD45)	Delta percentile category	Highest expressed genes	Macaque microglia cluster
ENSMMUG00000016329	TNFRSF14	0.345344101608339	0.772899841236971	0.721649484536082	0.0512503567008886	< 20		TRUE
ENSMMUG00000019981	NA	0.139021191412991	0.558052046662525	0.409335624284078	0.148716422378447	< 20		TRUE
ENSMMUG00000021834	C1H1orf127	0.165355145992959	0.610547387312763	0.591981672394044	0.0185657149187196	< 20		TRUE
ENSMMUG00000021447	TNFRSF1B	0.294574446055084	0.924967211983157	0.93602520045819	0.0110579884750328	< 20	CD11b and CD11b/CD45	TRUE
ENSMMUG00000000145	PDPN	0.365776213156623	0.790225719610685	0.83659793814433	0.0463722185336445	< 20		TRUE
ENSMMUG00000018245	EPHA2	0.261165182577483	0.671947263063436	0.731443298969072	0.0594960359056359	< 20		TRUE
ENSMMUG00000001420	MFAP2	0.367881548974943	0.709118520052461	0.681099656357388	0.0280188636950724	< 20		TRUE
ENSMMUG00000004217	CNR2	0.139021191412991	0.253019948919721	0.24914089347079	0.00387905544893075	< 20		TRUE
ENSMMUG00000004463	GRHL3	0.15897011113412	0.281286670808311	0.164032073310424	0.117254597497887	< 20		TRUE
ENSMMUG00000002420	RUNX3	0.16418168012701	0.382618899703182	0.31454753722795	0.0680713624752325	< 20		TRUE
ENSMMUG00000010241	CRYBG2	0.139021191412991	0.194795333747498	0.0216494845360825	0.173145849211415	< 20		TRUE
ENSMMUG00000018170	THEMIS2	0.250258852764548	0.885863187685511	0.83745704467354	0.0484061430119717	< 20		TRUE
ENSMMUG00000036573	NA	0.139021191412991	0.933457582660316	0.755097365406644	0.178360217253672	< 20	CD11b	TRUE
ENSMMUG00000011681	PTAFR	0.255850072478774	0.913405121833368	0.972107674684994	0.0587025528516264	< 20	CD11b and CD11b/CD45	TRUE
ENSMMUG00000042337	NA	0.139021191412991	0.466245599503003	0.322966781214204	0.143278818288799	< 20		TRUE
ENSMMUG00000006559	RAB42	0.238869331124456	0.741872023193208	0.682646048109966	0.059225975083242	< 20		TRUE
ENSMMUG00000009948	HDAC1	0.293331952785256	0.612859805342721	0.68659793814433	0.0737381328016088	< 20		TRUE
ENSMMUG00000020434	CSF3R	0.298439980672327	0.845102505694761	0.903379152348225	0.0582766466534637	< 20	CD11b/CD45	TRUE
ENSMMUG00000023200	FHL3	0.356353972527093	0.728273624628978	0.893184421534937	0.164910796905959	< 20		TRUE
ENSMMUG00000018873	BMP8B	0.283909712155726	0.574377027679989	0.487628865979381	0.0867481617006076	< 20		TRUE
ENSMMUG00000047471	ERMAP	0.262373162145372	0.61610409332505	0.649599083619702	0.0334949902946522	< 20		TRUE
ENSMMUG00000047738	NA	0.170704769793608	0.699282114999655	0.666552119129439	0.0327299958702162	< 20		TRUE
ENSMMUG00000005990	ST6GALNAC3	0.192551943121419	0.440947055981225	0.26254295532646	0.178404100654764	< 20		TRUE
ENSMMUG00000042306	GIPC2	0.189859874370125	0.529819838475875	0.520675830469645	0.00914400800622994	< 20		TRUE
ENSMMUG00000001569	IFI44L	0.254262442189549	0.815386208324705	0.784306987399771	0.031079220924934	< 20		TRUE
ENSMMUG00000019714	VAV3	0.392662386967626	0.725581555877683	0.632302405498282	0.0932791503794017	< 20		TRUE
ENSMMUG00000003579	C1H1orf162	0.387864982398012	0.930006212466349	0.958190148911798	0.0281839364454493	< 20	CD11b and CD11b/CD45	TRUE
ENSMMUG00000003581	TMIGD3	0.303720577069096	0.91844412231656	0.928579610538373	0.0101354882218138	< 20	CD11b and CD11b/CD45	TRUE
ENSMMUG00000040103	NA	0.312176434044316	0.945675433146959	0.77766323024055	0.16801220290641	< 20	CD11b	TRUE
ENSMMUG00000045754	CD2	0.139021191412991	0.472009387726928	0.495761741122566	0.0237523533956383	< 20		TRUE
ENSMMUG00000004907	TENT5C	0.260992614067785	0.539897839442259	0.479725085910653	0.0601727535316056	< 20		TRUE
ENSMMUG00000044778	S100A8	0.261958997722096	0.885069372540899	0.831099656357388	0.0539697161835104	< 20		TRUE
ENSMMUG00000010979	S100A4	0.214709739766687	0.663594947194036	0.483562428407789	0.180032518786247	< 20		TRUE
ENSMMUG00000022978	IL6R	0.265410367916063	0.738972872230275	0.689003436426117	0.0499694358041586	< 20		TRUE
ENSMMUG00000022980	SHE	0.320873886933112	0.839373231172776	0.74942726231386	0.0899459688589154	< 20		TRUE
ENSMMUG00000019545	TDRD10	0.153309864016014	0.278698143162836	0.0991981672394043	0.179499975923431	< 20		TRUE
ENSMMUG00000019835	CD5L	0.253848277766273	0.776213156623179	0.897537227949599	0.12132407132642	< 20		TRUE
ENSMMUG00000020156	CD1D	0.341098916269759	0.869883343687444	0.856987399770905	0.012895943916539	< 20		TRUE
ENSMMUG00000004707	SLAMF9	0.307827707599917	0.895906674949955	0.977720504009164	0.0818138290592086	< 20	CD11b/CD45	TRUE
ENSMMUG00000015470	CD84	0.178159729412577	0.754607579208946	0.651374570446735	0.103233008762211	< 20		TRUE
ENSMMUG00000015812	CD48	0.358631876855111	0.898184579277973	0.931500572737686	0.0333159934597128	< 20	CD11b/CD45	TRUE
ENSMMUG00000017332	LY9	0.139021191412991	0.300890453510044	0.20864833906071	0.0922421144493333	< 20		TRUE
ENSMMUG00000017333	CD244	0.195865258507628	0.735935666459584	0.809965635738832	0.0740299692792472	< 20		TRUE
ENSMMUG00000001996	F11R	0.270000690274039	0.539483675018983	0.723024054982818	0.183540379963835	< 20		TRUE
ENSMMUG00000002005	ARHGAP30	0.341685649202733	0.885276454752537	0.829381443298969	0.0558950114535677	< 20		TRUE
ENSMMUG00000004512	FCER1G	0.377131221094775	0.927486712224753	0.978064146620848	0.0505774343960944	< 20	CD11b and CD11b/CD45	TRUE
ENSMMUG00000003775	FCGR2A	0.165182577483261	0.624974114723545	0.654868270332188	0.0298941556086426	< 20		TRUE
ENSMMUG00000016206	FCGR3	0.334127148477946	0.926451301166563	0.982875143184421	0.0564238420178583	< 20	CD11b and CD11b/CD45	TRUE
ENSMMUG00000000870	TLR5	0.193311244564092	0.648685027956099	0.766895761741123	0.118210733785024	< 20		TRUE
ENSMMUG00000007893	HHIPL2	0.139021191412991	0.256747428729205	0.207560137457045	0.0491872912721608	< 20		TRUE
ENSMMUG00000015056	BATF3	0.305584316973839	0.911679436736384	0.777434135166094	0.13424530157029	< 20	CD11b	TRUE
ENSMMUG00000022062	TRAF3IP3	0.362186788154898	0.880340995375164	0.815063001145475	0.0652779942296886	< 20		TRUE
ENSMMUG00000023573	FCMR	0.214157520535653	0.759059846759163	0.818384879725086	0.0593250329659225	< 20		TRUE
ENSMMUG00000023569	IL10	0.139021191412991	0.5836957272037	0.542382588774341	0.0413131384293586	< 20		TRUE
ENSMMUG00000002526	IKBKE	0.174259681093394	0.739628632567129	0.601832760595647	0.137795871971482	< 20		TRUE
ENSMMUG00000002254	RHEX	0.139021191412991	0.385379995858356	0.401374570446735	0.0159945745883797	< 20		TRUE
ENSMMUG00000003673	PM20D1	0.216090287844274	0.399185476634224	0.535051546391753	0.135866069757529	< 20		TRUE
ENSMMUG00000018584	NUAK2	0.266100641954856	0.570476979360806	0.465349369988545	0.105127609372261	< 20		TRUE
ENSMMUG00000013789	PTPN7	0.219886795057638	0.483675018982536	0.356300114547537	0.127374904434999	< 20		TRUE
ENSMMUG00000000009	PTPRC	0.275695451094084	0.864395665079036	0.856128293241695	0.00826737183734116	< 20		TRUE
ENSMMUG00000021423	PLA2G4A	0.294850555670601	0.597397666873749	0.519186712485682	0.0782109543880672	< 20		TRUE
ENSMMUG00000019515	NIBAN1	0.187892593359564	0.487160902878443	0.307101947308133	0.18005895557031	< 20		TRUE
ENSMMUG00000018460	NCF2	0.263788223924898	0.835231586940015	0.851030927835052	0.0157993408950363	< 20		TRUE
ENSMMUG00000003768	SOAT1	0.349313177331401	0.686512045281977	0.708476517754868	0.0219644724728913	< 20		TRUE
ENSMMUG00000000546	KIAA0040	0.211120314764962	0.472975771381238	0.502691867124857	0.0297160957436184	< 20		TRUE
ENSMMUG00000016579	SELL	0.200179471250086	0.46231103748188	0.421706758304696	0.0406042791771838	< 20		TRUE
ENSMMUG00000023372	RCSD1	0.363774418444122	0.855560157382481	0.885395189003436	0.0298350316209556	< 20		TRUE
ENSMMUG00000048329	NA	0.157693104162352	0.591875474563402	0.538087056128293	0.0537884184351084	< 20		TRUE
ENSMMUG00000005946	NLRP3	0.28135569821219	0.904500586732933	0.855097365406644	0.0494032213262893	< 20	CD11b	TRUE
ENSMMUG00000020334	PROS1	0.300441775384828	0.641057499827432	0.747766323024055	0.106708823196623	< 20		TRUE
ENSMMUG00000016367	CD80	0.223924898184579	0.62442189549251	0.591523482245132	0.0328984132473787	< 20		TRUE
ENSMMUG00000013545	HCLS1	0.359529233105543	0.911230758611169	0.911569301260023	0.000338542648854245	< 20	CD11b and CD11b/CD45	TRUE
ENSMMUG00000000912	CD86	0.165631255608477	0.721370884241044	0.801890034364261	0.0805191501232175	< 20		TRUE
ENSMMUG00000016381	PARP9	0.30958790639884	0.676088907296197	0.641294387170676	0.0347945201255208	< 20		TRUE
ENSMMUG00000020547	PARP15	0.222233726789535	0.399806723269138	0.294501718213058	0.105305005056079	< 20		TRUE
ENSMMUG00000022569	PARP14	0.381963139366328	0.902119141299096	0.773424971363116	0.12869416993598	< 20	CD11b	TRUE
ENSMMUG00000010034	SEMA5B	0.302823220818665	0.624042244771174	0.529495990836197	0.0945462539349772	< 20		TRUE
ENSMMUG00000014516	ITGB5	0.338648443432043	0.844067094636571	0.917411225658648	0.0733441310220776	< 20	CD11b/CD45	TRUE
ENSMMUG00000047061	EFCC1	0.329709394629668	0.6234555118382	0.461053837342497	0.162401674495703	< 20		TRUE
ENSMMUG00000006340	SLC6A6	0.381031269413957	0.732932974390833	0.624627720504009	0.108305253886824	< 20		TRUE
ENSMMUG00000007191	PPARG	0.200559121971423	0.346483053772348	0.323138602520046	0.0233444512523018	< 20		TRUE
ENSMMUG00000000387	FRMD4B	0.342721060260924	0.704907848415821	0.609335624284078	0.0955722241317433	< 20		TRUE
ENSMMUG00000049226	NA	0.344619313867605	0.649893007523987	0.582016036655212	0.0678769708687751	< 20		TRUE
ENSMMUG00000016476	NA	0.205805204666252	0.521363981500656	0.475028636884307	0.0463353446163488	< 20		TRUE
ENSMMUG00000010655	CAMP	0.159487816663215	0.723786843376821	0.652233676975945	0.0715531664008756	< 20		TRUE
ENSMMUG00000014261	LTF	0.139021191412991	0.393801339131635	0.401603665521191	0.00780232638955602	< 20		TRUE
ENSMMUG00000014260	CCRL2	0.259784634499896	0.92679643818596	0.947136311569301	0.0203398733833414	< 20	CD11b and CD11b/CD45	TRUE
ENSMMUG00000014276	NA	0.215917719334576	0.869848829985504	0.928064146620848	0.0582153166353434	< 20	CD11b/CD45	TRUE
ENSMMUG00000004576	CCR3	0.139021191412991	0.557672395941189	0.644444444444444	0.0867720485032558	< 20		TRUE
ENSMMUG00000045278	ACKR2	0.206564506108925	0.580244357009733	0.640320733104238	0.0600763760945053	< 20		TRUE
ENSMMUG00000022115	KLHL6	0.169151653206323	0.55435908055498	0.392382588774341	0.161976491780639	< 20		TRUE
ENSMMUG00000004083	GNB4	0.393663284323877	0.810312694139573	0.843241695303551	0.0329290011639776	< 20		TRUE
ENSMMUG00000023289	PLD1	0.366431973493477	0.797473597018016	0.648052691867125	0.149420905150891	< 20		TRUE
ENSMMUG00000005528	HPS3	0.360668185269552	0.802581624905087	0.733676975945017	0.0689046489600702	< 20		TRUE
ENSMMUG00000022425	ANKRD44	0.300959480913923	0.638607026989715	0.473997709049255	0.16460931794046	< 20		TRUE
ENSMMUG00000009694	SLC9A9	0.222406295299234	0.537585421412301	0.522737686139748	0.0148477352725527	< 20		TRUE
ENSMMUG00000012406	PCOLCE2	0.253468627044937	0.493960102160558	0.609278350515464	0.115318248354906	< 20		TRUE
ENSMMUG00000010031	TGFBR2	0.289155794850556	0.778145923931801	0.807388316151203	0.0292423922194018	< 20		TRUE
ENSMMUG00000013007	RTP4	0.293297439083316	0.605059708704356	0.606529209621993	0.00146950091763742	< 20		TRUE
ENSMMUG00000016466	TP63	0.150548767860841	0.3681921722924	0.216895761741123	0.151296410551278	< 20		TRUE
ENSMMUG00000001915	CLDN1	0.291951404707669	0.708704355629185	0.865063001145475	0.156358645516291	< 20		TRUE
ENSMMUG00000021637	NRROS	0.359770829019121	0.894974804997584	0.927147766323024	0.03217296132544	< 20	CD11b/CD45	TRUE
ENSMMUG00000002722	LOC722784	0.287878787878788	0.735141851314972	0.767812142038946	0.0326702907239742	< 20		TRUE
ENSMMUG00000030400	SH3TC1	0.263063436184165	0.856146890315455	0.819931271477663	0.036215618837792	< 20		TRUE
ENSMMUG00000003373	TLR10	0.235245392420791	0.796093048940429	0.756930126002291	0.0391629229381384	< 20		TRUE
ENSMMUG00000002418	TLR6	0.32736246289777	0.899496099951681	0.892268041237113	0.00722805871456733	< 20		TRUE
ENSMMUG00000004471	FAM114A1	0.27296886864085	0.573410644025678	0.407388316151203	0.166022327874475	< 20		TRUE
ENSMMUG00000002419	TMEM156	0.177883619797059	0.661178988058259	0.561970217640321	0.0992087704179384	< 20		TRUE
ENSMMUG00000001037	RHOH	0.156795747911921	0.584662110858011	0.557216494845361	0.0274456160126498	< 20		TRUE
ENSMMUG00000030358	CHRNA9	0.139021191412991	0.414854697314834	0.225143184421535	0.189711512893299	< 20		TRUE
ENSMMUG00000012036	RBM47	0.182853592876372	0.554704217574377	0.57262313860252	0.017918921028143	< 20		TRUE
ENSMMUG00000021778	ATP10D	0.328121764340443	0.687754538551805	0.620675830469645	0.0670787080821601	< 20		TRUE
ENSMMUG00000022311	PLAC8	0.23117277559191	0.783668116242148	0.7868843069874	0.00321619074525159	< 20		TRUE
ENSMMUG00000020903	CXCL10	0.139021191412991	0.702664457789743	0.651718213058419	0.0509462447313233	< 20		TRUE
ENSMMUG00000008341	ARHGAP24	0.243908331607648	0.463001311520674	0.333562428407789	0.129438883112884	< 20		TRUE
ENSMMUG00000010316	HERC5	0.296196590046248	0.582867398357148	0.474684994272623	0.108182404084525	< 20		TRUE
ENSMMUG00000022244	HPGDS	0.262407675847311	0.784599986194519	0.689347079037801	0.0952529071567185	< 20		TRUE
ENSMMUG00000006829	DAPP1	0.139021191412991	0.517567474287292	0.37737686139748	0.140190612889812	< 20		TRUE
ENSMMUG00000005517	ENPEP	0.256816456133085	0.841444053289156	0.863230240549828	0.0217861872606724	< 20		TRUE
ENSMMUG00000015589	TIFA	0.320839373231173	0.772244080900117	0.834707903780069	0.0624638228799514	< 20		TRUE
ENSMMUG00000039094	TMEM154	0.164561330848347	0.382273762683785	0.23991981672394	0.142353945959845	< 20		TRUE
ENSMMUG00000015847	TLR2	0.254780147718644	0.809864016014358	0.887514318442153	0.0776503024277958	< 20		TRUE
ENSMMUG00000001879	ANXA10	0.139021191412991	0.237247187133292	0.104810996563574	0.132436190569718	< 20		TRUE
ENSMMUG00000001880	DDX60	0.247601297715193	0.52094981707738	0.41872852233677	0.10222129474061	< 20		TRUE
ENSMMUG00000021762	TLR3	0.252985435217781	0.867398357147788	0.92176403207331	0.0543656749255227	< 20	CD11b/CD45	TRUE
ENSMMUG00000000951	ITGB2	0.375992268930766	0.967902257196107	0.988430698739977	0.0205284415438702	< 20	CD11b and CD11b/CD45	TRUE
ENSMMUG00000010647	ICOSLG	0.363567336232484	0.932111548284669	0.948739977090493	0.0166284288058235	< 20	CD11b and CD11b/CD45	TRUE
ENSMMUG00000039252	NA	0.168185269552012	0.465969489887485	0.28184421534937	0.184125274538115	< 20		TRUE
ENSMMUG00000044257	MX2	0.31904466073031	0.863843445848002	0.888774341351661	0.0249308955036592	< 20		TRUE
ENSMMUG00000001649	RUNX1	0.164457789742528	0.511631117553669	0.457502863688431	0.0541282538652382	< 20		TRUE
ENSMMUG00000023771	SAMSN1	0.255159798439981	0.603472078415131	0.544902634593356	0.0585694438217746	< 20		TRUE
ENSMMUG00000021650	CARD11	0.224615172223373	0.865741699454683	0.755956471935853	0.10978522751883	< 20		TRUE
ENSMMUG00000019724	SDK1	0.235866639055705	0.463208393732312	0.435223367697595	0.0279850260347172	< 20		TRUE
ENSMMUG00000037460	CCL24	0.321253537654449	0.900842134327328	0.977434135166094	0.0765920008387659	< 20	CD11b and CD11b/CD45	TRUE
ENSMMUG00000022778	TRIM50	0.139021191412991	0.322634085732036	0.321248568155785	0.00138551757625094	< 20		TRUE
ENSMMUG00000007681	FKBP6	0.151584178919031	0.374232070131842	0.218556701030928	0.155675369100915	< 20		TRUE
ENSMMUG00000030377	MLXIPL	0.355560157382481	0.881548974943052	0.816723940435281	0.0648250345077718	< 20		TRUE
ENSMMUG00000007586	NCF1	0.273452060468006	0.7928487609581	0.78717067583047	0.00567808512763079	< 20		TRUE
ENSMMUG00000003840	LAT2	0.302443570097329	0.92155035549113	0.924914089347079	0.00336373385594912	< 20	CD11b and CD11b/CD45	TRUE
ENSMMUG00000038432	NA	0.312176434044316	0.955373783392007	0.947651775486827	0.00772200790517963	< 20	CD11b and CD11b/CD45	TRUE
ENSMMUG00000046200	SEPTIN14	0.155691309449852	0.288638089321461	0.146506300114548	0.142131789206913	< 20		TRUE
ENSMMUG00000000504	IKZF1	0.179298681576586	0.694415683026161	0.599312714776632	0.0951029682495291	< 20		TRUE
ENSMMUG00000022275	AOAH	0.196210395527024	0.696451991440602	0.79163802978236	0.0951860383417578	< 20		TRUE
ENSMMUG00000012547	NOD1	0.381410920135294	0.763788223924898	0.739576174112257	0.0242120498126416	< 20		TRUE
ENSMMUG00000013459	HOXA9	0.150410713053082	0.580658521433009	0.587399770904926	0.00674124947191668	< 20		TRUE
ENSMMUG00000013458	HOXA7	0.139021191412991	0.619451922413198	0.636769759450172	0.0173178370369738	< 20		TRUE
ENSMMUG00000018544	SKAP2	0.336612135017602	0.72175053496238	0.650687285223368	0.0710632497390123	< 20		TRUE
ENSMMUG00000000880	SCIN	0.234486090978118	0.662214399116449	0.736483390607102	0.0742689914906528	< 20		TRUE
ENSMMUG00000022697	STEAP4	0.229240008283288	0.516255953613585	0.393585337915235	0.12267061569835	< 20		TRUE
ENSMMUG00000018652	HGF	0.269966176572099	0.552081176226962	0.480641466208477	0.0714397100184855	< 20		TRUE
ENSMMUG00000046847	SAP25	0.357147787671706	0.903223579761165	0.908877434135166	0.0056538543740009	< 20	CD11b and CD11b/CD45	TRUE
ENSMMUG00000011385	PIK3CG	0.306378132118451	0.862117760751018	0.840148911798396	0.0219688489526219	< 20		TRUE
ENSMMUG00000038489	TFEC	0.179057085663008	0.547456340167046	0.45360824742268	0.093848092744366	< 20		TRUE
ENSMMUG00000002435	CPED1	0.197487402498792	0.412438738179057	0.301775486827033	0.110663251352024	< 20		TRUE
ENSMMUG00000016833	CREB3L2	0.303271898943881	0.630875957755229	0.564146620847652	0.0667293369075771	< 20		TRUE
ENSMMUG00000006550	ZC3HAV1	0.283357492924691	0.669220680610202	0.511741122565865	0.157479558044337	< 20		TRUE
ENSMMUG00000004222	TBXAS1	0.168806516186926	0.525160488714019	0.638831615120275	0.113671126406255	< 20		TRUE
ENSMMUG00000004224	PARP12	0.269206875129426	0.541140332712087	0.43098510882016	0.110155223891926	< 20		TRUE
ENSMMUG00000016271	CLEC5A	0.184682819079174	0.458341961758818	0.411053837342497	0.0472881244163211	< 20		TRUE
ENSMMUG00000016273	MGAM	0.205632636156554	0.504383240146338	0.390378006872852	0.114005233273486	< 20		TRUE
ENSMMUG00000022636	GIMAP8	0.274142334506799	0.832366949679023	0.870045819014891	0.0376788693358686	< 20		TRUE
ENSMMUG00000040065	NA	0.139021191412991	0.753399599641058	0.685624284077892	0.0677753155631652	< 20		TRUE
ENSMMUG00000017008	GIMAP2	0.257713812383516	0.741561399875751	0.789060710194731	0.0474993103189801	< 20		TRUE
ENSMMUG00000019441	SLC12A7	0.267343135224684	0.752364188582867	0.751890034364261	0.000474154218606193	< 20		TRUE
ENSMMUG00000005665	OTULINL	0.388313660523228	0.930489404293505	0.921019473081329	0.00946993121217587	< 20	CD11b and CD11b/CD45	TRUE
ENSMMUG00000009841	C1QTNF3	0.281804376337406	0.85141851314972	0.868327605956472	0.0169090928067516	< 20		TRUE
ENSMMUG00000001676	IL7R	0.262442189549251	0.856077862911576	0.851947308132875	0.00413055477870083	< 20		TRUE
ENSMMUG00000021218	FYB1	0.24163042727963	0.840443155932905	0.704581901489118	0.135861254443787	< 20		TRUE
ENSMMUG00000016167	PTGER4	0.227100158763029	0.641678746462346	0.546219931271478	0.095458815190868	< 20		TRUE
ENSMMUG00000007700	CD180	0.302201974183751	0.94146476151032	0.979381443298969	0.0379166817886495	< 20	CD11b and CD11b/CD45	TRUE
ENSMMUG00000016402	LHFPL2	0.273935252295161	0.78342652032857	0.815807560137457	0.0323810398088866	< 20		TRUE
ENSMMUG00000013109	ST8SIA4	0.352799061227307	0.681611099606544	0.524226804123711	0.157384295482832	< 20		TRUE
ENSMMUG00000017684	TNFAIP8	0.214951335680265	0.484710430040726	0.476632302405498	0.00807812763522786	< 20		TRUE
ENSMMUG00000012048	TMEM173	0.3473113826189	0.794608959757024	0.907388316151203	0.112779356394179	< 20	CD11b/CD45	TRUE
ENSMMUG00000006291	PCDH12	0.310140125629875	0.67988541450956	0.780297823596793	0.100412409087232	< 20		TRUE
ENSMMUG00000029776	SLC26A2	0.316283564575136	0.678332297922275	0.664375715922108	0.0139565820001675	< 20		TRUE
ENSMMUG00000022869	GM2A	0.39221370884241	0.743114516463036	0.905154639175258	0.162040122712222	< 20	CD11b/CD45	TRUE
ENSMMUG00000010615	GALNT10	0.257851867191275	0.585007247877407	0.671534936998854	0.0865276891214471	< 20		TRUE
ENSMMUG00000023568	TIMD4	0.238110029681784	0.764720093877269	0.881386025200458	0.116665931323189	< 20		TRUE
ENSMMUG00000048691	HAVCR2	0.334989991026438	0.931628356457514	0.969759450171821	0.0381310937143077	< 20	CD11b and CD11b/CD45	TRUE
ENSMMUG00000021701	IL12B	0.302063919375992	0.519603782701733	0.409679266895762	0.109924515805971	< 20		TRUE
ENSMMUG00000009366	DOCK2	0.200697176779181	0.716124801546214	0.625429553264605	0.090695248281609	< 20		TRUE
ENSMMUG00000014126	LCP2	0.354869883343687	0.936460274729067	0.929266895761741	0.0071933789673263	< 20	CD11b and CD11b/CD45	TRUE
ENSMMUG00000022581	KCNMB1	0.306136536204873	0.894215503554911	0.921134020618557	0.0269185170636453	< 20	CD11b/CD45	TRUE
ENSMMUG00000006811	STK10	0.333782011458549	0.795540829709395	0.670962199312715	0.12457863039668	< 20		TRUE
ENSMMUG00000018513	IRF4	0.187512942638227	0.532857044246566	0.465864833906071	0.0669922103404949	< 20		TRUE
ENSMMUG00000014019	FAM217A	0.235556015738248	0.514737350728239	0.504410080183276	0.0103272705449631	< 20		TRUE
ENSMMUG00000007852	RREB1	0.306688755435908	0.762649271760889	0.574455899198167	0.188193372562722	< 20		TRUE
ENSMMUG00000020132	GCNT2	0.194312141920342	0.46134465382757	0.264719358533792	0.196625295293778	< 20		TRUE
ENSMMUG00000017425	MBOAT1	0.14229999309726	0.202767998895562	0.182073310423826	0.0206946884717357	< 20		TRUE
ENSMMUG00000005964	CMAH	0.210947746255263	0.407572306205564	0.288545246277205	0.119027059928359	< 20		TRUE
ENSMMUG00000023720	TRIM38	0.370504590322358	0.943639124732519	0.909335624284078	0.0343035004484409	< 20	CD11b and CD11b/CD45	TRUE
ENSMMUG00000017194	NRM	0.332021812659626	0.875267481190032	0.944444444444444	0.069176963254412	< 20	CD11b/CD45	TRUE
ENSMMUG00000029841	LOC719702	0.366846137916753	0.737005591219714	0.647193585337915	0.0898120058817989	< 20		TRUE
ENSMMUG00000008854	NCR3	0.259681093394077	0.809070200869745	0.625315005727377	0.183755195142368	< 20		TRUE
ENSMMUG00000000729	CFB	0.319355284047767	0.767377648926624	0.897021764032073	0.129644115105449	< 20		TRUE
ENSMMUG00000029799	MAMU-DRB1	0.202802512597501	0.552391799544419	0.544158075601375	0.00823372394304456	< 20		TRUE
ENSMMUG00000008227	NA	0.359080554980327	0.864913370608131	0.874742268041237	0.00982889743310567	< 20		TRUE
ENSMMUG00000042625	NA	0.194277628218403	0.537033202181266	0.411912943871707	0.125120258309559	< 20		TRUE
ENSMMUG00000020159	LOC100429241	0.164285221232829	0.571961068544212	0.603493699885452	0.0315326313412404	< 20		TRUE
ENSMMUG00000011301	PSMB8	0.35776903430662	0.806205563608753	0.885567010309278	0.0793614467005256	< 20		TRUE
ENSMMUG00000022626	MAMU-DMB	0.33153862083247	0.856043349209636	0.931958762886598	0.0759154136769618	< 20	CD11b/CD45	TRUE
ENSMMUG00000005534	MAMU-DMA	0.342410436943467	0.86298060329951	0.920274914089347	0.0572943107898372	< 20	CD11b/CD45	TRUE
ENSMMUG00000019371	MAMU-DPA	0.235970180161524	0.803168357838062	0.927548682703322	0.12438032486526	< 20	CD11b/CD45	TRUE
ENSMMUG00000019367	MAMU-DPB	0.325705805204666	0.805377234762201	0.838774341351661	0.0333971065894604	< 20		TRUE
ENSMMUG00000007477	KIFC1	0.241872023193208	0.52198522813557	0.38602520045819	0.13596002767738	< 20		TRUE
ENSMMUG00000023560	DEF6	0.387899496099952	0.867778007869124	0.836368843069874	0.03140916479925	< 20		TRUE
ENSMMUG00000022193	FGD2	0.297577138123835	0.94453648098295	0.900973654066438	0.0435628269165126	< 20	CD11b and CD11b/CD45	TRUE
ENSMMUG00000013920	TREM2	0.296817836681162	0.879995858355767	0.936197021764032	0.0562011634082649	< 20	CD11b/CD45	TRUE
ENSMMUG00000013922	TREML2	0.162490508731967	0.40381031269414	0.236368843069874	0.167441469624266	< 20		TRUE
ENSMMUG00000003674	TREM1	0.139021191412991	0.540070407951957	0.474513172966781	0.0655572349851757	< 20		TRUE
ENSMMUG00000004690	TFEB	0.331124456409194	0.672154345275074	0.76786941580756	0.095715070532486	< 20		TRUE
ENSMMUG00000042009	C4H6orf132	0.162628563539725	0.292020432111548	0.113001145475372	0.179019286636176	< 20		TRUE
ENSMMUG00000019819	LOC703331	0.322599572030096	0.681749154414303	0.594788087056128	0.0869610673581742	< 20		TRUE
ENSMMUG00000021149	MCM3	0.340374128529026	0.680437633740595	0.690148911798396	0.00971127805780125	< 20		TRUE
ENSMMUG00000037745	NA	0.368985987437012	0.885207427348657	0.915922107674685	0.0307146803260275	< 20	CD11b/CD45	TRUE
ENSMMUG00000019606	CGAS	0.24266583833782	0.697004210671637	0.71872852233677	0.0217243116651331	< 20		TRUE
ENSMMUG00000010599	TBX18	0.187167805618831	0.304790501829226	0.268671248568156	0.0361192532610704	< 20		TRUE
ENSMMUG00000008120	CRYBG1	0.213605301304618	0.548319182715538	0.384879725085911	0.163439457629627	< 20		TRUE
ENSMMUG00000014936	SCML4	0.229516117898806	0.735797611651826	0.689060710194731	0.046736901457095	< 20		TRUE
ENSMMUG00000015091	VNN2	0.139021191412991	0.401428867260302	0.29639175257732	0.105037114682983	< 20		TRUE
ENSMMUG00000015089	VNN1	0.269621039552702	0.70922206115828	0.788029782359679	0.0788077212013994	< 20		TRUE
ENSMMUG00000013304	MAN1A1	0.369710775177746	0.806999378753365	0.790893470790378	0.0161059079629872	< 20		TRUE
ENSMMUG00000007410	CALHM6	0.271726375371022	0.851591081659419	0.874856815578465	0.0232657339190463	< 20		TRUE
ENSMMUG00000007409	DSE	0.248498653965624	0.723683302271002	0.776460481099656	0.0527771788286547	< 20		TRUE
ENSMMUG00000011994	TAGAP	0.371712569890246	0.939773590115276	0.954581901489118	0.0148083113738423	< 20	CD11b and CD11b/CD45	TRUE
ENSMMUG00000005676	CCR6	0.207737971974874	0.805308207358321	0.867754868270332	0.062446660912011	< 20		TRUE
ENSMMUG00000014372	BMF	0.275453855180507	0.794781528266722	0.850515463917526	0.0557339356508039	< 20		TRUE
ENSMMUG00000016686	BUB1B	0.226858562849451	0.536411955546352	0.419816723940435	0.116595231605917	< 20		TRUE
ENSMMUG00000015749	SQOR	0.285290260233313	0.591806447159522	0.677262313860252	0.0854558667007297	< 20		TRUE
ENSMMUG00000003684	ATP8B4	0.21653896596949	0.637260992614068	0.519358533791524	0.117902458822544	< 20		TRUE
ENSMMUG00000019018	SMAD6	0.159763926278733	0.379650721336371	0.278006872852234	0.101643848484137	< 20		TRUE
ENSMMUG00000045501	NA	0.172741078208049	0.536998688479326	0.5446735395189	0.00767485103957399	< 20		TRUE
ENSMMUG00000010171	PSTPIP1	0.226340857320356	0.471940360323048	0.397880870561283	0.0740594897617654	< 20		TRUE
ENSMMUG00000010093	CTSH	0.351901704976876	0.947608200455581	0.973138602520046	0.0255304020644649	< 20	CD11b and CD11b/CD45	TRUE
ENSMMUG00000011555	IL16	0.237143646027473	0.703009594809139	0.778808705612829	0.0757991108036901	< 20		TRUE
ENSMMUG00000011560	STARD5	0.327500517705529	0.599882653413405	0.639805269186712	0.0399226157733074	< 20		TRUE
ENSMMUG00000045062	NA	0.148201836128943	0.206633533512805	0.0179266895761741	0.18870684393663	< 20		TRUE
ENSMMUG00000004659	FES	0.389452612687237	0.944260371367433	0.901603665521191	0.0426567058462416	< 20	CD11b and CD11b/CD45	TRUE
ENSMMUG00000013325	LRRK1	0.323013736453372	0.711672533995996	0.592096219931271	0.119576314064725	< 20		TRUE
ENSMMUG00000005496	RNASE4	0.326913784772555	0.744184441223166	0.886082474226804	0.141898033003638	< 20		TRUE
ENSMMUG00000040018	NA	0.16211085801063	0.539518188720922	0.493241695303551	0.0462764934173712	< 20		TRUE
ENSMMUG00000000413	SLC7A7	0.28242562297232	0.769482984744944	0.892898052691867	0.123415067946923	< 20		TRUE
ENSMMUG00000019652	CEBPE	0.270587423207013	0.773521087871885	0.832016036655212	0.0584949487833268	< 20		TRUE
ENSMMUG00000020698	ADCY4	0.324118174915441	0.75001725685097	0.706815578465063	0.0432016783859068	< 20		TRUE
ENSMMUG00000004259	PROX2	0.398978394422586	0.77721405397943	0.696964490263459	0.0802495637159706	< 20		TRUE
ENSMMUG00000017260	GPR65	0.163802029405674	0.500207082211638	0.555956471935853	0.0557493897242154	< 20		TRUE
ENSMMUG00000029233	RIN3	0.191551045765169	0.383550769655553	0.273424971363116	0.110125798292438	< 20		TRUE
ENSMMUG00000007517	GPR132	0.251950024159591	0.733795816939325	0.810137457044674	0.0763416401053486	< 20		TRUE
ENSMMUG00000039887	LOC106995137	0.233071029198592	0.840098018913509	0.862027491408935	0.0219294724954261	< 20		TRUE
ENSMMUG00000035768	NA	0.139021191412991	0.970628839649341	0.893871706758305	0.076757132891036	< 20	CD11b	TRUE
ENSMMUG00000046332	IL3RA	0.230655070062815	0.503520397597846	0.500687285223368	0.0028331123744787	< 20		TRUE
ENSMMUG00000014254	TLR7	0.306792296541727	0.934320425208808	0.963459335624284	0.0291389104154762	< 20	CD11b and CD11b/CD45	TRUE
ENSMMUG00000014255	TLR8	0.258611168633948	0.885518050666114	0.946849942726231	0.0613318920601169	< 20	CD11b/CD45	TRUE
ENSMMUG00000022615	EGFL6	0.232967488092773	0.617001449575481	0.609908361970218	0.00709308760526373	< 20		TRUE
ENSMMUG00000012710	CXHXorf21	0.243425139780493	0.668702975081107	0.73127147766323	0.062568502582123	< 20		TRUE
ENSMMUG00000013220	CYBB	0.323669496790226	0.920445917029061	0.969415807560137	0.0489698905310769	< 20	CD11b and CD11b/CD45	TRUE
ENSMMUG00000023024	PRICKLE3	0.236004693863464	0.700352039759785	0.669759450171821	0.0305925895879634	< 20		TRUE
ENSMMUG00000008618	CACNA1F	0.369745288879685	0.771001587630289	0.741580756013746	0.0294208316165435	< 20		TRUE
ENSMMUG00000023056	CLCN5	0.356250431421274	0.816076482363498	0.653035509736541	0.163040972626958	< 20		TRUE
ENSMMUG00000023060	AKAP4	0.139021191412991	0.352384896804031	0.252119129438717	0.100265767365314	< 20		TRUE
ENSMMUG00000045093	CCNB3	0.241906536895147	0.485780354800856	0.32205040091638	0.163729953884476	< 20		TRUE
ENSMMUG00000002750	VSIG4	0.206978670532201	0.875854214123007	0.950400916380298	0.074546702257291	< 20	CD11b/CD45	TRUE
ENSMMUG00000011437	AR	0.220231932077035	0.388900393456202	0.247766323024055	0.141134070432147	< 20		TRUE
ENSMMUG00000015291	STARD8	0.241250776558294	0.651549665217091	0.68991981672394	0.0383701515068492	< 20		TRUE
ENSMMUG00000017753	LOC694110	0.141368123144889	0.173258783737144	0.113172966781214	0.0600858169559294	< 20		TRUE
ENSMMUG00000017795	IL2RG	0.332470490784842	0.757196106854421	0.894558991981672	0.137362885127251	< 20		TRUE
ENSMMUG00000032424	CXCR3	0.139021191412991	0.590702008697453	0.733046964490263	0.14234495579281	< 20		TRUE
ENSMMUG00000012871	ATP7A	0.318078277075999	0.660592255125285	0.577319587628866	0.0832726674964188	< 20		TRUE
ENSMMUG00000013387	CYSLTR1	0.224235521502036	0.527818043763374	0.610996563573883	0.0831785198105092	< 20		TRUE
ENSMMUG00000045262	LOC697501	0.357182301373645	0.784841582108097	0.663917525773196	0.120924056334901	< 20		TRUE
ENSMMUG00000045465	NA	0.186753641195555	0.340270587423207	0.391580756013746	0.0513101685905387	< 20		TRUE
ENSMMUG00000011498	DOCK11	0.37447366604542	0.77200248498654	0.635108820160367	0.136893664826173	< 20		TRUE
ENSMMUG00000020695	SASH3	0.287533650859391	0.927107061503417	0.948682703321879	0.0215756418184617	< 20	CD11b and CD11b/CD45	TRUE
ENSMMUG00000008785	ELF4	0.228204597225098	0.867260302340029	0.922394043528064	0.0551337411880352	< 20	CD11b/CD45	TRUE
ENSMMUG00000007234	ATP11C	0.347587492234417	0.709394629667978	0.583104238258877	0.126290391409101	< 20		TRUE
ENSMMUG00000032328	LOC106995345	0.139021191412991	0.293746117208532	0.178636884306987	0.115109232901544	< 20		TRUE
ENSMMUG00000000323	ARHGAP4	0.322806654241734	0.922275143231863	0.839805269186712	0.0824698740451506	< 20	CD11b	TRUE
ENSMMUG00000000320	RENBP	0.301442672741078	0.760371367432871	0.798739977090493	0.0383686096576218	< 20		TRUE
ENSMMUG00000015190	GAB3	0.271829916476841	0.882411817491544	0.858132875143184	0.0242789423483598	< 20		TRUE
ENSMMUG00000002296	MSR1	0.212707945054187	0.664837440463864	0.716781214203895	0.0519437737400305	< 20		TRUE
ENSMMUG00000005920	LOC704019	0.308069303513495	0.601159660385173	0.551489117983963	0.0496705424012095	< 20		TRUE
ENSMMUG00000021680	NAT2	0.161903775798992	0.390660592255125	0.357846506300115	0.0328140859550107	< 20		TRUE
ENSMMUG00000013027	REEP4	0.387243735763098	0.823980120107683	0.907216494845361	0.0832363747376781	< 20	CD11b/CD45	TRUE
ENSMMUG00000042717	NA	0.139021191412991	0.356595568440671	0.236827033218786	0.119768535221885	< 20		TRUE
ENSMMUG00000016649	NA	0.191102367639953	0.568958376475461	0.388774341351661	0.1801840351238	< 20		TRUE
ENSMMUG00000007542	TNFRSF10A	0.204390142886726	0.524987920204321	0.519072164948454	0.00591575525586752	< 20		TRUE
ENSMMUG00000005317	ADAM28	0.239110927038034	0.760958100365845	0.646907216494845	0.114050883871	< 20		TRUE
ENSMMUG00000010582	CDCA2	0.139021191412991	0.215261958997722	0.0896907216494845	0.125571237348238	< 20		TRUE
ENSMMUG00000019304	IDO1	0.167115344791882	0.528542831504107	0.339060710194731	0.189482121309376	< 20		TRUE
ENSMMUG00000014149	LYN	0.285876993166287	0.803409953751639	0.852920962199313	0.0495110084476733	< 20		TRUE
ENSMMUG00000044001	NA	0.234071926554842	0.657727617864292	0.646849942726231	0.0108776751380607	< 20		TRUE
ENSMMUG00000003018	LY96	0.140160143577	0.319631393663284	0.248167239404353	0.0714641542589315	< 20		TRUE
ENSMMUG00000016375	FER1L6	0.179816387105681	0.395975702353834	0.237399770904926	0.158575931448909	< 20		TRUE
ENSMMUG00000010189	TMEM71	0.188686408504176	0.573307102919859	0.636483390607102	0.0631762876872427	< 20		TRUE
ENSMMUG00000041378	LOC701756	0.162697590943605	0.388520742734866	0.247938144329897	0.140582598404969	< 20		TRUE
ENSMMUG00000010197	SLA	0.29709394629668	0.85876993166287	0.896849942726231	0.0380800110633612	< 20		TRUE
ENSMMUG00000022893	VWF	0.331400566024712	0.775350314074688	0.575945017182131	0.199405296892557	< 20		TRUE
ENSMMUG00000020212	SCNN1A	0.207323807551598	0.495616759853662	0.471191294387171	0.0244254654664912	< 20		TRUE
ENSMMUG00000017619	LPAR5	0.386726030234003	0.968247394215504	0.989805269186713	0.021557874971209	< 20	CD11b and CD11b/CD45	TRUE
ENSMMUG00000016983	ACRBP	0.169565817629599	0.638883136605232	0.524398625429553	0.114484511175679	< 20		TRUE
ENSMMUG00000013202	CD4	0.266204183060675	0.91319803962173	0.960595647193585	0.0473976075718555	< 20	CD11b and CD11b/CD45	TRUE
ENSMMUG00000015250	CLEC4A	0.280527369365638	0.816870297508111	0.847079037800687	0.0302087402925766	< 20		TRUE
ENSMMUG00000045034	LOC100430319	0.166977289984124	0.493304341823704	0.506872852233677	0.0135685104099729	< 20		TRUE
ENSMMUG00000042362	CLEC2B	0.235452474632429	0.479740456961414	0.29942726231386	0.180313194647553	< 20		TRUE
ENSMMUG00000002956	CLEC12A	0.164733899358045	0.837958169393249	0.716151202749141	0.121806966644108	< 20		TRUE
ENSMMUG00000002192	CLEC7A	0.235694070546007	0.768067922965417	0.686368843069874	0.0816990798955433	< 20		TRUE
ENSMMUG00000002191	OLR1	0.390971215572582	0.945192241319804	0.966953035509737	0.0217607941899326	< 20	CD11b and CD11b/CD45	TRUE
ENSMMUG00000044762	TMEM52B	0.218230137364534	0.451128598053427	0.452863688430699	0.00173509037727154	< 20		TRUE
ENSMMUG00000003665	PLBD1	0.240664043625319	0.680334092634776	0.787800687285223	0.107466594650447	< 20		TRUE
ENSMMUG00000018030	ERP27	0.139021191412991	0.394491613170429	0.227205040091638	0.167286573078791	< 20		TRUE
ENSMMUG00000013309	DERA	0.205356526541037	0.385069372540899	0.294215349369989	0.0908540231709102	< 20		TRUE
ENSMMUG00000015374	LRMP	0.280665424173397	0.788638089321461	0.677147766323024	0.111490322998437	< 20		TRUE
ENSMMUG00000000204	IRAK4	0.29395319942017	0.564713191136881	0.45504009163803	0.109673099498852	< 20		TRUE
ENSMMUG00000002203	PCED1B	0.385656105473873	0.939739076413336	0.943012600229095	0.00327352381575896	< 20	CD11b and CD11b/CD45	TRUE
ENSMMUG00000019939	HCAR2	0.374715261958998	0.971250086284255	0.988029782359679	0.0167796960754245	< 20	CD11b and CD11b/CD45	TRUE
ENSMMUG00000020339	SOAT2	0.139021191412991	0.294781528266722	0.253379152348225	0.0414023759184974	< 20		TRUE
ENSMMUG00000000108	NCKAP1L	0.330675778283979	0.942672741078208	0.956643757159221	0.013971016081013	< 20	CD11b and CD11b/CD45	TRUE
ENSMMUG00000021878	TIMELESS	0.292020432111548	0.635776903430662	0.514032073310424	0.121744830120238	< 20		TRUE
ENSMMUG00000021787	STAC3	0.39752881894112	0.853696417477739	0.89077892325315	0.0370825057754115	< 20		TRUE
ENSMMUG00000022660	HMGA2	0.147753158003727	0.34624145785877	0.224570446735395	0.121671011123375	< 20		TRUE
ENSMMUG00000018242	TMCC3	0.302167460481811	0.619037757989922	0.514146620847652	0.10489113714227	< 20		TRUE
ENSMMUG00000018145	ELK3	0.334817422516739	0.743252571270794	0.752920962199313	0.00966839092851823	< 20		TRUE
ENSMMUG00000006821	TMEM119	0.289293849658314	0.873265686477532	0.947193585337915	0.0739278988603836	< 20	CD11b/CD45	TRUE
ENSMMUG00000003942	TRPV4	0.233209084006351	0.590218816870298	0.593814432989691	0.00359561611939319	< 20		TRUE
ENSMMUG00000012840	HVCN1	0.294332850141506	0.748326085455926	0.862600229095074	0.114274143639148	< 20		TRUE
ENSMMUG00000008505	OAS2	0.265893559743218	0.658901083730241	0.799255441008018	0.140354357277777	< 20		TRUE
ENSMMUG00000001128	IQCD	0.210499068130048	0.407089114378408	0.31872852233677	0.0883605920416385	< 20		TRUE
ENSMMUG00000006723	SLC8B1	0.348899012908125	0.706150341685649	0.728350515463917	0.0222001737782683	< 20		TRUE
ENSMMUG00000009159	LOC696336	0.279802581624905	0.602712776972458	0.712428407789233	0.109715630816774	< 20		TRUE
ENSMMUG00000001306	ORAI1	0.274625526333955	0.687512942638227	0.852634593356243	0.165121650718015	< 20		TRUE
ENSMMUG00000015149	IL15RA	0.180610202250293	0.435493891074757	0.357101947308133	0.0783919437666238	< 20		TRUE
ENSMMUG00000020736	HACD1	0.238834817422517	0.566680472147443	0.600171821305842	0.0334913491583994	< 20		TRUE
ENSMMUG00000011620	MRC1	0.325533236694968	0.934803617035963	0.926632302405498	0.00817131463046494	< 20	CD11b and CD11b/CD45	TRUE
ENSMMUG00000022948	LOC707383	0.317249948229447	0.902257196106854	0.914375715922108	0.0121185198152532	< 20	CD11b and CD11b/CD45	TRUE
ENSMMUG00000013434	ALOX5	0.253986332574032	0.791571753986333	0.795360824742268	0.00378907075593538	< 20		TRUE
ENSMMUG00000004063	ARHGAP22	0.352661006419549	0.79291778836198	0.718556701030928	0.0743610873310518	< 20		TRUE
ENSMMUG00000013836	WDFY4	0.203354731828536	0.711534479188238	0.594272623138603	0.117261856049635	< 20		TRUE
ENSMMUG00000030590	TMEM273	0.21757437702768	0.803513494857458	0.834135166093929	0.0306216712364706	< 20		TRUE
ENSMMUG00000021308	C9H10orf71	0.139021191412991	0.276868916960033	0.193184421534937	0.0836844954250961	< 20		TRUE
ENSMMUG00000023415	NA	0.151756747428729	0.184648305377235	0.0943871706758305	0.0902611347014043	< 20		TRUE
ENSMMUG00000014733	CDH23	0.17367294816042	0.405777593704701	0.266323024054983	0.139454569649718	< 20		TRUE
ENSMMUG00000012967	VSIR	0.382066680472147	0.920963622558156	0.965063001145475	0.0440993785873198	< 20	CD11b and CD11b/CD45	TRUE
ENSMMUG00000006433	SLC29A3	0.308345413129012	0.712569890246428	0.826403207331042	0.113833317084615	< 20		TRUE
ENSMMUG00000048528	LOC100424564	0.266273210464554	0.828881065783116	0.879209621993127	0.0503285562100112	< 20		TRUE
ENSMMUG00000045531	SLC35G1	0.290501829226203	0.733554221025747	0.76254295532646	0.0289887343007132	< 20		TRUE
ENSMMUG00000022658	ENTPD1	0.33681921722924	0.915130806930351	0.940148911798396	0.025018104868045	< 20	CD11b and CD11b/CD45	TRUE
ENSMMUG00000008687	BLNK	0.244909228963899	0.767136053013046	0.782932416953036	0.0157963639399893	< 20		TRUE
ENSMMUG00000001876	PIK3AP1	0.233968385449023	0.761717401808518	0.798911798396335	0.0371943965878165	< 20		TRUE
ENSMMUG00000020603	NA	0.247325188099676	0.793228411679437	0.687686139747995	0.105542271931441	< 20		TRUE
ENSMMUG00000033532	NA	0.328294332850141	0.95506316007455	0.913058419243986	0.0420047408305634	< 20	CD11b and CD11b/CD45	TRUE
ENSMMUG00000038379	NA	0.139021191412991	0.907710361013322	0.855727376861397	0.0519829841519248	< 20	CD11b	TRUE
ENSMMUG00000015338	ITPRIP	0.266963484503348	0.761027127769725	0.796563573883161	0.0355364461134369	< 20		TRUE
ENSMMUG00000001155	ACSL5	0.251673914544074	0.60775177745565	0.694845360824742	0.0870935833690923	< 20		TRUE
ENSMMUG00000001217	CASP7	0.220024849865397	0.632187478428936	0.679152348224513	0.0469648697955769	< 20		TRUE
ENSMMUG00000021610	RGS10	0.328881065783116	0.928936287706219	0.939003436426117	0.0100671487198974	< 20	CD11b and CD11b/CD45	TRUE
ENSMMUG00000044121	MKI67	0.196590046248361	0.482674121626286	0.299828178694158	0.182845942932128	< 20		TRUE
ENSMMUG00000021664	LMNTD2	0.285324773935252	0.598743701249396	0.425257731958763	0.173485969290633	< 20		TRUE
ENSMMUG00000004014	IRF7	0.270829019120591	0.577793884172016	0.743814432989691	0.166020548817674	< 20		TRUE
ENSMMUG00000004838	TNNI2	0.139021191412991	0.760992614067785	0.581156930126002	0.179835683941783	< 20		TRUE
ENSMMUG00000003335	LSP1	0.206909643128322	0.564609650031062	0.519644902634593	0.0449647473964689	< 20		TRUE
ENSMMUG00000001322	ASCL2	0.256091668392352	0.896079243459654	0.929553264604811	0.0334740211451575	< 20	CD11b/CD45	TRUE
ENSMMUG00000007742	NA	0.200593635673362	0.48122454614482	0.447594501718213	0.0336300444266064	< 20		TRUE
ENSMMUG00000007751	SLC22A18	0.303755090771036	0.569372540898737	0.685910652920962	0.116538112022225	< 20		TRUE
ENSMMUG00000023188	ALDH3B1	0.3681921722924	0.783392006626631	0.803264604810997	0.0198725981843658	< 20		TRUE
ENSMMUG00000023184	UNC93B1	0.394180989852972	0.953786153102782	0.965234822451317	0.0114486693485355	< 20	CD11b and CD11b/CD45	TRUE
ENSMMUG00000039824	ACY3	0.24159591357769	0.914751156209015	0.798396334478809	0.116354821730206	< 20	CD11b	TRUE
ENSMMUG00000017280	TBC1D10C	0.22175053496238	0.573548698833437	0.374856815578465	0.198691883254972	< 20		TRUE
ENSMMUG00000040326	NA	0.139021191412991	0.856802650652309	0.951603665521191	0.0948010148688823	< 20	CD11b/CD45	TRUE
ENSMMUG00000012939	FERMT3	0.304134741492372	0.877683440325809	0.919587628865979	0.04190418854017	< 20	CD11b/CD45	TRUE
ENSMMUG00000018304	LGALS12	0.181265962587147	0.714985849382205	0.617640320733104	0.0973455286491005	< 20		TRUE
ENSMMUG00000015148	RAB3IL1	0.322081866501001	0.857907089114378	0.888430698739977	0.0305236096255986	< 20		TRUE
ENSMMUG00000000020	PTGDR2	0.271312210947746	0.936701870642645	0.971305841924399	0.0346039712817535	< 20	CD11b and CD11b/CD45	TRUE
ENSMMUG00000048032	LOC100423855	0.18195623662594	0.410644025678194	0.288659793814433	0.121984231863761	< 20		TRUE
ENSMMUG00000004821	MS4A14	0.25840408642231	0.815317180920826	0.6184421534937	0.196875027427126	< 20		TRUE
ENSMMUG00000031100	MS4A4A	0.233692275833506	0.696175881825085	0.678522336769759	0.0176535450553251	< 20		TRUE
ENSMMUG00000020177	LOC698152	0.190860771726375	0.615655415199834	0.512485681557846	0.103169733641988	< 20		TRUE
ENSMMUG00000013530	LOC697689	0.192379374611721	0.707565403465176	0.707846506300115	0.000281102834938873	< 20		TRUE
ENSMMUG00000043402	NA	0.288914198936978	0.888762338648443	0.76872852233677	0.120033816311674	< 20		TRUE
ENSMMUG00000010273	FAM111B	0.266618347483951	0.547180230551529	0.452233676975945	0.094946553575584	< 20		TRUE
ENSMMUG00000011713	LPXN	0.235832125353765	0.667736591426796	0.792210767468499	0.124474176041703	< 20		TRUE
ENSMMUG00000010601	SLC43A3	0.304203768896252	0.833195278525575	0.89524627720504	0.0620509986794655	< 20		TRUE
ENSMMUG00000002535	DEPDC7	0.349658314350797	0.665217091185201	0.568384879725086	0.0968322114601147	< 20		TRUE
ENSMMUG00000000759	PDE3B	0.319148201836129	0.70397597846345	0.674341351660939	0.0296346268025106	< 20		TRUE
ENSMMUG00000020955	MICAL2	0.170359632774211	0.368882446331193	0.256414662084765	0.112467784246428	< 20		TRUE
ENSMMUG00000015790	LYVE1	0.309691447504659	0.895147373507282	0.932932416953036	0.0377850434457532	< 20	CD11b/CD45	TRUE
ENSMMUG00000000335	TRIM5	0.203078622213019	0.514392213708842	0.436712485681558	0.0776797280272845	< 20		TRUE
ENSMMUG00000013490	TRIM6	0.346137916752951	0.841409539587216	0.745475372279496	0.0959341673077201	< 20		TRUE
ENSMMUG00000030983	UBQLNL	0.308725063850349	0.779768067922965	0.752691867124857	0.0270762007981086	< 20		TRUE
ENSMMUG00000004974	TRIM21	0.375405535997791	0.741388831366052	0.665864833906071	0.0755239974599813	< 20		TRUE
ENSMMUG00000045247	LOC718347	0.139021191412991	0.419548560778629	0.296277205040092	0.123271355738537	< 20		TRUE
ENSMMUG00000010456	LOC718378	0.139021191412991	0.38175605715469	0.233505154639175	0.148250902515515	< 20		TRUE
ENSMMUG00000010453	FOLR2	0.35980534272106	0.948471043004073	0.987056128293242	0.0385850852891692	< 20	CD11b and CD11b/CD45	TRUE
ENSMMUG00000001294	FCHSD2	0.377925036239387	0.735107337613032	0.640664375715922	0.0944429618971102	< 20		TRUE
ENSMMUG00000003138	P2RY6	0.333471388141092	0.934907158141782	0.954925544100802	0.0200183859590196	< 20	CD11b and CD11b/CD45	TRUE
ENSMMUG00000005450	KCNE3	0.174225167391454	0.836232484296266	0.869186712485682	0.032954228189416	< 20		TRUE
ENSMMUG00000007838	PRCP	0.399392558845862	0.890764133360944	0.964719358533792	0.0739552251728472	< 20	CD11b/CD45	TRUE
ENSMMUG00000022139	CTSC	0.33467936770898	0.85455926002623	0.948969072164948	0.094409812138718	< 20	CD11b/CD45	TRUE
ENSMMUG00000016548	CASP12	0.249119900600538	0.761993511424035	0.771878579610538	0.00988506818650303	< 20		TRUE
ENSMMUG00000009850	CASP4	0.231069234486091	0.643749568578726	0.64581901489118	0.00206944631245409	< 20		TRUE
ENSMMUG00000009851	CASP5	0.251708428246014	0.739283495547732	0.633906071019473	0.105377424528259	< 20		TRUE
ENSMMUG00000014906	RAB39A	0.284289362877062	0.618278456547249	0.520274914089347	0.0980035424579021	< 20		TRUE
ENSMMUG00000015249	BCO2	0.387105680955339	0.827535031407469	0.764833906071019	0.0627011253364493	< 20		TRUE
ENSMMUG00000007618	TMPRSS13	0.183923517636502	0.39535445571892	0.263745704467354	0.131608751251566	< 20		TRUE
ENSMMUG00000006268	JAML	0.253019948919721	0.579968247394215	0.484077892325315	0.0958903550689005	< 20		TRUE
ENSMMUG00000003141	FLI1	0.284220335473183	0.740249879202043	0.812428407789233	0.0721785285871893	< 20		TRUE
ENSMMUG00000018034	ST14	0.25212259266929	0.596120659901981	0.71340206185567	0.117281401953689	< 20		TRUE
ENSMMUG00000021330	KYNU	0.165527714502658	0.46338096224201	0.434421534936999	0.0289594273050112	< 20		TRUE
ENSMMUG00000006528	ARHGAP15	0.158452405605025	0.472596120659902	0.309908361970218	0.162687758689684	< 20		TRUE
ENSMMUG00000014176	CYTIP	0.207565403465176	0.673293297439083	0.670332187857961	0.00296110958112228	< 20		TRUE
ENSMMUG00000020721	LY75	0.32215089390488	0.745150824877476	0.745990836197022	0.000840011319545475	< 20		TRUE
ENSMMUG00000003202	IFIH1	0.316076482363498	0.674466763305032	0.680526918671249	0.00606015536621651	< 20		TRUE
ENSMMUG00000013835	DHRS9	0.212190239525091	0.72278594602057	0.811798396334479	0.0890124503139087	< 20		TRUE
ENSMMUG00000021796	CHRNA1	0.383447228549734	0.895803133844136	0.963573883161512	0.0677707493173759	< 20	CD11b/CD45	TRUE
ENSMMUG00000009447	CALCRL	0.318630496307034	0.681300476289087	0.802462772050401	0.121162295761314	< 20		TRUE
ENSMMUG00000005835	AOX2	0.216918616690826	0.449057775937047	0.362886597938144	0.0861711779989027	< 20		TRUE
ENSMMUG00000031296	CASP8	0.276972458065852	0.730965693380272	0.745303550973654	0.0143378575933821	< 20		TRUE
ENSMMUG00000006017	CD28	0.139021191412991	0.54604127838752	0.417983963344788	0.128057315042732	< 20		TRUE
ENSMMUG00000013400	CXCR2	0.291157589563057	0.721163802029406	0.816552119129439	0.095388317100033	< 20		TRUE
ENSMMUG00000013359	SLC11A1	0.328535928763719	0.882377303789604	0.883276059564719	0.00089875577511489	< 20		TRUE
ENSMMUG00000012199	SP140	0.148167322427004	0.319976530682681	0.136368843069874	0.183607687612807	< 20		TRUE
ENSMMUG00000016575	SP100	0.279146821288051	0.734831227997515	0.571420389461627	0.163410838535888	< 20		TRUE
ENSMMUG00000047693	GPR55	0.1548629806033	0.472112928832747	0.538487972508591	0.0663750436758445	< 20		TRUE
ENSMMUG00000009772	INPP5D	0.338096224201008	0.930040726168289	0.927491408934708	0.00254931723358087	< 20	CD11b and CD11b/CD45	TRUE
ENSMMUG00000046155	TRPM8	0.267653758542141	0.609166839235176	0.568041237113402	0.0411256021217743	< 20		TRUE
ENSMMUG00000040780	LOC716637	0.217850486643197	0.42986815765859	0.40807560137457	0.02179255628402	< 20		TRUE
ENSMMUG00000004943	TOR4A	0.319527852557465	0.886829571339822	0.823711340206186	0.0631182311336363	< 20		TRUE
ENSMMUG00000040671	FUT7	0.327983709532684	0.812970249188928	0.889518900343643	0.0765486511547145	< 20		TRUE
ENSMMUG00000020990	AGPAT2	0.239318009249672	0.527403879340098	0.567525773195876	0.0401218938557782	< 20		TRUE
ENSMMUG00000003084	CARD9	0.379512666528612	0.930109753572168	0.867926689576174	0.062183063995994	< 20	CD11b	TRUE
ENSMMUG00000014402	FCN1	0.202043211154828	0.50213984952026	0.341008018327606	0.161131831192654	< 20		TRUE
ENSMMUG00000017203	ADAMTSL2	0.296300131152067	0.711741561399876	0.715521191294387	0.00377962989451142	< 20		TRUE
ENSMMUG00000041713	ZDHHC12	0.395078346103403	0.818319872989577	0.885108820160367	0.0667889471707896	< 20		TRUE
ENSMMUG00000013024	STOM	0.399841236971078	0.84099537516394	0.919415807560137	0.0784204323961973	< 20	CD11b/CD45	TRUE
ENSMMUG00000041301	TNFSF8	0.22485676813695	0.824946503761994	0.832474226804124	0.00752772304213023	< 20		TRUE
ENSMMUG00000000568	SLC46A2	0.159349761855457	0.520121488230828	0.492210767468499	0.0279107207623281	< 20		TRUE
ENSMMUG00000020795	FGD3	0.280837992683095	0.804825015531166	0.801374570446735	0.00345044508443049	< 20		TRUE
ENSMMUG00000013691	SUSD3	0.2238558707807	0.773175950852488	0.848625429553265	0.0754494787007761	< 20		TRUE
ENSMMUG00000022613	RECK	0.341823704010492	0.739352522951612	0.711225658648339	0.0281268643032727	< 20		TRUE
ENSMMUG00000016318	CD72	0.295333747497757	0.808069303513495	0.767239404352806	0.0408298991606884	< 20		TRUE
ENSMMUG00000017991	PDCD1LG2	0.24791192103265	0.718057568854835	0.693699885452463	0.0243576834023727	< 20		TRUE
ENSMMUG00000016976	DOCK8	0.240077310692345	0.834989991026437	0.795990836197022	0.0389991548294157	< 20		TRUE
ENSMMUG00000008230	PGM5	0.221060260923587	0.646717746945537	0.686655211912944	0.0399374649674065	< 20		TRUE
ENSMMUG00000020009	ROR2	0.229861254918203	0.51570373438255	0.569129438717068	0.0534257043345177	< 20		TRUE
ENSMMUG00000008248	NA	0.192034237592324	0.444363912473252	0.424398625429553	0.0199652870436986	< 20		TRUE
ENSMMUG00000009926	SERPINE1	0.208462759715607	0.787740733071029	0.835624284077892	0.0478835510068631	< 20		TRUE
ENSMMUG00000015052	ARHGAP25	0.254504038103127	0.758990819355284	0.700057273768614	0.0589335455866701	< 20		TRUE
ENSMMUG00000015208	MOB1A	0.385794160281632	0.82011458549044	0.898453608247423	0.078339022756983	< 20		TRUE
ENSMMUG00000002140	M1AP	0.144439842617519	0.225029336646649	0.101260022909507	0.123769313737141	< 20		TRUE
ENSMMUG00000011845	HK2	0.296127562642369	0.882998550424519	0.894329896907217	0.011331346482698	< 20		TRUE
ENSMMUG00000002675	CAPG	0.310485262649272	0.864085041761579	0.956872852233677	0.0927878104720977	< 20	CD11b/CD45	TRUE
ENSMMUG00000030785	VAMP8	0.33889003934562	0.846344998964589	0.915349369988545	0.0690043710239563	< 20	CD11b/CD45	TRUE
ENSMMUG00000030784	VAMP5	0.321771243183544	0.643093808241872	0.654009163802978	0.0109153555611062	< 20		TRUE
ENSMMUG00000003524	CD8A	0.339856422999931	0.923793746117209	0.952920962199313	0.0291272160821041	< 20	CD11b and CD11b/CD45	TRUE
ENSMMUG00000046927	NA	0.388727824946504	0.895078346103403	0.915693012600229	0.020614666496826	< 20	CD11b/CD45	TRUE
ENSMMUG00000021545	LOC707555	0.204666252502243	0.762856353972527	0.770675830469645	0.00781947649711789	< 20		TRUE
ENSMMUG00000010066	MERTK	0.375440049699731	0.893732311727756	0.888545246277205	0.00518706545055092	< 20		TRUE
ENSMMUG00000042751	IL1B	0.215952233036516	0.904120936011597	0.932073310423826	0.0279523744122293	< 20	CD11b and CD11b/CD45	TRUE
ENSMMUG00000013014	IL1RN	0.151549665217091	0.390039345620211	0.315120274914089	0.0749190707061219	< 20		TRUE
ENSMMUG00000011572	PSD4	0.335369641747774	0.891316352591979	0.852004581901489	0.03931177069049	< 20		TRUE
ENSMMUG00000005572	ALOX5AP	0.202837026299441	0.752916407813902	0.899484536082474	0.146568128268572	< 20		TRUE
ENSMMUG00000017033	LCP1	0.3431352246842	0.895112859805343	0.95028636884307	0.0551735090377271	< 20	CD11b/CD45	TRUE
ENSMMUG00000020570	NA	0.216331883757852	0.64437081521364	0.780584192439863	0.136213377226223	< 20		TRUE
ENSMMUG00000036262	NA	0.139021191412991	0.891143784082281	0.900229095074456	0.00908531099217524	< 20	CD11b/CD45	TRUE
ENSMMUG00000021807	LOC695407	0.267308621522745	0.780768965279216	0.697709049255441	0.0830599160237748	< 20		TRUE
ENSMMUG00000044024	NA	0.139021191412991	0.914785669910955	0.948052691867125	0.0332670219561702	< 20	CD11b and CD11b/CD45	TRUE
ENSMMUG00000005713	SLC17A9	0.215641609719058	0.545799682473942	0.543757159221077	0.00204252325286547	< 20		TRUE
ENSMMUG00000022588	ZBP1	0.217505349623801	0.670911852005246	0.578808705612829	0.0921031463924167	< 20		TRUE
ENSMMUG00000000073	CASS4	0.246531372955063	0.666114447435632	0.705154639175258	0.0390401917396258	< 20		TRUE
ENSMMUG00000018358	ZNF217	0.366777110512874	0.88075515979844	0.838659793814433	0.042095365984007	< 20		TRUE
ENSMMUG00000042478	NA	0.139021191412991	0.771346724649686	0.920217640320733	0.148870915671047	< 20	CD11b/CD45	TRUE
ENSMMUG00000002089	TLDC2	0.258507627528129	0.538103126941396	0.629324169530355	0.0912210425889594	< 20		TRUE
ENSMMUG00000000117	HCK	0.225270932560226	0.834092634776006	0.911912943871707	0.0778203090957007	< 20	CD11b/CD45	TRUE
ENSMMUG00000015993	SIRPB2	0.334575826603161	0.939980672326914	0.961683848797251	0.0217031764703371	< 20	CD11b and CD11b/CD45	TRUE
ENSMMUG00000011479	MGME1	0.347552978532477	0.75419341478567	0.661683848797251	0.0925095659884191	< 20		TRUE
ENSMMUG00000022222	IL17RA	0.347207841513081	0.803720577069096	0.758877434135166	0.0448431429339303	< 20		TRUE
ENSMMUG00000002529	ADA2	0.214330089045351	0.803686063367157	0.884593356242841	0.080907292875684	< 20		TRUE
ENSMMUG00000016353	LOC107000561	0.239352522951612	0.746980051080279	0.72205040091638	0.0249296501638986	< 20		TRUE
ENSMMUG00000043350	NA	0.141920342375923	0.334541312901222	0.204066437571592	0.13047487532963	< 20		TRUE
ENSMMUG00000023452	CRYBB1	0.148857596465797	0.394008421343273	0.531958762886598	0.137950341543325	< 20		TRUE
ENSMMUG00000020486	CHEK2	0.218678815489749	0.487954718023055	0.325887743413517	0.162066974609539	< 20		TRUE
ENSMMUG00000021370	KREMEN1	0.223959411886519	0.464140263684683	0.397938144329897	0.0662021193547859	< 20		TRUE
ENSMMUG00000005545	OSM	0.198833436874439	0.731414371505488	0.692439862542955	0.0389745089625324	< 20		TRUE
ENSMMUG00000007221	HMOX1	0.33057223717816	0.940636432663768	0.982646048109966	0.0420096154461981	< 20	CD11b and CD11b/CD45	TRUE
ENSMMUG00000021054	MCM5	0.214502657555049	0.649030164975495	0.776345933562428	0.127315768586933	< 20		TRUE
ENSMMUG00000020016	APOL4	0.30234002899151	0.611582798370953	0.532875143184422	0.0787076551865318	< 20		TRUE
ENSMMUG00000008160	NCF4	0.276316697728998	0.881652516048871	0.896277205040092	0.0146246889912203	< 20		TRUE
ENSMMUG00000012351	CSF2RB	0.308897632360047	0.9079519569269	0.941179839633448	0.0332278827065479	< 20	CD11b and CD11b/CD45	TRUE
ENSMMUG00000018854	NA	0.173811002968178	0.504314212742459	0.612542955326461	0.108228742584002	< 20		TRUE
ENSMMUG00000018855	CYTH4	0.246255263339546	0.89435355836267	0.856071019473081	0.0382825388895887	< 20		TRUE
ENSMMUG00000003005	MFNG	0.291537240284393	0.838441361220404	0.934135166093929	0.0956938048735245	< 20	CD11b/CD45	TRUE
ENSMMUG00000005991	TRIOBP	0.368364740802098	0.704942362117761	0.506471935853379	0.198470426264382	< 20		TRUE
ENSMMUG00000042504	APOBEC3A	0.139021191412991	0.529888865879754	0.591408934707904	0.0615200688281495	< 20		TRUE
ENSMMUG00000004017	APOBEC3D	0.217919514047077	0.651342583005453	0.589461626575029	0.0618809564304245	< 20		TRUE
ENSMMUG00000039346	APOBEC3G	0.271070615034169	0.80444536480983	0.817926689576174	0.0134813247663446	< 20		TRUE
ENSMMUG00000041170	NA	0.139021191412991	0.85980534272106	0.965177548682703	0.105372205961643	< 20	CD11b/CD45	TRUE
ENSMMUG00000000005	NAGA	0.339062607855319	0.875371022295851	0.967124856815578	0.0917538345197271	< 20	CD11b/CD45	TRUE
ENSMMUG00000013062	PHETA2	0.19034306619728	0.574480568785808	0.53127147766323	0.0432090911225778	< 20		TRUE
ENSMMUG00000002971	NFAM1	0.163560433492096	0.560606060606061	0.608419243986254	0.0478131833801937	< 20		TRUE
ENSMMUG00000006058	TSPO	0.333436874439152	0.688824463311935	0.822164948453608	0.133340485141673	< 20		TRUE
ENSMMUG00000014203	PARVG	0.290467315524263	0.841720162904673	0.806414662084765	0.0353055008199079	< 20		TRUE
ENSMMUG00000021900	UPK3A	0.201767101539311	0.518464830537724	0.709736540664376	0.191271710126652	< 20		TRUE
ENSMMUG00000023003	FAM118A	0.389211016773659	0.753296058535239	0.638545246277205	0.114750812258034	< 20		TRUE
ENSMMUG00000001765	TYMP	0.378028577345206	0.915337889141989	0.875315005727377	0.0400228834146125	< 20	CD11b	TRUE
ENSMMUG00000039452	ODF3B	0.294091254227928	0.930385863187685	0.888316151202749	0.0420697119849364	< 20	CD11b	TRUE
ENSMMUG00000002376	SCARF1	0.317077379719749	0.73331262511217	0.794444444444444	0.0611318193322749	< 20		TRUE
ENSMMUG00000022857	NA	0.189169600331332	0.698108649133706	0.820045819014891	0.121937169881185	< 20		TRUE
ENSMMUG00000004890	ZMYND15	0.307448056878581	0.938185959826051	0.939633447880871	0.00144748805481965	< 20	CD11b and CD11b/CD45	TRUE
ENSMMUG00000012040	ENO3	0.286118589079865	0.641782287568165	0.779438717067583	0.137656429499418	< 20		TRUE
ENSMMUG00000022985	SCIMP	0.172844619313868	0.549699730793125	0.562485681557847	0.0127859507647217	< 20		TRUE
ENSMMUG00000030453	NLRP1	0.178711948643612	0.706012286877891	0.605097365406644	0.100914921471247	< 20		TRUE
ENSMMUG00000036968	NA	0.139021191412991	0.972320011044385	0.987857961053837	0.0155379500094528	< 20	CD11b and CD11b/CD45	TRUE
ENSMMUG00000009602	XAF1	0.30748257058052	0.764961689790847	0.695475372279496	0.069486317511351	< 20		TRUE
ENSMMUG00000009709	LOC715461	0.233485193621868	0.854697314833989	0.934421534936999	0.0797242201030097	< 20	CD11b/CD45	TRUE
ENSMMUG00000002997	AURKB	0.265548422723821	0.498481397114655	0.329725085910653	0.168756311204002	< 20		TRUE
ENSMMUG00000005791	PIK3R6	0.195658176295989	0.531787119486436	0.528293241695304	0.00349387779113253	< 20		TRUE
ENSMMUG00000005792	PIK3R5	0.240111824394285	0.786498239801201	0.715463917525773	0.0710343222754278	< 20		TRUE
ENSMMUG00000020084	MYH3	0.26986263546628	0.574791192103265	0.513459335624284	0.061331856478981	< 20		TRUE
ENSMMUG00000005327	GRAP	0.236280803478981	0.628390971215573	0.72319587628866	0.0948049050730871	< 20		TRUE
ENSMMUG00000017890	LGALS9	0.192344860909781	0.607820804859529	0.577892325315006	0.0299284795445236	< 20		TRUE
ENSMMUG00000019670	ABHD15	0.329053634292814	0.896527921584869	0.8446735395189	0.0518543820659688	< 20		TRUE
ENSMMUG00000040799	NA	0.364154069165459	0.97280320287154	0.874513172966781	0.0982900299047588	< 20	CD11b	TRUE
ENSMMUG00000009077	ADAP2	0.250603989783944	0.790260233312625	0.743012600229095	0.04724763308353	< 20		TRUE
ENSMMUG00000007967	RNF135	0.315455235728584	0.680023469317319	0.62262313860252	0.0574003307147989	< 20		TRUE
ENSMMUG00000042343	LOC100423954	0.217263753710223	0.841547594394975	0.649942726231386	0.191604868163589	< 20		TRUE
ENSMMUG00000000288	CCL2	0.24894733209084	0.78035480085594	0.767754868270332	0.0125999325856075	< 20		TRUE
ENSMMUG00000009784	CCL8	0.350866293918686	0.916821978325395	0.902462772050401	0.0143592062749942	< 20	CD11b and CD11b/CD45	TRUE
ENSMMUG00000005551	SLFN11	0.254642092910886	0.87554359080555	0.847479954180985	0.0280636366245647	< 20		TRUE
ENSMMUG00000041644	NA	0.333091737419756	0.811658728515221	0.754581901489118	0.0570768270261026	< 20		TRUE
ENSMMUG00000004823	NA	0.198453786153103	0.431938979774971	0.346563573883162	0.0853754058918091	< 20		TRUE
ENSMMUG00000021752	CCL3	0.212880513563885	0.838510388624284	0.70446735395189	0.134043034672394	< 20		TRUE
ENSMMUG00000017236	ACSF2	0.305273693656382	0.805860426589356	0.842153493699885	0.0362930671105295	< 20		TRUE
ENSMMUG00000003289	ITGB3	0.199178573893836	0.540001380548078	0.464833906071019	0.0751674744770581	< 20		TRUE
ENSMMUG00000008111	LOC100426632	0.308034789811555	0.822703113135915	0.6315578465063	0.191145266629615	< 20		TRUE
ENSMMUG00000008941	TOP2A	0.215883205632636	0.423793746117209	0.33270332187858	0.091090424238629	< 20		TRUE
ENSMMUG00000009384	IGFBP4	0.204493683992545	0.624111272175053	0.6815578465063	0.0574465743312467	< 20		TRUE
ENSMMUG00000010436	TMEM106A	0.348001656657693	0.88286049561676	0.778579610538373	0.104280885078386	< 20		TRUE
ENSMMUG00000006808	C16H17orf53	0.171774694553738	0.362808034789812	0.280870561282932	0.0819374735068791	< 20		TRUE
ENSMMUG00000021932	ARHGAP27	0.368468281907917	0.902567819424311	0.894501718213058	0.00806610121125295	< 20	CD11b	TRUE
ENSMMUG00000002167	MRC2	0.346172430454891	0.861565541519983	0.906815578465063	0.0452500369450796	< 20	CD11b/CD45	TRUE
ENSMMUG00000014656	ICAM2	0.237212673431352	0.539863325740319	0.686426116838488	0.146562791098169	< 20		TRUE
ENSMMUG00000006317	MILR1	0.252881894111962	0.875716159315248	0.880584192439863	0.00486803312461437	< 20		TRUE
ENSMMUG00000018830	LOC718451	0.220473527990612	0.539621729826741	0.34020618556701	0.199415544259731	< 20		TRUE
ENSMMUG00000041690	CD300A	0.22596120659902	0.83992545040381	0.860824742268041	0.020899291864231	< 20		TRUE
ENSMMUG00000037742	CD300LB	0.139021191412991	0.370021398495203	0.285967926689576	0.0840534718056264	< 20		TRUE
ENSMMUG00000039401	CD300C	0.34827776627321	0.94246565886657	0.933791523482245	0.00867413538432493	< 20	CD11b and CD11b/CD45	TRUE
ENSMMUG00000045411	CD300H	0.231034720784151	0.869434665562228	0.879152348224513	0.0097176826622849	< 20		TRUE
ENSMMUG00000041765	CD300LD	0.39645889418099	0.910609511976255	0.944788087056128	0.0341785750798737	< 20	CD11b and CD11b/CD45	TRUE
ENSMMUG00000004055	CD300LF	0.265065230896666	0.765375854214123	0.787743413516609	0.0223675593024864	< 20		TRUE
ENSMMUG00000041001	SLC16A5	0.249465037619935	0.739973769586526	0.715349369988545	0.0246243995979806	< 20		TRUE
ENSMMUG00000002822	UNC13D	0.184372195761717	0.391523434803617	0.303951890034364	0.0875715447692528	< 20		TRUE
ENSMMUG00000009377	TRIM47	0.365810726858563	0.737316214537171	0.842038946162658	0.104722731625486	< 20		TRUE
ENSMMUG00000018970	AANAT	0.197832539518189	0.683198729895769	0.569873997709049	0.113324732186719	< 20		TRUE
ENSMMUG00000018973	RHBDF2	0.280044177538483	0.901290812452544	0.931386025200458	0.0300952127479146	< 20	CD11b and CD11b/CD45	TRUE
ENSMMUG00000016897	SECTM1	0.257196106854421	0.769206875129426	0.912142038946163	0.142935163816736	< 20	CD11b/CD45	TRUE
ENSMMUG00000009483	MMP25	0.222130185683716	0.60043487264444	0.708190148911798	0.107755276267359	< 20		TRUE
ENSMMUG00000016578	NA	0.221474425346863	0.658832056326362	0.545131729667812	0.113700326658549	< 20		TRUE
ENSMMUG00000023777	TMEM114	0.189135086629392	0.48536619037758	0.392783505154639	0.0925826852229407	< 20		TRUE
ENSMMUG00000039712	NA	0.363360254020846	0.928556636984883	0.816781214203895	0.111775422780988	< 20	CD11b	TRUE
ENSMMUG00000016745	ACSM3	0.267239594118865	0.637847725547042	0.574627720504009	0.063220005043033	< 20		TRUE
ENSMMUG00000001408	NA	0.286774349416718	0.604714571684959	0.643871706758305	0.0391571350733458	< 20		TRUE
ENSMMUG00000008252	IL21R	0.219748740249879	0.580037274798095	0.609450171821306	0.029412897023211	< 20		TRUE
ENSMMUG00000006880	CD19	0.19876440947056	0.409712155725823	0.280297823596793	0.12941433212903	< 20		TRUE
ENSMMUG00000022334	LOC704658	0.139021191412991	0.316352591979016	0.274341351660939	0.0420112403180763	< 20		TRUE
ENSMMUG00000000707	APOBR	0.281459239318009	0.90798647062884	0.947479954180985	0.0394934835521454	< 20	CD11b and CD11b/CD45	TRUE
ENSMMUG00000021210	C20H16orf54	0.343756471319114	0.926865465589839	0.956471935853379	0.02960647026354	< 20	CD11b and CD11b/CD45	TRUE
ENSMMUG00000042891	QPRT	0.322565058328156	0.655932905363429	0.788087056128293	0.132154150764864	< 20		TRUE
ENSMMUG00000016876	ITGAL	0.225719610685442	0.808138330917374	0.85446735395189	0.0463290230345158	< 20		TRUE
ENSMMUG00000047302	NA	0.254573065507006	0.620418306067509	0.60836197021764	0.0120563358498685	< 20		TRUE
ENSMMUG00000016276	TRIM72	0.23952509146131	0.647269966176572	0.691294387170676	0.0440244209941038	< 20		TRUE
ENSMMUG00000021704	PYCARD	0.394491613170429	0.968385449023262	0.983390607101947	0.015005158078685	< 20	CD11b and CD11b/CD45	TRUE
ENSMMUG00000044324	ITGAM	0.272830813833092	0.921688410298889	0.949770904925544	0.0280824946266554	< 20	CD11b and CD11b/CD45	TRUE
ENSMMUG00000014349	ITGAX	0.177020777248568	0.596603851729136	0.542210767468499	0.054393084260637	< 20		TRUE
ENSMMUG00000019869	SNX20	0.21339821909298	0.707772485676814	0.729553264604811	0.0217807789279972	< 20		TRUE
ENSMMUG00000012207	NOD2	0.252364188582867	0.575861116863395	0.568327605956472	0.00753351090692289	< 20		TRUE
ENSMMUG00000004475	MMP2	0.340857320356181	0.816628701594533	0.911512027491409	0.0948833258968759	< 20	CD11b/CD45	TRUE
ENSMMUG00000004478	LPCAT2	0.350348588389591	0.769172361427487	0.862714776632302	0.0935424152048158	< 20		TRUE
ENSMMUG00000011980	ADGRG5	0.216469938565611	0.815800372747981	0.83270332187858	0.0169029491305988	< 20		TRUE
ENSMMUG00000045525	NA	0.139021191412991	0.896113757161593	0.737399770904926	0.158713986256668	< 20		TRUE
ENSMMUG00000042116	CBFB	0.320149099192379	0.6757437702768	0.702405498281787	0.026661728004987	< 20		TRUE
ENSMMUG00000005334	PLCG2	0.256609373921447	0.811555187409402	0.724513172966781	0.0870420144426204	< 20		TRUE
ENSMMUG00000041867	CA5A	0.146338096224201	0.271760889072962	0.203264604810997	0.0684962842619654	< 20		TRUE
ENSMMUG00000008716	SNAI3	0.201318423414095	0.548733347138814	0.611282932416953	0.062549585278139	< 20		TRUE
ENSMMUG00000007254	PIEZO1	0.36087526748119	0.844205149444329	0.847250859106529	0.00304570966219975	< 20		TRUE
ENSMMUG00000003566	PSTPIP2	0.192759025333057	0.420860081452337	0.487113402061856	0.0662533206095191	< 20		TRUE
ENSMMUG00000002210	TNFRSF11A	0.284013253261545	0.589804652447022	0.500744558991982	0.0890600934550398	< 20		TRUE
ENSMMUG00000016619	LOC701920	0.275764478497964	0.574687650997446	0.634077892325315	0.059390241327869	< 20		TRUE
ENSMMUG00000022874	LOC702046	0.323980120107683	0.650169117139504	0.566265750286369	0.0839033668531356	< 20		TRUE
ENSMMUG00000022596	NFATC1	0.236073721267343	0.553841375025885	0.457388316151203	0.0964530588746825	< 20		TRUE
ENSMMUG00000044902	NA	0.190308552495341	0.398426175191551	0.282588774341352	0.115837400850199	< 20		TRUE
ENSMMUG00000002278	ARID3A	0.210430040726168	0.586491337060813	0.442439862542955	0.144051474517858	< 20		TRUE
ENSMMUG00000015301	ARHGAP45	0.384172016290467	0.96234555118382	0.948797250859106	0.0135483003247134	< 20	CD11b and CD11b/CD45	TRUE
ENSMMUG00000047845	GNA15	0.200110443846207	0.829812935735487	0.881672394043528	0.0518594583080411	< 20		TRUE
ENSMMUG00000039187	EBI3	0.269586525850763	0.858631876855111	0.911225658648339	0.0525937817932276	< 20	CD11b/CD45	TRUE
ENSMMUG00000005600	DENND1C	0.358735417960931	0.854248636708773	0.908018327605956	0.0537696908971831	< 20	CD11b/CD45	TRUE
ENSMMUG00000038315	NA	0.139021191412991	0.960102160557741	0.945303550973654	0.0147986095840874	< 20	CD11b and CD11b/CD45	TRUE
ENSMMUG00000019314	VAV1	0.218954925105267	0.806723269137848	0.749942726231386	0.0567805429064617	< 20		TRUE
ENSMMUG00000001220	LOC100424335	0.184027058742321	0.697625457306551	0.82709049255441	0.129465035247859	< 20		TRUE
ENSMMUG00000022041	STXBP2	0.349002554013944	0.895872161248015	0.916036655211913	0.0201644939638974	< 20	CD11b/CD45	TRUE
ENSMMUG00000018808	PRAM1	0.329122661696694	0.751846483053772	0.740721649484536	0.0111248335692362	< 20		TRUE
ENSMMUG00000014247	MYO1F	0.303651549665217	0.923862773521088	0.931156930126002	0.00729415660491439	< 20	CD11b and CD11b/CD45	TRUE
ENSMMUG00000042707	ANGPTL6	0.20811762269621	0.663353351280458	0.580068728522337	0.0832846227581215	< 20		TRUE
ENSMMUG00000038573	NA	0.247463242907434	0.717470835921861	0.684249713631157	0.0332211222907041	< 20		TRUE
ENSMMUG00000014896	ICAM1	0.268275005177055	0.690550148408918	0.724627720504009	0.0340775720950908	< 20		TRUE
ENSMMUG00000018981	C19H19orf38	0.17256850969835	0.601021605577414	0.616093928980527	0.0150723234031127	< 20		TRUE
ENSMMUG00000010826	RGL3	0.172188858977014	0.548974943052392	0.421649484536082	0.127325458516309	< 20		TRUE
ENSMMUG00000028866	DNASE2	0.370435562918479	0.72071512390419	0.905441008018328	0.184725884114138	< 20	CD11b/CD45	TRUE
ENSMMUG00000014135	ASF1B	0.316766756402292	0.720404500586733	0.892554410080183	0.17214990949345	< 20		TRUE
ENSMMUG00000005722	ADGRE5	0.276282184027059	0.806274591012632	0.883104238258877	0.0768296472462454	< 20		TRUE
ENSMMUG00000003030	RASAL3	0.334437771795403	0.93614965141161	0.94610538373425	0.00995573232263924	< 20	CD11b and CD11b/CD45	TRUE
ENSMMUG00000021181	LRRC25	0.160592255125285	0.763512114309381	0.924054982817869	0.160542868508489	< 20	CD11b/CD45	TRUE
ENSMMUG00000011288	HAMP	0.247773866224891	0.795609857113274	0.857846506300114	0.0622366491868406	< 20		TRUE
ENSMMUG00000002695	FFAR2	0.236902050113895	0.883999447780769	0.937113402061856	0.0531139542810867	< 20	CD11b/CD45	TRUE
ENSMMUG00000020469	RASGRP4	0.247394215503555	0.743080002761096	0.71397479954181	0.0291052032192863	< 20		TRUE
ENSMMUG00000021630	MAP4K1	0.255470421757438	0.794919583074481	0.802978235967927	0.00805865289344621	< 20		TRUE
ENSMMUG00000018103	CEACAM3	0.144612411127218	0.617519155104577	0.777777777777778	0.160258622673201	< 20		TRUE
ENSMMUG00000047772	CD79A	0.139021191412991	0.437702767998896	0.513860252004582	0.0761574840056863	< 20		TRUE
ENSMMUG00000013376	POU2F2	0.301511700144958	0.692172292400083	0.655097365406644	0.0370749269934391	< 20		TRUE
ENSMMUG00000017922	PTGIR	0.2280320287154	0.646752260647477	0.790435280641466	0.143683019993989	< 20		TRUE
ENSMMUG00000017927	PRKD2	0.329571339821909	0.680851798163871	0.764948453608247	0.0840966554443763	< 20		TRUE
ENSMMUG00000022163	SLC1A5	0.186857182301374	0.546420929108856	0.688373424971363	0.141952495862507	< 20		TRUE
ENSMMUG00000009278	C5AR1	0.354007040795196	0.96027472906744	0.991466208476518	0.031191479409078	< 20	CD11b and CD11b/CD45	TRUE
ENSMMUG00000009277	C5AR2	0.261855456616277	0.788776144129219	0.8815578465063	0.0927817023770808	< 20		TRUE
ENSMMUG00000013067	EMP3	0.394802236487886	0.922792848760958	0.97262313860252	0.0498302898415619	< 20	CD11b and CD11b/CD45	TRUE
ENSMMUG00000014789	CD37	0.388624283840685	0.972872230275419	0.99192439862543	0.0190521683500102	< 20	CD11b and CD11b/CD45	TRUE
ENSMMUG00000022117	ALDH16A1	0.297646165527715	0.634672464968593	0.747537227949599	0.112864762981007	< 20		TRUE
ENSMMUG00000009787	RCN3	0.352212328294333	0.908504176157935	0.947021764032073	0.0385175878741386	< 20	CD11b and CD11b/CD45	TRUE
ENSMMUG00000003926	BCL2L12	0.265375854214123	0.481328087250639	0.471134020618557	0.0101940666320818	< 20		TRUE
ENSMMUG00000006385	SIGLEC11	0.220853178711949	0.797232001104438	0.744329896907217	0.052902104197222	< 20		TRUE
ENSMMUG00000044243	SIGLEC9	0.290053151100987	0.90374128529026	0.916666666666667	0.0129253813764064	< 20	CD11b and CD11b/CD45	TRUE
ENSMMUG00000009486	CD33	0.156001932767309	0.34206529992407	0.171878579610538	0.170186720313531	< 20		TRUE
ENSMMUG00000021111	SIGLEC10	0.199696279422931	0.907434251397805	0.932187857961054	0.0247536065632489	< 20	CD11b and CD11b/CD45	TRUE
ENSMMUG00000044652	LOC719667	0.234520604680058	0.908193552840478	0.948453608247423	0.040260055406945	< 20	CD11b and CD11b/CD45	TRUE
ENSMMUG00000018161	SIGLEC12	0.191240422447712	0.800441775384828	0.840836197021764	0.0403944216369363	< 20		TRUE
ENSMMUG00000012765	SIGLEC6	0.150514254158901	0.452336577621316	0.412485681557846	0.0398508960634692	< 20		TRUE
ENSMMUG00000012761	SIGLEC5	0.305860426589356	0.955718920411403	0.965463917525773	0.00974499711436994	< 20	CD11b and CD11b/CD45	TRUE
ENSMMUG00000013049	FPR1	0.34310071098226	0.92783184924415	0.985337915234823	0.0575060659906725	< 20	CD11b and CD11b/CD45	TRUE
ENSMMUG00000006151	FPR2	0.218264651066473	0.411575895630565	0.550114547537228	0.138538651906663	< 20		TRUE
ENSMMUG00000020393	NLRP12	0.139021191412991	0.279526472009388	0.167754868270332	0.111771603739056	< 20		TRUE
ENSMMUG00000037843	OSCAR	0.238420652999241	0.500966383654311	0.51901489117984	0.0180485075255289	< 20		TRUE
ENSMMUG00000048321	NA	0.327155380686132	0.858528335749292	0.852233676975945	0.00629465877334745	< 20		TRUE
ENSMMUG00000041249	LOC100429193	0.203837923655691	0.794194795333747	0.791695303550974	0.00249949178277387	< 20		TRUE
ENSMMUG00000016574	LOC695256	0.139021191412991	0.748533167667564	0.82651775486827	0.0779845872007062	< 20		TRUE
ENSMMUG00000043342	LAIR1	0.384827776627321	0.958410989162698	0.989060710194731	0.0306497210320332	< 20	CD11b and CD11b/CD45	TRUE
ENSMMUG00000037552	LAIR2	0.148788569061918	0.673017187823566	0.627720504009164	0.0452966838144022	< 20		TRUE
ENSMMUG00000044622	LILRA2	0.333367847035273	0.945054186512045	0.947365406643757	0.00231122013171181	< 20	CD11b and CD11b/CD45	TRUE
ENSMMUG00000046629	LILRB1	0.210844205149444	0.924829157175399	0.942382588774341	0.0175534315989427	< 20	CD11b and CD11b/CD45	TRUE
ENSMMUG00000013289	LILRB1	0.312832194381169	0.930731000207082	0.936827033218786	0.00609603301170358	< 20	CD11b and CD11b/CD45	TRUE
ENSMMUG00000047009	LILRB4	0.204252088078967	0.753572168150756	0.877434135166094	0.123861967015338	< 20		TRUE
ENSMMUG00000010125	MAMU-KIR	0.171671153447919	0.478566991095465	0.462886597938144	0.0156803931573206	< 20		TRUE
ENSMMUG00000008531	FCAR	0.201283909712156	0.791295644370815	0.784994272623139	0.00630137174767664	< 20		TRUE
ENSMMUG00000000929	AURKC	0.393697798025816	0.734037412852903	0.785051546391753	0.05101413353885	< 20		TRUE
ENSMMUG00000037476	LOC699556	0.233795816939325	0.801960378270173	0.627835051546392	0.174125326723782	< 20		TRUE
ENSMMUG00000010626	CD1C	0.139021191412991	0.784185821771243	0.685223367697595	0.0989624540736487	< 20		TRUE
ENSMMUG00000044968	MAMU-DQA1	0.139021191412991	0.662076344308691	0.806643757159221	0.144567412850531	< 20		TRUE
ENSMMUG00000048481	LILRA3	0.177745564989301	0.775868019603783	0.834306987399771	0.0584389677959882	< 20		TRUE
ENSMMUG00000039741	LOC720395	0.384137502588528	0.84827776627321	0.660194730813288	0.188083035459923	< 20		TRUE
ENSMMUG00000043101	LOC106996727	0.22910195347553	0.72696210395527	0.701489117983963	0.025472985971307	< 20		TRUE
ENSMMUG00000040626	LOC106996426	0.261372264789121	0.87243735763098	0.876345933562428	0.00390857593144889	< 20		TRUE
ENSMMUG00000021876	NA	0.367916062676883	0.932663767515704	0.953092783505155	0.0204290159894508	< 20	CD11b and CD11b/CD45	TRUE
ENSMMUG00000037831	NA	0.242872920549458	0.896562435286809	0.931443298969072	0.0348808636822633	< 20	CD11b/CD45	TRUE
ENSMMUG00000037774	NA	0.139021191412991	0.939877131221095	0.957216494845361	0.0173393636242661	< 20	CD11b and CD11b/CD45	TRUE
ENSMMUG00000047543	NA	0.274349416718437	0.920273348519362	0.943298969072165	0.0230256205528028	< 20	CD11b and CD11b/CD45	TRUE
ENSMMUG00000046724	NA	0.139021191412991	0.916166217988541	0.859564719358534	0.0566014986300076	< 20	CD11b	TRUE
ENSMMUG00000041442	LILRAB	0.139021191412991	0.934423966314627	0.943470790378007	0.00904682406337998	< 20	CD11b and CD11b/CD45	TRUE
ENSMMUG00000045938	NA	0.25005177055291	0.928246013667426	0.783734249713631	0.144511763953795	< 20	CD11b	TRUE
ENSMMUG00000005947	SAMD11	0.296576240767585	0.323945606405743	0.200114547537228	0.123831058868515	< 20		FALSE
ENSMMUG00000015800	NOC2L	0.83157313453441	0.799371850624698	0.824856815578465	0.0254849649537671	< 20		FALSE
ENSMMUG00000015802	KLHL17	0.653827569545109	0.602195071443363	0.478006872852234	0.124188198591129	< 20		FALSE
ENSMMUG00000015804	PLEKHN1	0.291399185476634	0.0502174363222199	NA	NA	NA		FALSE
ENSMMUG00000022525	PERM1	0.177089804652447	0.12024573755781	NA	NA	NA		FALSE
ENSMMUG00000008350	NA	0.225201905156347	0.186926209705253	NA	NA	NA		FALSE
ENSMMUG00000001817	HES4	0.675018982536067	0.22906743977359	NA	NA	NA		FALSE
ENSMMUG00000045549	NA	0.347760060744115	0.0225374473666045	NA	NA	NA		FALSE
ENSMMUG00000001819	ISG15	0.627217505349624	0.649133706081314	0.60504009163803	0.0440936144432845	< 20		FALSE
ENSMMUG00000000838	AGRN	0.75833505901843	0.49789466418168	0.303264604810997	0.194630059370684	< 20		FALSE
ENSMMUG00000032293	RNF223	0.323634983088286	0.243632221992131	NA	NA	NA		FALSE
ENSMMUG00000018699	C1H1orf159	0.446434734589632	0.536101332228895	0.529438717067583	0.00666261516131184	< 20		FALSE
ENSMMUG00000040640	NA	0.139021191412991	0.328535928763719	NA	NA	NA		FALSE
ENSMMUG00000032712	MIR200A	NA	NA	NA	NA	NA		FALSE
ENSMMUG00000033002	MIR429	NA	NA	NA	NA	NA		FALSE
ENSMMUG00000042733	NA	0.259508524884379	0.190274038793401	NA	NA	NA		FALSE
ENSMMUG00000045769	TTLL10	0.301166563125561	0.16632152964727	0.142726231386025	0.0235952982612448	< 20		FALSE
ENSMMUG00000014205	TNFRSF18	0.184199627252019	0.0704769793608062	NA	NA	NA		FALSE
ENSMMUG00000019518	SDF4	0.881859598260509	0.902533305722372	0.943241695303551	0.0407083895811792	< 20	CD11b and CD11b/CD45	FALSE
ENSMMUG00000019519	B3GALT6	0.819803962172983	0.782736246289777	0.814490263459336	0.0317540171695586	< 20		FALSE
ENSMMUG00000030888	C1QTNF12	0.271346724649686	0.405397942983364	0.204524627720504	0.20087331526286	20-40		FALSE
ENSMMUG00000010030	UBE2J2	0.590494926485815	0.680506661144474	0.739347079037801	0.0588404178933264	< 20		FALSE
ENSMMUG00000032292	SCNN1D	0.139021191412991	0.21857527438393	NA	NA	NA		FALSE
ENSMMUG00000013862	ACAP3	0.86087526748119	0.779146821288051	0.596964490263459	0.182182331024592	< 20		FALSE
ENSMMUG00000044868	NA	0.139021191412991	0.480603299509905	NA	NA	NA		FALSE
ENSMMUG00000016279	PUSL1	0.442603713674329	0.523917995444191	0.198281786941581	0.325636208502611	20-40		FALSE
ENSMMUG00000013866	INTS11	0.636156554151998	0.672361427486712	0.605383734249714	0.0669776932369986	< 20		FALSE
ENSMMUG00000049027	NA	0.466418168012701	0.66425070753089	0.665750286368843	0.00149957883795326	< 20		FALSE
ENSMMUG00000013875	CPTP	0.763753710222958	0.765203285704425	0.841294387170676	0.0760911014662512	< 20		FALSE
ENSMMUG00000007109	DVL1	0.285048664319735	0.20501138952164	0.0558419243986254	0.149169465123015	< 20		FALSE
ENSMMUG00000043853	NA	NA	NA	NA	NA	NA		FALSE
ENSMMUG00000003582	MXRA8	0.696003313315386	0.496203492786636	NA	NA	NA		FALSE
ENSMMUG00000006904	CCNL2	0.839752881894112	0.909953751639401	0.82823596792669	0.0817177837127112	< 20	CD11b	FALSE
ENSMMUG00000044131	NA	0.549699730793125	0.312038379236557	NA	NA	NA		FALSE
ENSMMUG00000013280	VWA1	0.820011044384621	0.629357354869883	0.689576174112257	0.0602188192423733	< 20		FALSE
ENSMMUG00000047918	NA	0.323704010492165	0.319838475874922	0.114375715922108	0.205462759952815	20-40		FALSE
ENSMMUG00000045301	NA	0.877752467729689	0.921377786981432	0.979266895761741	0.0578891087803095	< 20	CD11b and CD11b/CD45	FALSE
ENSMMUG00000001549	LOC702125	0.663940084213433	0.751604887140195	0.607216494845361	0.144388392294834	< 20		FALSE
ENSMMUG00000040140	TMEM240	0.690515634706979	0.411506868226686	0.371993127147766	0.0395137410789196	< 20		FALSE
ENSMMUG00000001551	SSU72	0.764202388348174	0.706391937599227	0.791237113402062	0.0848451758028349	< 20		FALSE
ENSMMUG00000040063	FNDC10	0.85462828743011	0.659073652239939	0.539117983963345	0.119955668276595	< 20		FALSE
ENSMMUG00000048805	NA	0.67677918133499	0.289535445571892	0.0917525773195876	0.197782868252304	< 20		FALSE
ENSMMUG00000012961	MIB2	0.777593704700766	0.746945537378339	0.698625429553265	0.0483201078250747	< 20		FALSE
ENSMMUG00000001891	MMP23B	0.317560571546904	0.193173189756333	NA	NA	NA		FALSE
ENSMMUG00000001894	LOC703046	0.861772623731621	0.880893214606199	0.780641466208477	0.100251748397722	< 20		FALSE
ENSMMUG00000005578	SLC35E2B	0.651929315938428	0.816525160488714	0.742439862542955	0.0740852979457587	< 20		FALSE
ENSMMUG00000010879	NADK	0.813522468419963	0.919168910057293	0.930927835051546	0.0117589249942537	< 20	CD11b and CD11b/CD45	FALSE
ENSMMUG00000001896	GNB1	0.8870711672534	0.820942914336992	0.876689576174112	0.0557466618371205	< 20		FALSE
ENSMMUG00000012392	CALML6	0.275005177055291	0.69037757989922	0.410595647193585	0.279781932705635	20-40		FALSE
ENSMMUG00000012393	TMEM52	0.636570718575274	0.299233795816939	NA	NA	NA		FALSE
ENSMMUG00000014075	CFAP74	0.381859598260509	0.138883136605232	0.031901489117984	0.106981647487248	< 20		FALSE
ENSMMUG00000019086	GABRD	0.888417201629047	0.345654724925796	NA	NA	NA		FALSE
ENSMMUG00000018911	LOC100430236	0.592289638986678	0.234209981362601	0.196735395189003	0.0374745861735975	< 20		FALSE
ENSMMUG00000018916	NA	0.598018913508663	0.57323807551598	0.621935853379152	0.0486977778631725	< 20		FALSE
ENSMMUG00000043879	NA	0.139021191412991	0.17674466763305	NA	NA	NA		FALSE
ENSMMUG00000010280	SKI	0.632636156554152	0.78142472561607	0.579954180985109	0.201470544630961	20-40		FALSE
ENSMMUG00000040022	NA	0.139021191412991	0.0548422723821357	NA	NA	NA		FALSE
ENSMMUG00000012345	MORN1	0.252191620073169	0.165734796714296	0.0577319587628866	0.108002837951409	< 20		FALSE
ENSMMUG00000012346	RER1	0.714744253468627	0.783322979222751	0.875715922107675	0.0923929428849233	< 20		FALSE
ENSMMUG00000012348	PEX10	0.72489128183889	0.750224339062608	0.660309278350515	0.0899150607120924	< 20		FALSE
ENSMMUG00000014682	PLCH2	0.682611996962794	0.318941119624491	0.093127147766323	0.225813971858168	20-40		FALSE
ENSMMUG00000014686	PANK4	0.662283426520329	0.652792158486919	0.555441008018328	0.0973511504685917	< 20		FALSE
ENSMMUG00000044043	HES5	0.705598122454615	0.209394629667978	0.222737686139748	0.0133430564717698	< 20		FALSE
ENSMMUG00000012380	PRXL2B	0.690308552495341	0.461827845654725	0.246563573883162	0.215264271771563	20-40		FALSE
ENSMMUG00000012381	MMEL1	0.233416166217989	0.12235107337613	0.0721076746849943	0.0502433986911361	< 20		FALSE
ENSMMUG00000048622	NA	0.155070062814938	0.123075861116863	NA	NA	NA		FALSE
ENSMMUG00000012334	ACTRT2	0.139021191412991	0.0876302892248223	NA	NA	NA		FALSE
ENSMMUG00000009347	NA	0.565334437771795	0.129564437081521	NA	NA	NA		FALSE
ENSMMUG00000038565	NA	0.20290605370332	0.0289224822254435	NA	NA	NA		FALSE
ENSMMUG00000009350	PRDM16	0.139021191412991	0.0331331538620832	NA	NA	NA		FALSE
ENSMMUG00000009354	ARHGEF16	0.174466763305032	0.102195071443363	NA	NA	NA		FALSE
ENSMMUG00000009358	MEGF6	0.230447987851177	0.1715676123421	NA	NA	NA		FALSE
ENSMMUG00000027268	MIR551A	0.139021191412991	0.336681162421481	NA	NA	NA		FALSE
ENSMMUG00000047456	NA	0.57009732863947	0.471974874024988	NA	NA	NA		FALSE
ENSMMUG00000003785	TPRG1L	0.879823289846069	0.722026644577897	0.676174112256587	0.0458525323213109	< 20		FALSE
ENSMMUG00000003786	WRAP73	0.634223786843377	0.50831780216746	0.487227949599084	0.0210898525683769	< 20		FALSE
ENSMMUG00000016569	TP73	0.268136950369297	0.227134672464969	0.124455899198167	0.102678773266801	< 20		FALSE
ENSMMUG00000044852	NA	0.714192034237592	0.824911990060054	0.6737686139748	0.151143376085254	< 20		FALSE
ENSMMUG00000013591	CCDC27	0.210602609235867	0.44036032304825	0.187857961053837	0.252502361994413	20-40		FALSE
ENSMMUG00000038836	SMIM1	0.296334644854007	0.763201490991924	0.54135166093929	0.221849830052634	20-40		FALSE
ENSMMUG00000032284	LRRC47	0.721267343135225	0.684855387588873	0.744043528064147	0.0591881404752739	< 20		FALSE
ENSMMUG00000046915	NA	0.562366259404984	0.774314903016498	0.498453608247423	0.275861294769075	20-40		FALSE
ENSMMUG00000015173	CEP104	0.769931662870159	0.590253330572237	0.353436426116839	0.236816904455399	20-40		FALSE
ENSMMUG00000015174	DFFB	0.374784289362877	0.461551736039208	0.263344788087056	0.198206947952151	< 20		FALSE
ENSMMUG00000015176	C1H1orf174	0.611858907986471	0.603817215434527	0.697880870561283	0.0940636551267554	< 20		FALSE
ENSMMUG00000047108	NA	0.18516601090633	0.215883205632636	0.199828178694158	0.0160550269384781	< 20		FALSE
ENSMMUG00000041526	NA	0.165113550079382	0.0503554911299786	0.134421534936999	0.0840660438070202	< 20		FALSE
ENSMMUG00000045367	LOC106998560	0.341582108096914	0.0568095533926969	0.0833906071019473	0.0265810537092504	< 20		FALSE
ENSMMUG00000045226	NA	NA	NA	NA	NA	NA		FALSE
ENSMMUG00000043106	NA	0.139021191412991	0.180610202250293	NA	NA	NA		FALSE
ENSMMUG00000048874	NA	0.139021191412991	0.172879133015807	NA	NA	NA		FALSE
ENSMMUG00000043645	NA	0.24998274314903	0.0234693173189756	NA	NA	NA		FALSE
ENSMMUG00000047588	NA	0.448988748533168	0.235417960930489	NA	NA	NA		FALSE
ENSMMUG00000045003	NA	NA	NA	NA	NA	NA		FALSE
ENSMMUG00000048139	NA	0.139021191412991	0.145889418098985	NA	NA	NA		FALSE
ENSMMUG00000041320	NA	NA	NA	NA	NA	NA		FALSE
ENSMMUG00000045327	NA	NA	NA	NA	NA	NA		FALSE
ENSMMUG00000037694	NA	NA	NA	NA	NA	NA		FALSE
ENSMMUG00000022888	NPHP4	0.377994063643266	0.440532891557949	0.260767468499427	0.179765423058521	< 20		FALSE
ENSMMUG00000034054	NA	0.139021191412991	0.363774418444122	NA	NA	NA		FALSE
ENSMMUG00000016837	KCNAB2	0.872299302823221	0.39331814730448	0.341122565864834	0.052195581439646	< 20		FALSE
ENSMMUG00000016838	CHD5	0.875094912680334	0.447021467522606	0.182474226804124	0.264547240718483	20-40		FALSE
ENSMMUG00000018347	RPL22	0.900531511009871	0.936322219921309	0.961053837342497	0.0247316174211885	< 20		FALSE
ENSMMUG00000038166	RNF207	0.759646579692138	0.494650376199351	0.310710194730813	0.183940181468538	< 20		FALSE
ENSMMUG00000018350	ICMT	0.753503140746877	0.578622213018568	0.800400916380298	0.221778703361729	20-40		FALSE
ENSMMUG00000039017	NA	NA	NA	NA	NA	NA		FALSE
ENSMMUG00000004094	ACOT7	0.575895630565334	0.155346172430455	0.157044673539519	0.001698501109064	< 20		FALSE
ENSMMUG00000022882	HES2	0.139021191412991	0.103161455097674	0.0699312714776632	0.0332301836200105	< 20		FALSE
ENSMMUG00000023676	ESPN	0.187547456340167	0.108856215917719	0.0229667812142039	0.0858894347035154	< 20		FALSE
ENSMMUG00000023677	TNFRSF25	0.649513356802651	0.588631186581073	0.575200458190149	0.0134307283909239	< 20		FALSE
ENSMMUG00000023678	PLEKHG5	0.610547387312763	0.517463933181473	0.420675830469645	0.0967881027118281	< 20		FALSE
ENSMMUG00000023681	NOL9	0.67053220128391	0.609442948850694	0.490950744558992	0.118492204291702	< 20		FALSE
ENSMMUG00000034360	NA	0.50414164423276	0.304100227790433	NA	NA	NA		FALSE
ENSMMUG00000018183	TAS1R1	0.385897701387451	0.318319872989577	0.294788087056128	0.0235317859334486	< 20		FALSE
ENSMMUG00000032281	ZBTB48	0.641885828673984	0.843756471319114	0.79106529209622	0.0526911792228938	< 20		FALSE
ENSMMUG00000042613	KLHL21	0.692068751294264	0.618623593566646	0.720389461626575	0.101765868059929	< 20		FALSE
ENSMMUG00000018181	NA	0.29391868571823	0.405052805963968	0.0534936998854525	0.351559106078515	20-40		FALSE
ENSMMUG00000047133	PHF13	0.364947884310071	0.391316352591979	0.370274914089347	0.0210414385026319	< 20		FALSE
ENSMMUG00000002047	THAP3	0.691343963553531	0.68302616138607	0.690549828178694	0.00752366679262384	< 20		FALSE
ENSMMUG00000004686	LOC705057	0.610098709187547	0.557223717815973	0.525773195876289	0.0314505219396842	< 20		FALSE
ENSMMUG00000043877	NA	0.506902740387934	0.470111134120246	0.305727376861398	0.164383757258848	< 20		FALSE
ENSMMUG00000024768	NA	0.591150686822669	0.194036032304825	NA	NA	NA		FALSE
ENSMMUG00000038740	NA	0.877959549941327	0.812659625871471	0.282817869415808	0.529841756455663	40-60		FALSE
ENSMMUG00000047278	NA	0.744598605646442	0.254331469593429	0.123367697594502	0.130963771998927	< 20		FALSE
ENSMMUG00000038004	VAMP3	0.835611237661352	0.896596948988749	0.954982817869416	0.0583858688806673	< 20	CD11b/CD45	FALSE
ENSMMUG00000018562	PER3	0.76568647753158	0.791744322496031	0.569358533791523	0.222385788704507	20-40		FALSE
ENSMMUG00000000625	UTS2	0.432801822323462	0.371816110996065	NA	NA	NA		FALSE
ENSMMUG00000044621	NA	0.139021191412991	0.347622005936357	NA	NA	NA		FALSE
ENSMMUG00000016546	TNFRSF9	0.17149858493822	0.21343273279492	0.134936998854525	0.078495733940395	< 20		FALSE
ENSMMUG00000038181	PARK7	0.720439014288673	0.654483329881963	0.81786941580756	0.163386085925597	< 20		FALSE
ENSMMUG00000025317	NA	0.585939117829778	0.821322565058328	0.543585337915235	0.277737227143093	20-40		FALSE
ENSMMUG00000042176	ERRFI1	0.773693656381583	0.651308069303513	0.698281786941581	0.0469737176380672	< 20		FALSE
ENSMMUG00000025581	NA	NA	NA	NA	NA	NA		FALSE
ENSMMUG00000038448	NA	0.408607717263754	0.498239801201077	NA	NA	NA		FALSE
ENSMMUG00000036290	NA	NA	NA	NA	NA	NA		FALSE
ENSMMUG00000021398	SLC45A1	0.602954372886036	0.251639400842134	0.172966781214204	0.0786726196279304	< 20		FALSE
ENSMMUG00000043223	NA	0.423137985780355	0.0225374473666045	NA	NA	NA		FALSE
ENSMMUG00000021399	RERE	0.571753986332574	0.619831573134534	0.477319587628866	0.142511985505668	< 20		FALSE
ENSMMUG00000034048	NA	0.825395181887209	0.865293021329468	NA	NA	NA		FALSE
ENSMMUG00000034494	NA	0.139021191412991	0.769793608062401	NA	NA	NA		FALSE
ENSMMUG00000039896	NA	0.975495271622834	0.97801477186443	0.852119129438717	0.125895642425713	< 20	CD11b and total tissue	FALSE
ENSMMUG00000019687	CA6	0.169082625802444	0.14333540415545	NA	NA	NA		FALSE
ENSMMUG00000038021	NA	0.817767653758542	0.650479740456961	NA	NA	NA		FALSE
ENSMMUG00000019020	SLC2A7	0.155622282045972	0.103989783944226	NA	NA	NA		FALSE
ENSMMUG00000016307	SLC2A5	0.40902188168703	0.961517222337268	0.980756013745704	0.0192387914084365	< 20	CD11b and CD11b/CD45	FALSE
ENSMMUG00000037423	NA	NA	NA	NA	NA	NA		FALSE
ENSMMUG00000026899	MIR34A	0.622247532270311	0.722302754193415	NA	NA	NA		FALSE
ENSMMUG00000016711	H6PD	0.44350106992476	0.853316766756402	0.710824742268041	0.142492024488361	< 20		FALSE
ENSMMUG00000002052	SPSB1	0.55332366949679	0.484537861531028	0.488888888888889	0.00435102735786108	< 20		FALSE
ENSMMUG00000040019	NA	0.139021191412991	0.0723407192655484	NA	NA	NA		FALSE
ENSMMUG00000043999	SLC25A33	0.460585352384897	0.388727824946504	0.34135166093929	0.047376164007214	< 20		FALSE
ENSMMUG00000006224	PIK3CD	0.451163111755367	0.839580313384414	0.836712485681558	0.00286782770285576	< 20		FALSE
ENSMMUG00000006225	CTNNBIP1	0.886795057637882	0.778318492441499	0.853665521191294	0.075347028749795	< 20		FALSE
ENSMMUG00000043172	NA	0.139021191412991	0.187409401532408	NA	NA	NA		FALSE
ENSMMUG00000048150	NA	NA	NA	NA	NA	NA		FALSE
ENSMMUG00000013292	LZIC	0.713984952025954	0.73120728929385	0.713058419243986	0.0181488700498634	< 20		FALSE
ENSMMUG00000044807	NA	0.751811969351833	0.890695105957065	NA	NA	NA		FALSE
ENSMMUG00000048389	MIR5697	0.907330710291986	0.831089942707255	NA	NA	NA	Total tissue	FALSE
ENSMMUG00000005863	NMNAT1	0.494960999516808	0.596465796921378	0.576403207331042	0.0200625895903355	< 20		FALSE
ENSMMUG00000002219	NA	0.249844688341271	0.111617312072893	NA	NA	NA		FALSE
ENSMMUG00000016296	UBE4B	0.617070476979361	0.506764685580175	0.432245131729668	0.0745195538505075	< 20		FALSE
ENSMMUG00000025679	NA	0.87443915234348	0.878235659556844	NA	NA	NA		FALSE
ENSMMUG00000040221	NA	0.64744253468627	0.371436460274729	0.263516609392898	0.107919850881831	< 20		FALSE
ENSMMUG00000002171	KIF1B	0.17463933181473	0.0389659694898875	NA	NA	NA		FALSE
ENSMMUG00000043518	NA	0.848899012908125	0.814937530199489	0.841408934707904	0.0264714045084146	< 20		FALSE
ENSMMUG00000030440	LOC698665	0.805894940291296	0.817284461931387	0.395647193585338	0.421637268346049	40-60		FALSE
ENSMMUG00000023029	PGD	0.724339062607855	0.851245944640022	0.892840778923253	0.0415948342832311	< 20		FALSE
ENSMMUG00000023030	NA	0.51984537861531	0.424104369434666	0.253150057273769	0.170954312160897	< 20		FALSE
ENSMMUG00000032254	DFFA	0.648857596465797	0.676330503209774	0.596162657502864	0.0801678457069106	< 20		FALSE
ENSMMUG00000019979	PEX14	0.343790985021053	0.347552978532477	0.311855670103093	0.0356973084293846	< 20		FALSE
ENSMMUG00000040077	NA	0.89014288672603	0.869503692966108	0.356013745704467	0.51348994726164	40-60		FALSE
ENSMMUG00000039778	NA	0.200662663077242	0.408400635052116	0.282073310423826	0.12632732462829	< 20		FALSE
ENSMMUG00000042194	NA	0.140022088769241	0.206702560916684	0.0140320733104238	0.19267048760626	< 20		FALSE
ENSMMUG00000039408	NA	0.139021191412991	0.349692828052737	NA	NA	NA		FALSE
ENSMMUG00000027880	NA	NA	NA	NA	NA	NA		FALSE
ENSMMUG00000007456	TARDBP	0.907123628080348	0.904189963415476	0.868384879725086	0.03580508369039	< 20	CD11b and total tissue	FALSE
ENSMMUG00000007459	NA	0.368537309311797	0.369779802581625	0.19610538373425	0.173674418847375	< 20		FALSE
ENSMMUG00000019321	SRM	0.76879271070615	0.709325602264099	0.85	0.140674397735901	< 20		FALSE
ENSMMUG00000019322	EXOSC10	0.734900255401394	0.783806171049907	0.757388316151203	0.0264178548987041	< 20		FALSE
ENSMMUG00000019325	MTOR	0.689790846966246	0.599468488990129	0.497766323024055	0.101702165966074	< 20		FALSE
ENSMMUG00000006187	ANGPTL7	0.386173811002968	0.416925519431214	NA	NA	NA		FALSE
ENSMMUG00000038630	NA	0.504348726444398	0.0225374473666045	0.501603665521191	0.479066218154587	40-60		FALSE
ENSMMUG00000032252	UBIAD1	0.412507765582936	0.491026437495686	0.59163802978236	0.100611592286674	< 20		FALSE
ENSMMUG00000033829	NA	NA	NA	NA	NA	NA		FALSE
ENSMMUG00000039979	NA	0.510285083178022	0.239628632567129	NA	NA	NA		FALSE
ENSMMUG00000049196	NA	0.400117346586595	0.19034306619728	0.174169530355097	0.016173535842183	< 20		FALSE
ENSMMUG00000002261	FBXO2	0.912852902602333	0.284254849175123	0.321363115693013	0.0371082665178901	< 20	Total tissue	FALSE
ENSMMUG00000032251	FBXO44	0.895975702353835	0.539414647615103	0.474742268041237	0.0646723795738661	< 20		FALSE
ENSMMUG00000023668	FBXO6	0.580727548836888	0.448988748533168	0.494444444444444	0.0454556959112768	< 20		FALSE
ENSMMUG00000023669	MAD2L2	0.607026989714917	0.556740525988818	0.651660939289805	0.0949204133009878	< 20		FALSE
ENSMMUG00000004677	AGTRAP	0.326154483329882	0.445433837233382	0.612371134020619	0.166937296787237	< 20		FALSE
ENSMMUG00000020063	NA	0.346655622282046	0.560329950990543	0.415807560137457	0.144522390853086	< 20		FALSE
ENSMMUG00000007828	MTHFR	0.617553668806516	0.878960447297577	0.867468499427262	0.0114919478703148	< 20		FALSE
ENSMMUG00000007829	CLCN6	0.759750120797957	0.801856837164354	0.748682703321879	0.0531741338424757	< 20		FALSE
ENSMMUG00000040069	NA	0.648201836128943	0.474425346862704	NA	NA	NA		FALSE
ENSMMUG00000041699	NA	0.139021191412991	0.41844412231656	NA	NA	NA		FALSE
ENSMMUG00000007834	NPPA	0.355974321805757	0.240767584731138	NA	NA	NA		FALSE
ENSMMUG00000046143	NA	NA	NA	NA	NA	NA		FALSE
ENSMMUG00000031465	NPPB	0.375025885276455	0.190826258024436	NA	NA	NA		FALSE
ENSMMUG00000045455	NA	0.990474218264651	0.989404293504521	0.518843069873998	0.470561223630524	40-60	CD11b and total tissue	FALSE
ENSMMUG00000037413	NA	0.505487678608407	0.823358873472769	NA	NA	NA		FALSE
ENSMMUG00000012469	KIAA2013	0.877131221094775	0.934389452612687	0.968327605956472	0.0339381533437847	< 20	CD11b and CD11b/CD45	FALSE
ENSMMUG00000032249	PLOD1	0.372506385034859	0.679678332297922	0.815234822451317	0.135556490153395	< 20		FALSE
ENSMMUG00000023449	MFN2	0.812210947746255	0.69451922413198	0.583505154639175	0.111014069492805	< 20		FALSE
ENSMMUG00000040081	NA	0.696037827017326	0.612376613515566	0.283562428407789	0.328814185107776	20-40		FALSE
ENSMMUG00000032248	MIIP	0.508490370677159	0.555221923103472	0.509278350515464	0.0459435725880082	< 20		FALSE
ENSMMUG00000048640	NA	0.681127907779388	0.735970180161524	NA	NA	NA		FALSE
ENSMMUG00000047170	NA	0.139021191412991	0.449471940360323	NA	NA	NA		FALSE
ENSMMUG00000008340	TNFRSF8	0.139021191412991	0.176710153931111	0.133619702176403	0.0430904517547074	< 20		FALSE
ENSMMUG00000034732	NA	NA	NA	NA	NA	NA		FALSE
ENSMMUG00000040381	NA	0.139021191412991	0.433733692275834	NA	NA	NA		FALSE
ENSMMUG00000040828	NA	0.139021191412991	0.880375509077104	NA	NA	NA		FALSE
ENSMMUG00000036570	NA	0.139021191412991	0.475564299026714	NA	NA	NA		FALSE
ENSMMUG00000021449	VPS13D	0.670946365707186	0.673465865948782	0.385681557846506	0.287784308102275	20-40		FALSE
ENSMMUG00000037284	NA	0.793780630910471	0.694277628218403	0.298109965635739	0.396167662582664	20-40		FALSE
ENSMMUG00000005681	DHRS3	0.347035273003382	0.506385034858839	0.638258877434135	0.131873842575296	< 20		FALSE
ENSMMUG00000034016	NA	0.139021191412991	0.698971491682198	NA	NA	NA		FALSE
ENSMMUG00000011137	AADACL4	0.139021191412991	0.0843169738386139	NA	NA	NA		FALSE
ENSMMUG00000038446	AADACL3	0.153482432525713	0.209118520052461	NA	NA	NA		FALSE
ENSMMUG00000021870	C1H1orf158	0.183612894319045	0.174121626285635	0.0805269186712486	0.0935947076143868	< 20		FALSE
ENSMMUG00000040722	LOC722781	0.139021191412991	0.204424656588666	NA	NA	NA		FALSE
ENSMMUG00000046109	HNRNPCL1	0.519569268999793	0.423517636501691	0.316093928980527	0.107423707521164	< 20		FALSE
ENSMMUG00000045175	LOC100427847	0.139021191412991	0.178642921239732	NA	NA	NA		FALSE
ENSMMUG00000041024	LOC715996	0.228722302754193	0.225339959964106	NA	NA	NA		FALSE
ENSMMUG00000037952	NA	NA	NA	NA	NA	NA		FALSE
ENSMMUG00000000146	NA	0.245703044108511	0.157278939739076	NA	NA	NA		FALSE
ENSMMUG00000033149	NA	0.139021191412991	0.291295644370815	NA	NA	NA		FALSE
ENSMMUG00000046744	NA	NA	NA	NA	NA	NA		FALSE
ENSMMUG00000036792	NA	0.139021191412991	0.478843100710982	NA	NA	NA		FALSE
ENSMMUG00000017040	PRDM2	0.868123144888521	0.752985435217781	0.616494845360825	0.136490589856957	< 20		FALSE
ENSMMUG00000032868	NA	0.4351832677573	0.505280596396769	NA	NA	NA		FALSE
ENSMMUG00000023070	KAZN	0.290087664802927	0.084834679367709	0.0167239404352806	0.0681107389324283	< 20		FALSE
ENSMMUG00000043916	NA	0.218333678470353	0.436115137709671	0.197938144329897	0.238176993379774	20-40		FALSE
ENSMMUG00000006164	TMEM51	0.54390142886726	0.693380271967971	0.849599083619702	0.156218811651731	< 20		FALSE
ENSMMUG00000003987	FHAD1	0.223165596741907	0.256712915027266	0.095360824742268	0.161352090284998	< 20		FALSE
ENSMMUG00000002188	NA	0.139021191412991	0.0831435079726651	0.0939862542955326	0.0108427463228675	< 20		FALSE
ENSMMUG00000018163	CASP9	0.527541934147857	0.579899219990336	0.553035509736541	0.0268637102537954	< 20		FALSE
ENSMMUG00000032244	DNAJC16	0.670394146476151	0.611134120245738	0.547365406643757	0.0637687136019803	< 20		FALSE
ENSMMUG00000035614	NA	NA	NA	NA	NA	NA		FALSE
ENSMMUG00000002802	AGMAT	0.295678884517153	0.223200110443846	0.0563573883161512	0.166842722127695	< 20		FALSE
ENSMMUG00000019912	LOC695047	0.682266859943398	0.775902533305722	0.599541809851088	0.176360723454634	< 20		FALSE
ENSMMUG00000016281	PLEKHM2	0.821460619866087	0.755332366949679	0.652920962199313	0.102411404750366	< 20		FALSE
ENSMMUG00000037608	SLC25A34	0.652964726996618	0.443121419203424	0.24524627720504	0.197875141998384	< 20		FALSE
ENSMMUG00000045777	NA	0.398736798509008	0.305066611444744	0.0836769759450172	0.221389635499726	20-40		FALSE
ENSMMUG00000032243	FBLIM1	0.245461448194933	0.122799751501346	0.0676975945017182	0.0551021569996278	< 20		FALSE
ENSMMUG00000008026	SPEN	0.865465589839166	0.880099399461586	0.749312714776632	0.130786684684954	< 20		FALSE
ENSMMUG00000008031	ZBTB17	0.563401670463174	0.609373921446814	0.53213058419244	0.0772433372543745	< 20		FALSE
ENSMMUG00000001911	SRARP	0.592772830813833	0.146061986608684	NA	NA	NA		FALSE
ENSMMUG00000001910	HSPB7	0.139021191412991	0.269448471043004	NA	NA	NA		FALSE
ENSMMUG00000018235	LOC703259	0.406674949955132	0.246738455166701	0.03631156930126	0.210426885865441	20-40		FALSE
ENSMMUG00000018243	LOC100424048	0.289328363360254	0.132325533236695	NA	NA	NA		FALSE
ENSMMUG00000014410	ARHGEF19	0.289569959273832	0.60354110581901	0.399599083619702	0.203942022199308	20-40		FALSE
ENSMMUG00000041004	NA	0.900117346586595	0.749534065023814	0.912256586483391	0.162722521459576	< 20	CD11b/CD45 and total tissue	FALSE
ENSMMUG00000012733	FBXO42	0.421688410298889	0.462897770414855	0.389232531500573	0.0736652389142819	< 20		FALSE
ENSMMUG00000045364	SZRD1	0.637088424104369	0.745357907089114	0.824054982817869	0.078697075728755	< 20		FALSE
ENSMMUG00000015898	LOC706220	0.153378891419894	0.222544350106992	0.0366552119129439	0.185889138194049	< 20		FALSE
ENSMMUG00000019940	NECAP2	0.44874715261959	0.775419341478567	0.800114547537228	0.024695206058661	< 20		FALSE
ENSMMUG00000047409	NA	0.444363912473252	0.471181058880376	0.409621993127148	0.0615590657532278	< 20		FALSE
ENSMMUG00000038806	NA	0.387934009801891	0.564333540415545	0.195647193585338	0.368686346830207	20-40		FALSE
ENSMMUG00000040574	NA	0.797197487402499	0.727100158763029	0.386998854524628	0.340101304238401	20-40		FALSE
ENSMMUG00000044637	NA	0.405259888175606	0.510802788707117	0.246907216494845	0.263895572212271	20-40		FALSE
ENSMMUG00000038976	NA	0.341789190308552	0.534789811555187	0.404639175257732	0.130150636297455	< 20		FALSE
ENSMMUG00000038616	NA	0.992579554082971	0.986263546628011	0.395990836197022	0.59027271043099	40-60	CD11b and total tissue	FALSE
ENSMMUG00000037524	NA	0.994719403603231	0.993960102160558	NA	NA	NA	CD11b and total tissue	FALSE
ENSMMUG00000037922	NA	NA	NA	NA	NA	NA		FALSE
ENSMMUG00000038839	NA	NA	NA	NA	NA	NA		FALSE
ENSMMUG00000037983	NA	NA	NA	NA	NA	NA		FALSE
ENSMMUG00000037747	NA	0.160523227721405	0.253951818872092	NA	NA	NA		FALSE
ENSMMUG00000007315	CROCC	0.50735141851315	0.51149306274591	0.3	0.21149306274591	20-40		FALSE
ENSMMUG00000001610	ATP13A2	0.851901704976876	0.849934423966315	0.90504009163803	0.0551056676717152	< 20	CD11b/CD45	FALSE
ENSMMUG00000001614	SDHB	0.680644715952233	0.572927452198523	0.724169530355097	0.151242078156575	< 20		FALSE
ENSMMUG00000001616	PADI2	0.77303789604473	0.786739835714779	0.830355097365407	0.0436152616506279	< 20		FALSE
ENSMMUG00000048787	NA	0.139021191412991	0.430247808379927	0.194616265750286	0.23563154262964	20-40		FALSE
ENSMMUG00000032238	PADI4	0.142023883481742	0.268378546282874	0.180126002290951	0.0882525439919235	< 20		FALSE
ENSMMUG00000022437	PADI6	0.151100987091875	0.121729826741216	NA	NA	NA		FALSE
ENSMMUG00000047630	RCC2	0.661593152481535	0.835093532132256	0.911855670103093	0.0767621379708363	< 20	CD11b/CD45	FALSE
ENSMMUG00000048915	NA	NA	NA	NA	NA	NA		FALSE
ENSMMUG00000010849	ARHGEF10L	0.440084213432733	0.503831020915303	0.460309278350515	0.043521742564788	< 20		FALSE
ENSMMUG00000010852	ACTL8	0.139021191412991	0.0491475115620902	NA	NA	NA		FALSE
ENSMMUG00000009685	KISS1R	0.264720093877269	0.103437564713191	0.156071019473081	0.0526334547598902	< 20		FALSE
ENSMMUG00000023517	IGSF21	0.458307448056879	0.106923448609098	0.0298396334478809	0.0770838151612169	< 20		FALSE
ENSMMUG00000044952	NA	0.754504038103127	0.306171049906813	NA	NA	NA		FALSE
ENSMMUG00000046001	NA	0.139021191412991	0.155622282045972	NA	NA	NA		FALSE
ENSMMUG00000017444	PAX7	0.142748671222475	0.0379305584316974	NA	NA	NA		FALSE
ENSMMUG00000002981	TAS1R2	0.139021191412991	0.134534410160834	NA	NA	NA		FALSE
ENSMMUG00000004751	ALDH4A1	0.48012010768275	0.349796369158556	0.430698739977091	0.0809023708185346	< 20		FALSE
ENSMMUG00000004754	IFFO2	0.514116104093325	0.423828259819148	0.212142038946163	0.211686220872986	20-40		FALSE
ENSMMUG00000006669	UBR4	0.809346310485263	0.793677089804652	0.64639175257732	0.147285337227333	< 20		FALSE
ENSMMUG00000006688	EMC1	0.804686960723407	0.780182232346242	0.804639175257732	0.0244569429114905	< 20		FALSE
ENSMMUG00000038335	MRTO4	0.672948160419687	0.672395941188652	0.74192439862543	0.0695284574367777	< 20		FALSE
ENSMMUG00000006891	LOC715623	0.231586940015186	0.263132463588044	0.0730240549828179	0.190108408605227	< 20		FALSE
ENSMMUG00000006697	AKR7A2	0.642576102712777	0.797818734037413	0.92319587628866	0.125377142251247	< 20	CD11b/CD45	FALSE
ENSMMUG00000045621	NA	0.699730793124871	0.844239663146269	0.828923253150057	0.0153164099962118	< 20		FALSE
ENSMMUG00000006892	PQLC2	0.371816110996065	0.581901014702837	0.714948453608247	0.13304743890541	< 20		FALSE
ENSMMUG00000006894	CAPZB	0.570476979360806	0.872575412438738	0.939289805269187	0.0667143928304486	< 20	CD11b/CD45	FALSE
ENSMMUG00000032273	NA	0.532166770207772	0.8473113826189	0.293012600229095	0.554298782389805	40-60		FALSE
ENSMMUG00000041297	NA	0.242769379443639	0.834506799199282	0.553665521191294	0.280841278007988	20-40		FALSE
ENSMMUG00000039250	NA	0.139021191412991	0.388279146821288	NA	NA	NA		FALSE
ENSMMUG00000044405	NA	0.165838337820115	0.160454200317526	NA	NA	NA		FALSE
ENSMMUG00000005855	NA	0.509939946158625	0.511078898322634	0.485853379152348	0.0252255191702859	< 20		FALSE
ENSMMUG00000003234	NA	0.897632360046939	0.927072547801477	0.994215349369989	0.0671428015685114	< 20	CD11b and CD11b/CD45	FALSE
ENSMMUG00000032231	LOC703641	0.792227514323186	0.976254573065507	0.995303550973654	0.0190489779081471	< 20	CD11b and CD11b/CD45	FALSE
ENSMMUG00000048344	HTR6	0.428418582177124	0.323427900876648	0.25979381443299	0.0636340864436583	< 20		FALSE
ENSMMUG00000002492	TMCO4	0.271243183543867	0.371954165803824	0.273539518900344	0.0984146469034805	< 20		FALSE
ENSMMUG00000040251	NA	0.139021191412991	0.11503416856492	NA	NA	NA		FALSE
ENSMMUG00000023624	NA	NA	NA	NA	NA	NA		FALSE
ENSMMUG00000010764	OTUD3	0.699489197211293	0.63701939670049	0.280355097365407	0.356664299335083	20-40		FALSE
ENSMMUG00000037766	NA	0.139021191412991	0.373610823496928	NA	NA	NA		FALSE
ENSMMUG00000021862	PLA2G2A	0.178366811624215	0.156174501277007	NA	NA	NA		FALSE
ENSMMUG00000045550	PLA2G2D	0.18623593566646	0.0771381238351626	NA	NA	NA		FALSE
ENSMMUG00000048211	PLA2G2F	0.23120728929385	0.19979982052875	NA	NA	NA		FALSE
ENSMMUG00000004136	NA	0.139021191412991	0.125215710637123	NA	NA	NA		FALSE
ENSMMUG00000038517	UBXN10	0.35038310209153	0.168047214744253	NA	NA	NA		FALSE
ENSMMUG00000034096	NA	NA	NA	NA	NA	NA		FALSE
ENSMMUG00000006022	VWA5B1	0.167978187340374	0.161558638779596	NA	NA	NA		FALSE
ENSMMUG00000038859	MUL1	0.673051701525506	0.698143162835646	0.844272623138603	0.146129460302957	< 20		FALSE
ENSMMUG00000039076	NA	0.139021191412991	0.208290191205909	NA	NA	NA		FALSE
ENSMMUG00000043488	CDA	0.185925312349003	0.142783184924415	0.109851088201604	0.0329320967228113	< 20		FALSE
ENSMMUG00000008835	LOC698013	0.858148685027956	0.666528611858908	0.717525773195876	0.0509971613369683	< 20		FALSE
ENSMMUG00000044897	NA	NA	NA	NA	NA	NA		FALSE
ENSMMUG00000008836	DDOST	0.812970249188928	0.899358045143922	0.9737686139748	0.0744105688308774	< 20	CD11b/CD45	FALSE
ENSMMUG00000008837	KIF17	0.443190446607303	0.256160695796231	0.102520045819015	0.153640649977216	< 20		FALSE
ENSMMUG00000008847	SH2D5	0.77925036239387	0.285255746531373	0.264891179839633	0.0203645666917395	< 20		FALSE
ENSMMUG00000008852	HP1BP3	0.82850141506178	0.824359770829019	0.83991981672394	0.0155600458949213	< 20		FALSE
ENSMMUG00000004149	EIF4G3	0.705149444329399	0.680161524125078	0.517983963344788	0.16217756078029	< 20		FALSE
ENSMMUG00000036913	NA	0.139021191412991	0.836715676123421	NA	NA	NA		FALSE
ENSMMUG00000033807	NA	0.366259404983779	0.472354524746324	NA	NA	NA		FALSE
ENSMMUG00000041719	NA	0.7844964450887	0.898943880720646	0.374513172966781	0.524430707753865	40-60		FALSE
ENSMMUG00000010942	ECE1	0.477324497825637	0.207703458272934	0.211798396334479	0.00409493806154446	< 20		FALSE
ENSMMUG00000043695	NA	0.64326637675157	0.635500793815145	0.534020618556701	0.101480175258444	< 20		FALSE
ENSMMUG00000002217	ALPL	0.330744805687858	0.0709256574860219	NA	NA	NA		FALSE
ENSMMUG00000033950	NA	0.456547249257955	0.207841513080693	NA	NA	NA		FALSE
ENSMMUG00000002218	RAP1GAP	0.838510388624284	0.363394767722786	0.162256586483391	0.201138181239395	20-40		FALSE
ENSMMUG00000017344	USP48	0.838165251604887	0.826154483329882	0.699770904925544	0.126383578404338	< 20		FALSE
ENSMMUG00000036376	NA	0.371988679505764	0.449402912956444	NA	NA	NA		FALSE
ENSMMUG00000014826	LDLRAD2	0.139021191412991	0.040588113481052	NA	NA	NA		FALSE
ENSMMUG00000014828	HSPG2	0.286222130185684	0.160971905846621	0.0631156930126002	0.0978562128340209	< 20		FALSE
ENSMMUG00000020035	LOC707437	0.961724304548906	0.96655622282046	0.983619702176403	0.0170634793559434	< 20		FALSE
ENSMMUG00000003887	NA	NA	NA	NA	NA	NA		FALSE
ENSMMUG00000046192	NA	0.880893214606199	0.748084489542348	NA	NA	NA		FALSE
ENSMMUG00000026504	NA	0.511251466832332	0.564022917098088	NA	NA	NA		FALSE
ENSMMUG00000022009	CDC42	0.714606198660868	0.752674811900324	0.840320733104238	0.0876459212039138	< 20		FALSE
ENSMMUG00000042519	NA	0.453061365362049	0.158797542624422	NA	NA	NA		FALSE
ENSMMUG00000043689	NA	NA	NA	NA	NA	NA		FALSE
ENSMMUG00000046184	NA	0.849623800648858	0.847967142955753	0.400229095074456	0.447738047881298	40-60		FALSE
ENSMMUG00000041214	NA	NA	NA	NA	NA	NA		FALSE
ENSMMUG00000018618	ZBTB40	0.518637399047422	0.64958238420653	0.41454753722795	0.23503484697858	20-40		FALSE
ENSMMUG00000020754	EPHA8	0.267274107820805	0.0535997791123076	0.0237686139747995	0.029831165137508	< 20		FALSE
ENSMMUG00000043775	NA	NA	NA	NA	NA	NA		FALSE
ENSMMUG00000020756	C1QC	0.706702560916684	0.989852971629737	0.999026345933562	0.00917337430382548	< 20	CD11b and CD11b/CD45	FALSE
ENSMMUG00000039764	NA	0.655553254642093	0.98643611513771	0.996849942726231	0.0104138275885217	< 20	CD11b and CD11b/CD45	FALSE
ENSMMUG00000023382	EPHB2	0.322012839097122	0.421170704769794	0.451832760595647	0.0306620558258536	< 20		FALSE
ENSMMUG00000045887	NA	0.338061710499068	0.667529509215158	NA	NA	NA		FALSE
ENSMMUG00000041852	NA	0.709670739283496	0.328121764340443	NA	NA	NA		FALSE
ENSMMUG00000038781	NA	NA	NA	NA	NA	NA		FALSE
ENSMMUG00000041482	LACTBL1	NA	NA	NA	NA	NA		FALSE
ENSMMUG00000038172	TEX46	0.225581555877683	0.278456547249258	NA	NA	NA		FALSE
ENSMMUG00000009773	KDM1A	0.71443363015117	0.676054393594257	0.596849942726231	0.0792044508680255	< 20		FALSE
ENSMMUG00000037910	NA	0.662525022433906	0.886311865810727	NA	NA	NA		FALSE
ENSMMUG00000045584	LUZP1	0.793642576102713	0.669393249119901	0.621076746849943	0.0483165022699579	< 20		FALSE
ENSMMUG00000040789	NA	0.835887347276869	0.55018292262028	0.415922107674685	0.134260814945595	< 20		FALSE
ENSMMUG00000036025	NA	0.434769103334024	0.863774418444122	NA	NA	NA		FALSE
ENSMMUG00000032222	HTR1D	0.45185338579416	0.390349968937668	0.382302405498282	0.00804756343938651	< 20		FALSE
ENSMMUG00000010970	HNRNPR	0.869745288879685	0.863670877338303	0.861970217640321	0.0017006596979825	< 20		FALSE
ENSMMUG00000046279	NA	0.892524332159867	0.94143024780838	0.60446735395189	0.33696289385649	20-40	CD11b	FALSE
ENSMMUG00000010973	ZNF436	0.832159867467385	0.775315800372748	0.778293241695304	0.00297744132255562	< 20		FALSE
ENSMMUG00000025174	NA	0.540001380548078	0.771415752053565	0.646563573883162	0.124852178170404	< 20		FALSE
ENSMMUG00000010977	LOC718864	0.258093463104853	0.120107682750052	NA	NA	NA		FALSE
ENSMMUG00000042021	ASAP3	0.378339200662663	0.18620142196452	0.0883734249713631	0.0978279969931568	< 20		FALSE
ENSMMUG00000011832	E2F2	0.155725823151791	0.150272658245323	0.0868843069873998	0.0633883512579236	< 20		FALSE
ENSMMUG00000043586	ID3	0.674846414026368	0.464105749982743	0.208591065292096	0.255514684690647	20-40		FALSE
ENSMMUG00000047587	NA	0.334920963622558	0.0225374473666045	NA	NA	NA		FALSE
ENSMMUG00000043039	NA	0.139021191412991	0.0856284945123214	NA	NA	NA		FALSE
ENSMMUG00000038305	NA	0.139021191412991	0.191343963553531	NA	NA	NA		FALSE
ENSMMUG00000002445	RPL11	0.908573203561814	0.961241112721751	0.992210767468499	0.030969654746749	< 20		FALSE
ENSMMUG00000046275	NA	0.568889349071581	0.65796921377787	0.454123711340206	0.203845502437664	20-40		FALSE
ENSMMUG00000003173	ELOA	0.836197970594326	0.913370608131428	0.88602520045819	0.0273454076732381	< 20	CD11b	FALSE
ENSMMUG00000019554	PITHD1	0.898357147787672	0.76251121695313	0.817182130584192	0.054670913631062	< 20		FALSE
ENSMMUG00000019551	LYPLA2	0.795057637882239	0.846103403051011	0.928407789232532	0.0823043861815203	< 20	CD11b/CD45	FALSE
ENSMMUG00000019549	GALE	0.916166217988541	0.925519431214192	0.924169530355097	0.00134990085909459	< 20		FALSE
ENSMMUG00000019548	HMGCL	0.527887071167253	0.66318078277076	0.649484536082474	0.0136962466882857	< 20		FALSE
ENSMMUG00000004216	FUCA1	0.671464071236281	0.887243735763098	0.953493699885453	0.0662499641223546	< 20	CD11b/CD45	FALSE
ENSMMUG00000038340	LOC719180	0.435666459584455	0.542037688962518	0.287628865979381	0.254408822983137	20-40		FALSE
ENSMMUG00000045619	NA	NA	NA	NA	NA	NA		FALSE
ENSMMUG00000043858	NA	NA	NA	NA	NA	NA		FALSE
ENSMMUG00000013783	PNRC2	0.952302063919376	0.973700559121971	0.985967926689576	0.0122673675676048	< 20		FALSE
ENSMMUG00000047959	NA	0.901359839856423	0.889211016773659	0.972164948453608	0.0829539316799491	< 20	CD11b/CD45 and total tissue	FALSE
ENSMMUG00000038562	SRSF10	0.72389038448264	0.797680679229654	0.629495990836197	0.168184688393457	< 20		FALSE
ENSMMUG00000023052	MYOM3	0.23431352246842	0.0591909988265341	NA	NA	NA		FALSE
ENSMMUG00000037332	NA	0.139021191412991	0.529371160350659	NA	NA	NA		FALSE
ENSMMUG00000023057	IFNLR1	0.218161109960654	0.243666735694071	0.0924398625429553	0.151226873151115	< 20		FALSE
ENSMMUG00000037652	LOC719289	0.980913922827362	0.991026437495686	0.952863688430699	0.0381627490649871	< 20		FALSE
ENSMMUG00000035321	NA	0.139021191412991	0.427762821840271	NA	NA	NA		FALSE
ENSMMUG00000043880	NA	0.510078000966384	0.872023193207703	0.86872852233677	0.00329467087093371	< 20		FALSE
ENSMMUG00000004464	STPG1	0.181231448885207	0.186063367156761	0.139576174112257	0.0464871930445046	< 20		FALSE
ENSMMUG00000004466	NIPAL3	0.800338234279009	0.542555394491613	0.492955326460481	0.049600068031132	< 20		FALSE
ENSMMUG00000022927	RCAN3	0.454718023055153	0.49475391730517	0.308018327605956	0.186735589699214	< 20		FALSE
ENSMMUG00000047113	NA	NA	NA	NA	NA	NA		FALSE
ENSMMUG00000006645	SRRM1	0.884241043694347	0.918582177124318	0.853722794959908	0.06485938216441	< 20	CD11b	FALSE
ENSMMUG00000002416	CLIC4	0.60985711327397	0.165079036377442	0.0701030927835052	0.0949759435939367	< 20		FALSE
ENSMMUG00000027844	NA	NA	NA	NA	NA	NA		FALSE
ENSMMUG00000039483	NA	NA	NA	NA	NA	NA		FALSE
ENSMMUG00000045121	NA	NA	NA	NA	NA	NA		FALSE
ENSMMUG00000048442	NA	NA	NA	NA	NA	NA		FALSE
ENSMMUG00000002968	SYF2	0.836750189825361	0.876164837440464	0.866093928980527	0.010070908459937	< 20		FALSE
ENSMMUG00000002970	RSRP1	0.950300269206875	0.982812176434044	0.962084765177549	0.0207274112564956	< 20		FALSE
ENSMMUG00000041183	NA	0.319217229240008	0.464381859598261	0.352920962199313	0.111460897398948	< 20		FALSE
ENSMMUG00000032217	TMEM50A	0.583799268309519	0.621971422654794	0.788602520045819	0.166631097391025	< 20		FALSE
ENSMMUG00000011156	RHCE	0.252260647477048	0.100607441154138	0.068098510882016	0.0325089302721222	< 20		FALSE
ENSMMUG00000018014	MACO1	0.668185269552012	0.656001932767309	0.581786941580756	0.0742149911865526	< 20		FALSE
ENSMMUG00000004788	MAN1C1	0.376061296334645	0.60564644163733	0.607903780068728	0.00225733843139841	< 20		FALSE
ENSMMUG00000007851	SELENON	0.653378891419894	0.806964865051425	0.841695303550974	0.0347304384995483	< 20		FALSE
ENSMMUG00000007854	MTFR1L	0.798716090287844	0.717091185200525	0.807502863688431	0.0904116784879061	< 20		FALSE
ENSMMUG00000007856	AUNIP	0.337992683095189	0.273141437150549	0.227434135166094	0.0457073019844549	< 20		FALSE
ENSMMUG00000007857	PAQR7	0.339028094153379	0.576482363498309	0.770103092783505	0.193620729285196	< 20		FALSE
ENSMMUG00000025936	NA	0.509870918754746	0.0225374473666045	NA	NA	NA		FALSE
ENSMMUG00000000653	STMN1	0.976220059363567	0.62759715607096	0.564833906071019	0.0627632499999407	< 20	Total tissue	FALSE
ENSMMUG00000042211	NA	0.767653758542141	0.416960033133154	NA	NA	NA		FALSE
ENSMMUG00000041653	NA	0.95288879685235	0.444329398771312	NA	NA	NA	Total tissue	FALSE
ENSMMUG00000037885	NA	NA	NA	NA	NA	NA		FALSE
ENSMMUG00000044667	NA	NA	NA	NA	NA	NA		FALSE
ENSMMUG00000000655	PAFAH2	0.284945123213916	0.420894595154276	0.377548682703322	0.0433459124509544	< 20		FALSE
ENSMMUG00000043339	NA	0.139021191412991	0.801097535721682	NA	NA	NA		FALSE
ENSMMUG00000039842	NA	0.799924069855733	0.851211430938082	0.363860252004582	0.4873511789335	40-60		FALSE
ENSMMUG00000036048	NA	NA	NA	NA	NA	NA		FALSE
ENSMMUG00000035687	NA	0.139021191412991	0.310830399668668	NA	NA	NA		FALSE
ENSMMUG00000048548	NA	0.792710706150342	0.735452474632429	0.316323024054983	0.419129450577446	40-60		FALSE
ENSMMUG00000012328	SLC30A2	0.313626009525782	0.313418927314144	0.152462772050401	0.160956155263743	< 20		FALSE
ENSMMUG00000009452	TRIM63	0.513839994477808	0.620763443086905	0.439576174112257	0.181187268974649	< 20		FALSE
ENSMMUG00000019986	NA	0.941602816318078	0.946779871609029	0.689633447880871	0.257146423728158	20-40	CD11b and total tissue	FALSE
ENSMMUG00000016874	PDIK1L	0.645992959204804	0.707358321253538	0.631901489117984	0.0754568321355538	< 20		FALSE
ENSMMUG00000045223	FAM110D	0.285117691723614	0.226616966935874	NA	NA	NA		FALSE
ENSMMUG00000039194	NA	NA	NA	NA	NA	NA		FALSE
ENSMMUG00000004682	ZNF593	0.88493131773314	0.852661006419549	0.901947308132875	0.0492863017133266	< 20	CD11b/CD45	FALSE
ENSMMUG00000040742	NA	0.31383309173742	0.374577207151239	NA	NA	NA		FALSE
ENSMMUG00000032214	CNKSR1	0.256333264305929	0.258024435700973	0.111626575028637	0.146397860672336	< 20		FALSE
ENSMMUG00000032213	CATSPER4	0.195727203699869	0.134361841651135	NA	NA	NA		FALSE
ENSMMUG00000000644	CEP85	0.684717332781114	0.600055221923103	0.453780068728522	0.146275153194581	< 20		FALSE
ENSMMUG00000000646	SH3BGRL3	0.954648995651274	0.982846690135984	0.997594501718213	0.014747811582229	< 20		FALSE
ENSMMUG00000000649	UBXN11	0.438979774970663	0.484089183405812	0.317182130584192	0.16690705282162	< 20		FALSE
ENSMMUG00000010240	CD52	0.693414785669911	0.973355422102575	0.992668957617411	0.0193135355148365	< 20	CD11b and CD11b/CD45	FALSE
ENSMMUG00000003420	ZNF683	0.139021191412991	0.110098709187547	NA	NA	NA		FALSE
ENSMMUG00000044953	LIN28A	0.233933871747084	0.204045005867329	NA	NA	NA		FALSE
ENSMMUG00000022426	DHDDS	0.652170911852005	0.649375301994892	0.605670103092783	0.0437051989021086	< 20		FALSE
ENSMMUG00000047233	NA	NA	NA	NA	NA	NA		FALSE
ENSMMUG00000040714	NA	NA	NA	NA	NA	NA		FALSE
ENSMMUG00000022111	RPS6KA1	0.412404224477117	0.897011113412025	0.947823596792669	0.0508124833806444	< 20	CD11b/CD45	FALSE
ENSMMUG00000036479	NA	0.139021191412991	0.889832263408573	NA	NA	NA		FALSE
ENSMMUG00000045313	NA	0.415855594671084	0.0225374473666045	NA	NA	NA		FALSE
ENSMMUG00000048752	NA	NA	NA	NA	NA	NA		FALSE
ENSMMUG00000035299	NA	0.979878511769172	0.900773106923449	NA	NA	NA	CD11b and total tissue	FALSE
ENSMMUG00000012697	ARID1A	0.795437288603576	0.89956512735556	0.844501718213058	0.0550634091425017	< 20		FALSE
ENSMMUG00000012700	PIGV	0.506212466349141	0.789638986677711	0.771649484536083	0.0179895021416285	< 20		FALSE
ENSMMUG00000042737	NA	0.552944018775454	0.724787740733071	NA	NA	NA		FALSE
ENSMMUG00000041160	ZDHHC18	0.446158624974115	0.372333816525161	0.239404352806415	0.132929463718746	< 20		FALSE
ENSMMUG00000013855	SFN	0.229481604196866	0.292262028025126	0.332989690721649	0.0407276626965235	< 20		FALSE
ENSMMUG00000018721	GPN2	0.569855732725892	0.688928004417754	0.75864833906071	0.0697203346429563	< 20		FALSE
ENSMMUG00000018723	GPATCH3	0.59829502312418	0.789155794850556	0.76758304696449	0.0215727478860653	< 20		FALSE
ENSMMUG00000010290	NA	0.874163042727963	0.771622834265203	0.802634593356243	0.0310117590910396	< 20		FALSE
ENSMMUG00000010291	NR0B2	0.139021191412991	0.206599019810865	NA	NA	NA		FALSE
ENSMMUG00000002555	KDF1	0.333126251121695	0.426347760060744	0.233734249713631	0.192613510347113	< 20		FALSE
ENSMMUG00000021031	TRNP1	0.868882446331193	0.416131704286602	0.256643757159221	0.159487947127381	< 20		FALSE
ENSMMUG00000015115	TENT5B	0.27610961551736	0.359218609788086	0.374971363115693	0.0157527533276071	< 20		FALSE
ENSMMUG00000044808	NA	0.139021191412991	0.0866984192724512	NA	NA	NA		FALSE
ENSMMUG00000016893	LOC720079	0.630323738524194	0.569338027196797	0.661225658648339	0.0918876314515419	< 20		FALSE
ENSMMUG00000004762	WDTC1	0.563884862290329	0.59201352937116	0.654524627720504	0.0625110983493437	< 20		FALSE
ENSMMUG00000045972	NA	0.86929661075447	0.769310416235245	0.633447880870561	0.135862535364684	< 20		FALSE
ENSMMUG00000004767	TMEM222	0.684544764271416	0.701007800096638	0.833676975945017	0.132669175848379	< 20		FALSE
ENSMMUG00000042223	NA	0.630220197418375	0.900358942500173	0.444043528064147	0.456315414436026	40-60	CD11b	FALSE
ENSMMUG00000004768	SYTL1	0.227203699868848	0.123973217367295	NA	NA	NA		FALSE
ENSMMUG00000018318	MAP3K6	0.656416097190585	0.428142472561607	0.173711340206186	0.254431132355421	20-40		FALSE
ENSMMUG00000018322	FCN3	0.406467867743494	0.182439428453096	0.0825887743413517	0.0998506541117442	< 20		FALSE
ENSMMUG00000018323	CD164L2	0.369400151860289	0.0225374473666045	NA	NA	NA		FALSE
ENSMMUG00000018325	GPR3	0.805308207358321	0.505901843031684	0.298224513172967	0.207677329858717	20-40		FALSE
ENSMMUG00000018221	WASF2	0.701076827500518	0.954096776420239	0.931901489117984	0.0221952873022548	< 20	CD11b and CD11b/CD45	FALSE
ENSMMUG00000009868	AHDC1	0.821771243183544	0.790950507351418	0.775715922107675	0.0152345852437438	< 20		FALSE
ENSMMUG00000014434	FGR	0.310174639331815	0.522744529578243	0.366494845360825	0.156249684217418	< 20		FALSE
ENSMMUG00000011454	IFI6	0.888279146821288	0.899392558845862	0.961512027491409	0.0621194686455472	< 20	CD11b/CD45	FALSE
ENSMMUG00000024770	NA	NA	NA	NA	NA	NA		FALSE
ENSMMUG00000024325	NA	NA	NA	NA	NA	NA		FALSE
ENSMMUG00000012243	FAM76A	0.592117070476979	0.548802374542693	0.466323024054983	0.0824793504877106	< 20		FALSE
ENSMMUG00000007655	NA	0.443777179540278	0.721681507558501	NA	NA	NA		FALSE
ENSMMUG00000012252	STX12	0.696486505142542	0.679057085663008	0.638029782359679	0.041027303303329	< 20		FALSE
ENSMMUG00000035925	NA	0.619037757989922	0.685096983502451	NA	NA	NA		FALSE
ENSMMUG00000036811	NA	0.866742596810934	0.985918409608615	NA	NA	NA	CD11b	FALSE
ENSMMUG00000006934	NA	0.90170497687582	0.897045627113964	0.971076746849943	0.0740311197359784	< 20	CD11b/CD45 and total tissue	FALSE
ENSMMUG00000043571	NA	0.139021191412991	0.253054462621661	0.292268041237113	0.0392135786154526	< 20		FALSE
ENSMMUG00000018172	RPA2	0.513046179333195	0.659246220749638	0.687056128293242	0.0278099075436041	< 20		FALSE
ENSMMUG00000018175	SMPDL3B	0.145716849589287	0.169531303927659	0.0389461626575029	0.130585141270156	< 20		FALSE
ENSMMUG00000012965	EYA3	0.486677711051287	0.742044591702906	0.718213058419244	0.0238315332836621	< 20		FALSE
ENSMMUG00000039533	NA	0.738317111893422	0.941602816318078	NA	NA	NA	CD11b	FALSE
ENSMMUG00000012931	NA	0.847000759301443	0.788810657831159	0.775429553264605	0.0133811045665542	< 20		FALSE
ENSMMUG00000037235	NA	0.758266031614551	0.919065368951474	0.935509736540664	0.0164443675891907	< 20	CD11b and CD11b/CD45	FALSE
ENSMMUG00000036810	NA	0.363325740318907	0.90691654586871	0.877319587628866	0.0295969582398439	< 20	CD11b	FALSE
ENSMMUG00000017080	DNAJC8	0.608476565196383	0.587319665907365	0.627319587628866	0.0399999217215008	< 20		FALSE
ENSMMUG00000041556	NA	0.685994339752882	0.806032995099054	0.857961053837342	0.0519280587382881	< 20		FALSE
ENSMMUG00000018678	ATP5IF1	0.977911230758611	0.949644508870021	0.856242840778923	0.0934016680910982	< 20	CD11b and total tissue	FALSE
ENSMMUG00000019993	SESN2	0.486953820666805	0.498515910816594	0.538201603665521	0.039685692848927	< 20		FALSE
ENSMMUG00000010353	MED18	0.412576792986816	0.501553116587285	0.654295532646048	0.152742416058763	< 20		FALSE
ENSMMUG00000019216	PHACTR4	0.43200800717885	0.564575136329123	0.333676975945017	0.230898160384106	20-40		FALSE
ENSMMUG00000038952	NA	0.692793539034997	0.911610409332505	0.481443298969072	0.430167110363433	40-60	CD11b	FALSE
ENSMMUG00000044241	NA	0.473217367294816	0.879340098018914	0.33717067583047	0.542169422188444	40-60		FALSE
ENSMMUG00000034050	NA	0.621143093808242	0.743632221992131	NA	NA	NA		FALSE
ENSMMUG00000025750	NA	0.992614067784911	0.996272520190516	0.811512027491409	0.184760492699107	< 20	CD11b and total tissue	FALSE
ENSMMUG00000024314	NA	0.981466142058397	0.984641402636847	NA	NA	NA	CD11b and total tissue	FALSE
ENSMMUG00000018338	RCC1	0.526299440878029	0.638296403672258	0.535280641466208	0.103015762206049	< 20		FALSE
ENSMMUG00000006561	TRNAU1AP	0.54293504521295	0.698350245047284	0.555555555555556	0.142794689491728	< 20		FALSE
ENSMMUG00000044110	NA	0.44564091944502	0.636674259681093	NA	NA	NA		FALSE
ENSMMUG00000034081	NA	NA	NA	NA	NA	NA		FALSE
ENSMMUG00000024421	NA	NA	NA	NA	NA	NA		FALSE
ENSMMUG00000024665	NA	NA	NA	NA	NA	NA		FALSE
ENSMMUG00000047930	NA	NA	NA	NA	NA	NA		FALSE
ENSMMUG00000024102	NA	NA	NA	NA	NA	NA		FALSE
ENSMMUG00000042992	TAF12	0.486884793262925	0.611237661351557	0.6368843069874	0.0256466456358432	< 20		FALSE
ENSMMUG00000043530	LOC106997308	0.285842479464347	0.391454407399738	NA	NA	NA		FALSE
ENSMMUG00000032811	NA	0.992821149996549	0.991095464899565	NA	NA	NA	CD11b and total tissue	FALSE
ENSMMUG00000011390	NA	0.379650721336371	0.634361841651136	0.507331042382589	0.127030799268547	< 20		FALSE
ENSMMUG00000035843	NA	0.612825291640781	0.863636363636364	NA	NA	NA		FALSE
ENSMMUG00000011391	YTHDF2	0.674259681093394	0.759197901566922	0.769072164948454	0.00987426338153163	< 20		FALSE
ENSMMUG00000009389	OPRD1	0.283978739559605	0.165596741906537	NA	NA	NA		FALSE
ENSMMUG00000026148	NA	0.139021191412991	0.545661627666183	NA	NA	NA		FALSE
ENSMMUG00000022071	NA	0.802236487885691	0.900255401394354	0.26368843069874	0.636566970695614	60-80	CD11b	FALSE
ENSMMUG00000044450	NA	0.459377372817008	0.878994960999517	NA	NA	NA		FALSE
ENSMMUG00000011377	EPB41	0.485469731483399	0.716400911161731	0.667468499427262	0.0489324117344689	< 20		FALSE
ENSMMUG00000011378	TMEM200B	0.302409056395389	0.155518740940153	NA	NA	NA		FALSE
ENSMMUG00000007110	SRSF4	0.865638158348864	0.904742182646511	0.868213058419244	0.0365291242272666	< 20	CD11b	FALSE
ENSMMUG00000015659	MECR	0.464036722578864	0.379409125422793	0.265349369988545	0.114059755434248	< 20		FALSE
ENSMMUG00000015661	PTPRU	0.441775384827777	0.195105957064955	0.0109965635738832	0.184109393491072	< 20		FALSE
ENSMMUG00000043301	NA	NA	NA	NA	NA	NA		FALSE
ENSMMUG00000048762	LOC106997353	0.139021191412991	0.253330572237178	NA	NA	NA		FALSE
ENSMMUG00000008744	LAPTM5	0.458583557672396	0.972492579554083	0.99639175257732	0.0238991730232366	< 20	CD11b and CD11b/CD45	FALSE
ENSMMUG00000034705	NA	0.719058466211086	0.784323876579002	NA	NA	NA		FALSE
ENSMMUG00000013519	SDC3	0.952716228342652	0.938979774970663	0.973424971363116	0.0344451963924524	< 20		FALSE
ENSMMUG00000013520	PUM1	0.666977289984124	0.70918754745634	0.731786941580756	0.0225993941244158	< 20		FALSE
ENSMMUG00000025533	NA	0.923793746117209	0.962932284116794	NA	NA	NA	CD11b and total tissue	FALSE
ENSMMUG00000024535	NA	0.784841582108097	0.948263960792435	NA	NA	NA	CD11b	FALSE
ENSMMUG00000025554	NA	0.731069234486091	0.91840960861462	0.755269186712486	0.163140421902134	< 20	CD11b	FALSE
ENSMMUG00000019884	NKAIN1	0.378442741768482	0.170083523158694	NA	NA	NA		FALSE
ENSMMUG00000019406	SNRNP40	0.512286877890523	0.566197280320287	0.579438717067583	0.0132414367472959	< 20		FALSE
ENSMMUG00000046086	NA	0.784703527300338	0.829950990543246	0.527033218785796	0.302917771757449	20-40		FALSE
ENSMMUG00000012156	ZCCHC17	0.737074618623594	0.64119555463519	0.494730813287514	0.146464741347676	< 20		FALSE
ENSMMUG00000020987	FABP3	0.899875750673017	0.556360875267481	0.475773195876289	0.0805876793911926	< 20		FALSE
ENSMMUG00000013188	SERINC2	0.176606612825292	0.0597432180575689	NA	NA	NA		FALSE
ENSMMUG00000038744	NA	0.139021191412991	0.356940705460068	NA	NA	NA		FALSE
ENSMMUG00000022779	TINAGL1	0.300027610961552	0.234486090978118	NA	NA	NA		FALSE
ENSMMUG00000023395	LOC705741	0.964761510319597	0.955511838199765	0.478751431844215	0.47676040635555	40-60	CD11b and total tissue	FALSE
ENSMMUG00000023396	HCRTR1	0.264236902050114	0.242251673914544	NA	NA	NA		FALSE
ENSMMUG00000023397	PEF1	0.627148477945744	0.604818112790778	0.786827033218786	0.182008920428008	< 20		FALSE
ENSMMUG00000023398	COL16A1	0.4435355836267	0.234002899150963	0.106185567010309	0.127817332140654	< 20		FALSE
ENSMMUG00000023401	ADGRB2	0.858321253537654	0.386104783599089	0.107846506300115	0.278258277298974	20-40		FALSE
ENSMMUG00000047574	NA	NA	NA	NA	NA	NA		FALSE
ENSMMUG00000005466	SPOCD1	0.234140953958722	0.128356457513633	0.0663230240549828	0.0620334334586501	< 20		FALSE
ENSMMUG00000046901	PTP4A2	0.866604542003175	0.84941671843722	0.91254295532646	0.0631262368892409	< 20	CD11b/CD45	FALSE
ENSMMUG00000023438	KHDRBS1	0.831124456409194	0.848968040312004	0.828579610538373	0.0203884297736304	< 20		FALSE
ENSMMUG00000015650	TMEM39B	0.550838682957134	0.746324290743425	0.805670103092784	0.0593458123493584	< 20		FALSE
ENSMMUG00000041790	NA	0.694691792641679	0.724097466694278	0.398911798396335	0.325185668297943	20-40		FALSE
ENSMMUG00000008455	KPNA6	0.637330020017947	0.628839649340788	0.54971363115693	0.0791260181838581	< 20		FALSE
ENSMMUG00000015580	TXLNA	0.795506316007455	0.852143300890454	0.614375715922108	0.237767584968346	20-40		FALSE
ENSMMUG00000015066	CCDC28B	0.639435355836267	0.531303927659281	0.389003436426117	0.142300491233164	< 20		FALSE
ENSMMUG00000017718	IQCC	0.871850624698005	0.902291709808794	0.760939289805269	0.141352420003525	< 20	CD11b	FALSE
ENSMMUG00000040207	DCDC2B	0.595085248843791	0.744253468627045	0.379610538373425	0.36464293025362	20-40		FALSE
ENSMMUG00000008453	TMEM234	0.501207979567888	0.609339407744875	0.495360824742268	0.113978583002607	< 20		FALSE
ENSMMUG00000006119	EIF3I	0.791675295092152	0.786705322012839	0.886941580756014	0.100236258743175	< 20		FALSE
ENSMMUG00000043124	FAM167B	0.139021191412991	0.268067922965417	0.292153493699885	0.0240855707344682	< 20		FALSE
ENSMMUG00000040694	LCK	0.158521433008905	0.205529095050735	0.041008018327606	0.164521076723129	< 20		FALSE
ENSMMUG00000036221	NA	NA	NA	NA	NA	NA		FALSE
ENSMMUG00000046522	NA	0.224028439290398	0.344067094636571	0.111683848797251	0.23238324583932	20-40		FALSE
ENSMMUG00000009951	MARCKSL1	0.966659763926279	0.921791951404708	0.976861397479954	0.0550694460752464	< 20		FALSE
ENSMMUG00000043810	NA	0.582763857251329	0.653620487333471	0.533218785796105	0.120401701537366	< 20		FALSE
ENSMMUG00000001264	BSDC1	0.659280734451577	0.6171049906813	0.578923253150057	0.0381817375312431	< 20		FALSE
ENSMMUG00000000352	TSSK3	0.440049699730793	0.581417822875682	0.190607101947308	0.390810720928374	20-40		FALSE
ENSMMUG00000041086	NA	0.139021191412991	0.305377234762201	NA	NA	NA		FALSE
ENSMMUG00000009939	ZBTB8OS	0.45402774901636	0.45185338579416	0.352348224513173	0.0995051612809873	< 20		FALSE
ENSMMUG00000045127	NA	0.735935666459584	0.534030510112515	NA	NA	NA		FALSE
ENSMMUG00000009940	RBBP4	0.558742320701318	0.562366259404984	0.772680412371134	0.21031415296615	20-40		FALSE
ENSMMUG00000047454	SYNC	0.602057016635604	0.296852350383102	0.165693012600229	0.131159337782873	< 20		FALSE
ENSMMUG00000019743	KIAA1522	0.635224684199627	0.21971422654794	NA	NA	NA		FALSE
ENSMMUG00000019746	YARS	0.737523296748809	0.584144405328916	0.706185567010309	0.122041161681394	< 20		FALSE
ENSMMUG00000000308	S100PBP	0.493614965141161	0.757437702767999	0.617926689576174	0.139511013191825	< 20		FALSE
ENSMMUG00000017302	HPCA	0.876164837440464	0.336888244633119	0.268613974799542	0.0682742698335775	< 20		FALSE
ENSMMUG00000017301	TMEM54	0.491095464899565	0.193207703458273	0.234593356242841	0.0413856527845679	< 20		FALSE
ENSMMUG00000006284	AK2	0.618658107268586	0.791433699178574	0.878121420389462	0.0866877212108877	< 20		FALSE
ENSMMUG00000044265	NA	0.656070960171188	0.829778422033547	0.449484536082474	0.380293885951073	20-40		FALSE
ENSMMUG00000006285	AZIN2	0.435528404776696	0.763097949886105	0.464146620847652	0.298951329038453	20-40		FALSE
ENSMMUG00000015097	TRIM62	0.441982467039415	0.520466625250224	0.423825887743414	0.0966407375068108	< 20		FALSE
ENSMMUG00000003267	ZNF362	0.619348381307379	0.759508524884379	0.670675830469645	0.0888326944147343	< 20		FALSE
ENSMMUG00000003268	A3GALT2	0.181369503692966	0.272382135707876	NA	NA	NA		FALSE
ENSMMUG00000003269	PHC2	0.566059225512529	0.711223855870781	0.771305841924399	0.0600819860536179	< 20		FALSE
ENSMMUG00000046777	NA	0.47905018292262	0.878373714364603	NA	NA	NA		FALSE
ENSMMUG00000034579	NA	0.794816041968662	0.917546766066128	0.847308132875143	0.0702386331909851	< 20	CD11b	FALSE
ENSMMUG00000006389	ZSCAN20	0.535652654103679	0.54290053151101	0.299255441008018	0.243645090502992	20-40		FALSE
ENSMMUG00000038846	NA	0.78239110927038	0.0225374473666045	NA	NA	NA		FALSE
ENSMMUG00000002741	CSMD2	0.30862152274453	0.14116104093325	0.00171821305841924	0.139442827874831	< 20		FALSE
ENSMMUG00000045097	NA	0.534962380064886	0.425174294194795	NA	NA	NA		FALSE
ENSMMUG00000006238	HMGB4	0.445813487954718	0.0225374473666045	NA	NA	NA		FALSE
ENSMMUG00000000952	C1H1orf94	0.143646027472907	0.0838682957133982	NA	NA	NA		FALSE
ENSMMUG00000047013	NA	NA	NA	NA	NA	NA		FALSE
ENSMMUG00000032951	MIR552	NA	NA	NA	NA	NA		FALSE
ENSMMUG00000001859	GJB5	0.258231517912611	0.244460550838683	NA	NA	NA		FALSE
ENSMMUG00000001860	GJB4	0.176882722440809	0.0975357216815076	NA	NA	NA		FALSE
ENSMMUG00000042635	NA	NA	NA	NA	NA	NA		FALSE
ENSMMUG00000022677	GJB3	0.209153033754401	0.146924829157175	NA	NA	NA		FALSE
ENSMMUG00000022679	GJA4	0.403706771588321	0.263512114309381	NA	NA	NA		FALSE
ENSMMUG00000012505	SMIM12	0.857078760267826	0.789984123697108	0.819702176403207	0.0297180527060995	< 20		FALSE
ENSMMUG00000043191	NA	0.983329881963139	0.622213018568372	0.657331042382589	0.0351180238142171	< 20	Total tissue	FALSE
ENSMMUG00000004998	DLGAP3	0.796576240767585	0.342686546558984	0.324971363115693	0.0177151834432909	< 20		FALSE
ENSMMUG00000004999	LOC106997676	0.209118520052461	0.464519914406019	NA	NA	NA		FALSE
ENSMMUG00000042531	TMEM35B	0.561917581279768	0.807896735003797	0.925143184421535	0.117246449417738	< 20	CD11b/CD45	FALSE
ENSMMUG00000005000	ZMYM6	0.532649962034928	0.618589079864706	0.565521191294387	0.0530678885703191	< 20		FALSE
ENSMMUG00000016479	ZMYM1	0.544867812521571	0.56488575964658	0.402863688430699	0.162022071215881	< 20		FALSE
ENSMMUG00000032194	NA	0.990439704562711	0.978636018499344	0.964948453608247	0.0136875648910968	< 20		FALSE
ENSMMUG00000019154	SFPQ	0.965175674742873	0.976599710084904	0.952577319587629	0.0240223904972749	< 20		FALSE
ENSMMUG00000019793	ZMYM4	0.610374818803065	0.639676951749845	0.527205040091638	0.112471911658207	< 20		FALSE
ENSMMUG00000043005	NA	0.674156139987575	0.762373162145372	NA	NA	NA		FALSE
ENSMMUG00000028280	NA	0.872126734313523	0.71864430178781	NA	NA	NA		FALSE
ENSMMUG00000040430	NA	0.614412921930006	0.858390280941534	0.262485681557847	0.595904599383687	40-60		FALSE
ENSMMUG00000019806	KIAA0319L	0.492821149996549	0.491475115620902	0.356529209621993	0.134945905998908	< 20		FALSE
ENSMMUG00000043924	LOC711964	0.862635466280113	0.947021467522607	0.845704467353952	0.101317000168655	< 20	CD11b	FALSE
ENSMMUG00000019812	NCDN	0.979188237730379	0.731103748188031	0.821878579610538	0.0907748314225076	< 20	Total tissue	FALSE
ENSMMUG00000019815	TFAP2E	0.269724580658521	0.327707599917167	0.158419243986254	0.169288355930913	< 20		FALSE
ENSMMUG00000013090	PSMB2	0.491854766342238	0.499171671153448	0.697308132875143	0.198136461721695	< 20		FALSE
ENSMMUG00000043719	C1H1orf216	0.927038034099538	0.712845999861945	0.612943871706758	0.0999021281551868	< 20	Total tissue	FALSE
ENSMMUG00000010961	CLSPN	0.234037412852903	0.231414371505488	0.0767468499427262	0.154667521562761	< 20		FALSE
ENSMMUG00000003343	AGO4	0.629322841167944	0.756850969835025	0.690836197021764	0.0660147728132605	< 20		FALSE
ENSMMUG00000033630	NA	NA	NA	NA	NA	NA		FALSE
ENSMMUG00000006251	AGO1	0.69037757989922	0.663249810174639	0.515292096219931	0.147957713954708	< 20		FALSE
ENSMMUG00000006252	AGO3	0.455684406709464	0.520086974528888	0.25561282932417	0.264474145204718	20-40		FALSE
ENSMMUG00000012026	NA	0.507109822599572	0.315006557603369	NA	NA	NA		FALSE
ENSMMUG00000012028	TEKT2	0.464623455511838	0.350624698005108	0.207445589919817	0.143179108085291	< 20		FALSE
ENSMMUG00000043260	ADPRHL2	0.683302271001588	0.73431352246842	0.798854524627721	0.0645410021593006	< 20		FALSE
ENSMMUG00000012031	COL8A2	0.139021191412991	0.311486160005522	0.244043528064147	0.0674426319413756	< 20		FALSE
ENSMMUG00000022499	TRAPPC3	0.692206806102022	0.673534893352661	0.826174112256586	0.152639218903925	< 20		FALSE
ENSMMUG00000022500	MAP7D1	0.960895975702354	0.922965417270656	0.92651775486827	0.00355233759761397	< 20		FALSE
ENSMMUG00000014622	THRAP3	0.872471871332919	0.882653413405122	0.836827033218786	0.045826380186336	< 20		FALSE
ENSMMUG00000011688	SH3D21	0.335542210257472	0.347449437426658	0.183619702176403	0.163829735250255	< 20		FALSE
ENSMMUG00000011689	EVA1B	0.583350590184303	0.707323807551598	0.610423825887743	0.0968999816638545	< 20		FALSE
ENSMMUG00000016212	STK40	0.685511147925727	0.704390142886726	0.804238258877434	0.0998481159907081	< 20		FALSE
ENSMMUG00000039481	NA	0.139021191412991	0.446814385310968	NA	NA	NA		FALSE
ENSMMUG00000017338	LSM10	0.824394284530959	0.838130737902947	0.916609392898053	0.0784786549951052	< 20	CD11b/CD45	FALSE
ENSMMUG00000035345	NA	NA	NA	NA	NA	NA		FALSE
ENSMMUG00000020432	OSCP1	0.538965969489888	0.175605715469041	0.158762886597938	0.0168428288711031	< 20		FALSE
ENSMMUG00000024139	NA	NA	NA	NA	NA	NA		FALSE
ENSMMUG00000020433	MRPS15	0.822081866501001	0.808379926830952	0.853436426116838	0.0450564992858866	< 20		FALSE
ENSMMUG00000042845	NA	0.139021191412991	0.365845240560502	NA	NA	NA		FALSE
ENSMMUG00000045066	NA	0.139021191412991	0.0826258024435701	NA	NA	NA		FALSE
ENSMMUG00000009679	GRIK3	0.485297162973701	0.143369917857389	NA	NA	NA		FALSE
ENSMMUG00000044805	NA	0.439497480499758	0.0225374473666045	NA	NA	NA		FALSE
ENSMMUG00000037183	NA	0.549043970456271	0.465900462483606	NA	NA	NA		FALSE
ENSMMUG00000010323	ZC3H12A	0.336336025402085	0.610581901014703	0.448109965635739	0.162471935378964	< 20		FALSE
ENSMMUG00000040538	NA	NA	NA	NA	NA	NA		FALSE
ENSMMUG00000010328	MEAF6	0.887934009801891	0.831504107130531	0.772737686139748	0.0587664209907828	< 20		FALSE
ENSMMUG00000040971	NA	0.817664112652723	0.888865879754262	0.558820160366552	0.33004571938771	20-40		FALSE
ENSMMUG00000041916	SNIP1	0.662007316904811	0.717850486643197	0.73745704467354	0.0196065580303422	< 20		FALSE
ENSMMUG00000044160	NA	NA	NA	NA	NA	NA		FALSE
ENSMMUG00000008418	DNALI1	0.434941671843722	0.468730586042659	0.191580756013746	0.277149830028913	20-40		FALSE
ENSMMUG00000008419	GNL2	0.759957203009595	0.8326085455926	0.799770904925544	0.0328376406670561	< 20		FALSE
ENSMMUG00000008420	RSPO1	0.249257955408297	0.165458687098778	0.143069873997709	0.0223888131010692	< 20		FALSE
ENSMMUG00000044826	C1H1orf109	0.575239870228481	0.669945468350935	0.470217640320733	0.199727828030202	< 20		FALSE
ENSMMUG00000014340	CDCA8	0.322703113135915	0.352315869400152	0.272107674684994	0.0802081947151576	< 20		FALSE
ENSMMUG00000022038	EPHA10	0.40688203216677	0.17885000345137	0.151260022909507	0.0275899805418628	< 20		FALSE
ENSMMUG00000043628	NA	NA	NA	NA	NA	NA		FALSE
ENSMMUG00000022040	MANEAL	0.788534548215642	0.614620004141644	0.637571592210767	0.0229515880691232	< 20		FALSE
ENSMMUG00000005372	YRDC	0.530682681024367	0.641471664250708	0.49192439862543	0.149547265625278	< 20		FALSE
ENSMMUG00000005371	C1H1orf122	0.871781597294126	0.741699454683509	0.880183276059565	0.138483821376055	< 20		FALSE
ENSMMUG00000023275	MTF1	0.529785324773935	0.684786360184993	0.660481099656357	0.024305260528636	< 20		FALSE
ENSMMUG00000023277	INPP5B	0.469765997100849	0.612204045005867	0.627147766323024	0.0149437213171567	< 20		FALSE
ENSMMUG00000036026	NA	0.927900876648029	0.935010699247601	0.489175257731959	0.445835441515643	40-60	CD11b and total tissue	FALSE
ENSMMUG00000035358	NA	0.673707461862359	0.826568647753158	0.438717067583047	0.387851580170111	20-40		FALSE
ENSMMUG00000023199	SF3A3	0.781769862635466	0.77931938979775	0.80389461626575	0.0245752264680006	< 20		FALSE
ENSMMUG00000020834	UTP11	0.739318009249672	0.748602195071443	0.628064146620848	0.120538048450596	< 20		FALSE
ENSMMUG00000044406	POU3F1	0.739732173672948	0.232656864775316	0.183676975945017	0.0489798888302986	< 20		FALSE
ENSMMUG00000044268	NA	0.319665907365224	0.297991302547111	NA	NA	NA		FALSE
ENSMMUG00000037494	NA	NA	NA	NA	NA	NA		FALSE
ENSMMUG00000032490	NA	0.408780285773452	0.741768482087389	0.372164948453608	0.36960353363378	20-40		FALSE
ENSMMUG00000001895	NA	0.779802581624905	0.842997169876441	0.962485681557847	0.119488511681406	< 20	CD11b/CD45	FALSE
ENSMMUG00000023634	RRAGC	0.663905570511493	0.721094774625526	0.815578465063001	0.0944836904374748	< 20		FALSE
ENSMMUG00000039765	MYCBP	0.595568440670946	0.725650583281563	0.787514318442153	0.0618637351605907	< 20		FALSE
ENSMMUG00000010135	GJA9	0.660557741423345	0.592565748602195	0.216437571592211	0.376128177009984	20-40		FALSE
ENSMMUG00000032188	RHBDL2	0.339649340788293	0.450921515841789	0.395876288659794	0.0550452271819954	< 20		FALSE
ENSMMUG00000035697	NA	0.724131980396217	0.507247877407331	NA	NA	NA		FALSE
ENSMMUG00000028406	NA	0.891972112928833	0.777283081383309	NA	NA	NA		FALSE
ENSMMUG00000009373	AKIRIN1	0.752226133775109	0.803755090771036	0.735509736540664	0.0682453542303717	< 20		FALSE
ENSMMUG00000021561	NDUFS5	0.879098502105336	0.820839373231173	0.800515463917526	0.0203239093136469	< 20		FALSE
ENSMMUG00000009562	MACF1	0.858838959066749	0.843480361703596	0.51872852233677	0.324751839366827	20-40		FALSE
ENSMMUG00000038435	NA	0.704804307310002	0.672016290467315	NA	NA	NA		FALSE
ENSMMUG00000040634	NA	0.952819769448471	0.885138399944778	0.424570446735395	0.460567953209383	40-60	Total tissue	FALSE
ENSMMUG00000035330	NA	0.752743839304204	0.861772623731621	NA	NA	NA		FALSE
ENSMMUG00000007493	NA	0.31586940015186	0.3473113826189	0.221935853379152	0.125375529239747	< 20		FALSE
ENSMMUG00000048572	NA	0.86194519224132	0.664043625319252	0.48631156930126	0.177732056017992	< 20		FALSE
ENSMMUG00000007497	PABPC4	0.812521571063712	0.901843031683578	0.900744558991982	0.00109847269159669	< 20	CD11b and CD11b/CD45	FALSE
ENSMMUG00000025148	NA	0.981224546144819	0.987644094705598	NA	NA	NA	CD11b and total tissue	FALSE
ENSMMUG00000018861	HEYL	0.432353144198247	0.296645268171464	0.170332187857961	0.126313080313503	< 20		FALSE
ENSMMUG00000040991	NT5C1A	0.659384275557396	0.223269137847726	NA	NA	NA		FALSE
ENSMMUG00000042903	NA	0.252640298198385	0.437909850210534	NA	NA	NA		FALSE
ENSMMUG00000044273	HPCAL4	0.954787050459032	0.433285014150618	0.422794959908362	0.0104900542422559	< 20	Total tissue	FALSE
ENSMMUG00000045881	NA	0.564264513011666	0.37347276868917	NA	NA	NA		FALSE
ENSMMUG00000036124	NA	NA	NA	NA	NA	NA		FALSE
ENSMMUG00000018869	PPIE	0.605991578656727	0.735659556844067	0.70807560137457	0.0275839554694967	< 20		FALSE
ENSMMUG00000032181	OXCT2	0.634258300545317	0.909712155725823	0.34077892325315	0.568933232472673	40-60	CD11b	FALSE
ENSMMUG00000016220	TRIT1	0.420652999240699	0.447573686753641	0.283161512027491	0.16441217472615	< 20		FALSE
ENSMMUG00000025964	NA	0.139021191412991	0.35462828743011	NA	NA	NA		FALSE
ENSMMUG00000016223	MYCL	0.452647200938773	0.252709325602264	0.206758304696449	0.0459510209058151	< 20		FALSE
ENSMMUG00000011264	MFSD2A	0.645509767377649	0.266411265272313	0.211454753722795	0.0549565115495182	< 20		FALSE
ENSMMUG00000009188	CAP1	0.834023607372127	0.93307793193898	0.968098510882016	0.0350205789430362	< 20	CD11b and CD11b/CD45	FALSE
ENSMMUG00000009189	PPT1	0.825636777800787	0.939635535307517	0.984421534936999	0.0447859996294818	< 20	CD11b and CD11b/CD45	FALSE
ENSMMUG00000032180	RLF	0.693621867881549	0.753606681852696	0.586769759450172	0.166836922402524	< 20		FALSE
ENSMMUG00000027950	NA	0.894111962449092	0.93407882929523	NA	NA	NA	CD11b	FALSE
ENSMMUG00000024679	NA	0.67463933181473	0.819976530682681	NA	NA	NA		FALSE
ENSMMUG00000045919	TMCO2	0.154207220266446	0.165769310416235	0.107674684994273	0.0580946254219626	< 20		FALSE
ENSMMUG00000005992	ZMPSTE24	0.566611444743563	0.649478843100711	0.732073310423826	0.0825944673231148	< 20		FALSE
ENSMMUG00000018664	COL9A2	0.783081383309174	0.677469455373783	0.674054982817869	0.00341447255591398	< 20		FALSE
ENSMMUG00000048861	NA	0.446262166079934	0.530026920687513	0.120904925544101	0.409121995143412	40-60		FALSE
ENSMMUG00000013839	SMAP2	0.790260233312625	0.927038034099538	0.907502863688431	0.0195351704111069	< 20	CD11b and CD11b/CD45	FALSE
ENSMMUG00000044820	NA	0.2950231241803	0.345309587906399	NA	NA	NA		FALSE
ENSMMUG00000005836	ZFP69B	0.69558914889211	0.253296058535239	0.173883161512027	0.079412897023211	< 20		FALSE
ENSMMUG00000016199	ZFP69	0.498067232691378	0.611341202457376	0.490836197021764	0.120505005435612	< 20		FALSE
ENSMMUG00000020398	EXO5	0.697280320287154	0.766825429695589	0.62737686139748	0.139448568298109	< 20		FALSE
ENSMMUG00000009234	ZNF684	0.496583143507973	0.589286946917926	0.422680412371134	0.166606534546792	< 20		FALSE
ENSMMUG00000039139	RIMS3	0.869124042244771	0.33788914198937	0.292783505154639	0.0451056368347306	< 20		FALSE
ENSMMUG00000014970	NFYC	0.56385034858839	0.609650031062332	0.575544100801833	0.034105930260499	< 20		FALSE
ENSMMUG00000032681	MIR30E	0.759232415268862	0.729274521985228	NA	NA	NA		FALSE
ENSMMUG00000026870	MIR30C-1	0.401014702837026	0.715089390488024	0.569473081328751	0.145616309159272	< 20		FALSE
ENSMMUG00000019536	KCNQ4	0.230827638572513	0.0504245185338579	NA	NA	NA		FALSE
ENSMMUG00000039340	NA	0.622005936356734	0.474390833160765	NA	NA	NA		FALSE
ENSMMUG00000043675	NA	0.471353627390074	0.657037343825499	0.647766323024055	0.00927102080144371	< 20		FALSE
ENSMMUG00000043836	LOC696544	0.910816594187893	0.953717125698902	0.748797250859107	0.204919874839796	20-40	CD11b and total tissue	FALSE
ENSMMUG00000038403	NA	0.139021191412991	0.0710982259957203	NA	NA	NA		FALSE
ENSMMUG00000017101	CTPS1	0.600607441154138	0.545937737281701	0.476861397479954	0.0690763398017466	< 20		FALSE
ENSMMUG00000017103	SLFNL1	0.443604611030579	0.781493753019949	0.493413516609393	0.288080236410556	20-40		FALSE
ENSMMUG00000017104	SCMH1	0.364809829502312	0.512424932698281	0.455899198167239	0.0565257345310419	< 20		FALSE
ENSMMUG00000044175	FOXO6	0.310243666735694	0.229654172706565	0.19524627720504	0.0344078955015244	< 20		FALSE
ENSMMUG00000016214	EDN2	0.183302271001588	0.0225374473666045	NA	NA	NA		FALSE
ENSMMUG00000049016	NA	0.139021191412991	0.0821426106164147	NA	NA	NA		FALSE
ENSMMUG00000016215	HIVEP3	0.659763926278733	0.80751708428246	0.650400916380298	0.157116167902162	< 20		FALSE
ENSMMUG00000018965	GUCA2B	0.139021191412991	0.110547387312763	NA	NA	NA		FALSE
ENSMMUG00000014550	GUCA2A	0.139021191412991	0.098225995720301	NA	NA	NA		FALSE
ENSMMUG00000014138	FOXJ3	0.631945882515359	0.70083523158694	0.634020618556701	0.0668146130302391	< 20		FALSE
ENSMMUG00000013125	RIMKLA	0.596120659901981	0.142334506799199	NA	NA	NA		FALSE
ENSMMUG00000001034	ZMYND12	0.324463311934838	0.38914198936978	0.294100801832761	0.0950411875370192	< 20		FALSE
ENSMMUG00000013126	PPCS	0.876993166287016	0.908780285773452	0.933906071019473	0.025125785246021	< 20	CD11b and CD11b/CD45	FALSE
ENSMMUG00000013128	CCDC30	0.513943535583627	0.22806654241734	0.0666666666666667	0.161399875750673	< 20		FALSE
ENSMMUG00000040396	NA	0.708221163802029	0.516877200248499	NA	NA	NA		FALSE
ENSMMUG00000037817	NA	0.688444812590598	0.695416580382412	0.234020618556701	0.461395961825711	40-60		FALSE
ENSMMUG00000013129	PPIH	0.485849382204735	0.493062745910126	0.621649484536082	0.128586738625956	< 20		FALSE
ENSMMUG00000013136	YBX1	0.770621936908953	0.881238351625595	0.934936998854525	0.0536986472289293	< 20	CD11b/CD45	FALSE
ENSMMUG00000022381	P3H1	0.524401187271347	0.758266031614551	0.738373424971363	0.0198926066431878	< 20		FALSE
ENSMMUG00000016111	C1H1orf50	0.538862428384069	0.669082625802444	0.715693012600229	0.0466103867977855	< 20		FALSE
ENSMMUG00000049095	SVBP	0.604369434665562	0.874853316766756	0.857789232531501	0.0170640842352558	< 20		FALSE
ENSMMUG00000039734	NA	0.822288948712639	0.956581762959895	0.786655211912944	0.169926551046951	< 20	CD11b	FALSE
ENSMMUG00000039460	ZNF691	0.777800786912404	0.947470145647822	0.878178694158076	0.0692914514897466	< 20	CD11b	FALSE
ENSMMUG00000045309	NA	0.961482708635328	0.901808517981639	0.33241695303551	0.569391564946129	40-60	CD11b and total tissue	FALSE
ENSMMUG00000000373	SLC2A1	0.705460067646856	0.659694898874853	0.738831615120275	0.0791367162454216	< 20		FALSE
ENSMMUG00000040470	NA	0.520363084144405	0.666217988541451	NA	NA	NA		FALSE
ENSMMUG00000036088	NA	NA	NA	NA	NA	NA		FALSE
ENSMMUG00000040431	NA	0.145061089252433	0.213018568371644	0.0786941580756014	0.134324410296042	< 20		FALSE
ENSMMUG00000002640	EBNA1BP2	0.901566922068061	0.845413129012218	0.81454753722795	0.0308655917842683	< 20	Total tissue	FALSE
ENSMMUG00000002642	CFAP57	0.187823565955684	0.0924622074963761	NA	NA	NA		FALSE
ENSMMUG00000025299	NA	0.852350383102092	0.407744874715262	NA	NA	NA		FALSE
ENSMMUG00000044513	NA	0.990853868985987	0.992199903361635	0.745360824742268	0.246839078619366	20-40	CD11b and total tissue	FALSE
ENSMMUG00000012766	TMEM125	0.767343135224684	0.240180851798164	NA	NA	NA		FALSE
ENSMMUG00000043761	C1H1orf210	0.267584731138262	0.219576171740181	0.151145475372279	0.0684306963679014	< 20		FALSE
ENSMMUG00000010660	TIE1	0.283392006626631	0.58469662455995	0.596506300114548	0.0118096755545972	< 20		FALSE
ENSMMUG00000003148	MPL	0.310864913370608	0.370539104024298	0.165750286368843	0.204788817655455	20-40		FALSE
ENSMMUG00000003149	CDC20	0.765065230896666	0.889694208600814	0.914032073310424	0.0243378647096093	< 20	CD11b/CD45	FALSE
ENSMMUG00000003152	ELOVL1	NA	NA	NA	NA	NA		FALSE
ENSMMUG00000045830	NA	NA	NA	NA	NA	NA		FALSE
ENSMMUG00000023671	MED8	0.869607234071927	0.832746600400359	0.808820160366552	0.0239264400338068	< 20		FALSE
ENSMMUG00000023674	SZT2	0.644612411127217	0.777145026575551	0.609965635738832	0.167179390836719	< 20		FALSE
ENSMMUG00000042445	NA	0.139021191412991	0.778594602057017	NA	NA	NA		FALSE
ENSMMUG00000023675	HYI	0.860288534548216	0.925830054531649	0.920103092783505	0.00572696174814391	< 20	CD11b and CD11b/CD45	FALSE
ENSMMUG00000012477	PTPRF	0.725616069579623	0.263166977289984	0.0215349369988545	0.24163204029113	20-40		FALSE
ENSMMUG00000012479	KDM4A	0.69034306619728	0.69769448471043	0.59135166093929	0.10634282377114	< 20		FALSE
ENSMMUG00000037367	NA	0.899081935528405	0.892903982881204	NA	NA	NA		FALSE
ENSMMUG00000015555	ST3GAL3	0.341478566991095	0.283012355905294	0.186082474226804	0.0969298816784903	< 20		FALSE
ENSMMUG00000041879	NA	0.69979982052875	0.803927659280734	0.700458190148912	0.103469469131823	< 20		FALSE
ENSMMUG00000015565	ARTN	0.405674052598882	0.372057706909643	0.0853379152348225	0.286719791674821	20-40		FALSE
ENSMMUG00000015142	IPO13	0.821667702077725	0.688651894802237	0.725085910652921	0.0364340158506844	< 20		FALSE
ENSMMUG00000015150	DPH2	0.709084006350521	0.687133291916891	0.747021764032073	0.0598884721151823	< 20		FALSE
ENSMMUG00000015154	ATP6V0B	0.871194864361151	0.905950162214399	0.970561282932417	0.0646111207180178	< 20	CD11b and CD11b/CD45	FALSE
ENSMMUG00000015155	B4GALT2	0.730413474149237	0.514944432939877	0.536254295532646	0.0213098625927689	< 20		FALSE
ENSMMUG00000015156	CCDC24	0.530268516601091	0.378822392489818	0.207159221076747	0.171663171413072	< 20		FALSE
ENSMMUG00000015158	SLC6A9	0.652654103679161	0.26044039483675	0.141695303550974	0.118745091285777	< 20		FALSE
ENSMMUG00000039577	NA	0.139021191412991	0.253986332574032	NA	NA	NA		FALSE
ENSMMUG00000005986	KLF17	NA	NA	NA	NA	NA		FALSE
ENSMMUG00000047420	NA	0.185856284945123	0.2844964450887	NA	NA	NA		FALSE
ENSMMUG00000028192	NA	0.139021191412991	0.393111065092842	NA	NA	NA		FALSE
ENSMMUG00000011645	DMAP1	0.856802650652309	0.818423414095396	0.828006872852234	0.00958345875683775	< 20		FALSE
ENSMMUG00000047537	NA	0.19669358735418	0.423345067991993	NA	NA	NA		FALSE
ENSMMUG00000011651	ERI3	0.464347345896321	0.381479947539173	0.271592210767468	0.109887736771705	< 20		FALSE
ENSMMUG00000024659	NA	NA	NA	NA	NA	NA		FALSE
ENSMMUG00000023784	RNF220	0.43621867881549	0.392800441775385	0.311454753722795	0.0813456880525898	< 20		FALSE
ENSMMUG00000039528	NA	0.877062193690895	0.446848899012908	NA	NA	NA		FALSE
ENSMMUG00000014820	TMEM53	0.349554773244978	0.332194381169324	0.283848797250859	0.0483455839184651	< 20		FALSE
ENSMMUG00000013341	ARMH1	0.330710291985918	0.155380686132395	0.0110538373424971	0.144326848789897	< 20		FALSE
ENSMMUG00000027468	NA	0.937530199489197	0.86719127493615	NA	NA	NA	Total tissue	FALSE
ENSMMUG00000045937	NA	0.991371574515083	0.989818457927797	0.405555555555556	0.584262902372242	40-60	CD11b and total tissue	FALSE
ENSMMUG00000021929	KIF2C	0.274245875612618	0.274832608545593	0.20114547537228	0.0736871331733131	< 20		FALSE
ENSMMUG00000015270	RPS8	0.936874439152343	0.970525298543522	0.99106529209622	0.0205399935526982	< 20		FALSE
ENSMMUG00000044625	NA	0.991923793746117	0.995582246151722	0.431156930126002	0.56442531602572	40-60	CD11b and total tissue	FALSE
ENSMMUG00000026062	NA	0.959791537240284	0.981604196866156	NA	NA	NA	CD11b and total tissue	FALSE
ENSMMUG00000026127	NA	0.946883412714848	0.979498861047836	0.470561282932417	0.508937578115419	40-60	CD11b and total tissue	FALSE
ENSMMUG00000049141	NA	NA	NA	NA	NA	NA		FALSE
ENSMMUG00000025160	NA	NA	NA	NA	NA	NA		FALSE
ENSMMUG00000006582	PLK3	0.607337613032374	0.898081038172154	0.806701030927835	0.0913800072443193	< 20		FALSE
ENSMMUG00000006580	TCTEX1D4	0.54500586732933	0.776282184027059	0.322794959908362	0.453487224118697	40-60		FALSE
ENSMMUG00000040001	BTBD19	0.408883826879271	0.621591771933458	0.277434135166094	0.344157636767364	20-40		FALSE
ENSMMUG00000028099	NA	0.971974874024988	0.891074756678401	NA	NA	NA	Total tissue	FALSE
ENSMMUG00000020973	PTCH2	0.525160488714019	0.352764547525368	0.161798396334479	0.190966151190889	< 20		FALSE
ENSMMUG00000005342	EIF2B3	0.340581210740664	0.33264305929454	0.270733104238259	0.0619099550562811	< 20		FALSE
ENSMMUG00000035990	NA	0.498515910816594	0.492165389659695	0.614604810996564	0.122439421336869	< 20		FALSE
ENSMMUG00000041709	LOC705988	0.401394353558363	0.291192103264996	NA	NA	NA		FALSE
ENSMMUG00000012993	HECTD3	0.880686132394561	0.917236142748671	0.870561282932417	0.0466748598162543	< 20	CD11b	FALSE
ENSMMUG00000016623	UROD	0.885518050666114	0.829916476841306	0.885853379152348	0.0559369023110422	< 20		FALSE
ENSMMUG00000013001	ZSWIM5	0.357941602816318	0.241354317664113	0.120847651775487	0.120506665888626	< 20		FALSE
ENSMMUG00000032799	NA	NA	NA	NA	NA	NA		FALSE
ENSMMUG00000020078	HPDL	0.454683509353213	0.170946365707186	0.318785796105384	0.147839430398198	< 20		FALSE
ENSMMUG00000020079	MUTYH	0.444674535790709	0.582556775039691	0.535223367697594	0.0473334073420962	< 20		FALSE
ENSMMUG00000020081	TOE1	0.282598191482018	0.297611651825775	0.20085910652921	0.0967525452965652	< 20		FALSE
ENSMMUG00000020083	TESK2	0.326534134051218	0.327983709532684	0.261798396334479	0.0661853131982056	< 20		FALSE
ENSMMUG00000037493	NA	0.139021191412991	0.362531925174294	NA	NA	NA		FALSE
ENSMMUG00000037829	NA	0.207496376061296	0.429557534341133	0.229896907216495	0.199660627124639	< 20		FALSE
ENSMMUG00000006221	PRDX1	0.871988679505764	0.898702284807068	0.955727376861398	0.0570250920543292	< 20	CD11b/CD45	FALSE
ENSMMUG00000023431	AKR1A1	0.671395043832401	0.759853661903776	0.765807560137457	0.00595389823368131	< 20		FALSE
ENSMMUG00000010773	LOC693506	0.970387243735763	0.960067646855802	0.876460481099656	0.0836071657561454	< 20	CD11b and total tissue	FALSE
ENSMMUG00000046735	NA	0.169220680610202	0.301684268654656	NA	NA	NA		FALSE
ENSMMUG00000023432	CCDC17	0.438496583143508	0.803617035963277	0.480813287514318	0.322803748448959	20-40		FALSE
ENSMMUG00000001960	GPBP1L1	0.724270035203976	0.813695036929661	0.817239404352806	0.00354436742314534	< 20		FALSE
ENSMMUG00000001831	IPP	0.286843376820598	0.331158970111134	0.226575028636884	0.10458394147425	< 20		FALSE
ENSMMUG00000040638	TMEM69	0.579105404845724	0.5689928901774	0.515521191294387	0.0534716988830133	< 20		FALSE
ENSMMUG00000015371	MAST2	0.376440947055981	0.456616276661835	0.403321878579611	0.0532943980822242	< 20		FALSE
ENSMMUG00000046082	NA	0.558500724787741	0.636087526748119	0.330469644902635	0.305617881845484	20-40		FALSE
ENSMMUG00000044591	NA	0.390936701870643	0.108649133706081	0.0701603665521191	0.0384887671539622	< 20		FALSE
ENSMMUG00000015080	PIK3R3	NA	NA	NA	NA	NA		FALSE
ENSMMUG00000046826	NA	0.415752053565265	0.265859046041278	NA	NA	NA		FALSE
ENSMMUG00000032153	NA	0.496548629806033	0.646545178435839	NA	NA	NA		FALSE
ENSMMUG00000016452	TSPAN1	0.291226616966936	0.288085870090426	NA	NA	NA		FALSE
ENSMMUG00000015078	POMGNT1	0.674225167391454	0.664354248636709	0.702348224513173	0.0379939758764641	< 20		FALSE
ENSMMUG00000005838	LURAP1	0.334092634776006	0.284392903982881	0.139404352806415	0.144988551176467	< 20		FALSE
ENSMMUG00000011568	RAD54L	0.303444467453579	0.34727686891696	0.18184421534937	0.16543265356759	< 20		FALSE
ENSMMUG00000032149	LRRC41	0.774004279699041	0.811175536688065	0.892382588774341	0.0812070520862762	< 20		FALSE
ENSMMUG00000002717	NSUN4	0.467902257196107	0.461482708635328	0.379553264604811	0.0819294440305172	< 20		FALSE
ENSMMUG00000004204	UQCRH	0.270069717677918	0.181714640712363	0.090950744558992	0.0907638961533708	< 20		FALSE
ENSMMUG00000044579	LOC106998401	0.721336370539104	0.861185890798647	0.661626575028637	0.19955931577001	< 20		FALSE
ENSMMUG00000002714	LOC708660	0.652274452957824	0.711983157313453	0.694902634593356	0.0170805227200972	< 20		FALSE
ENSMMUG00000032239	NA	0.219507144336302	0.119141299095741	NA	NA	NA		FALSE
ENSMMUG00000014634	DMBX1	0.413439635535307	0.221405397942983	NA	NA	NA		FALSE
ENSMMUG00000044816	NA	NA	NA	NA	NA	NA		FALSE
ENSMMUG00000044038	KNCN	0.288431007109823	0.31376406433354	NA	NA	NA		FALSE
ENSMMUG00000020162	MKNK1	0.414785669910955	0.807171947263063	0.761741122565865	0.0454308246971986	< 20		FALSE
ENSMMUG00000049243	NA	0.345067991992821	0.497722095671982	NA	NA	NA		FALSE
ENSMMUG00000032145	NA	0.838268792710706	0.738006488575965	0.937972508591065	0.199966020015101	< 20	CD11b/CD45	FALSE
ENSMMUG00000004863	ATPAF1	0.916131704286602	0.934838130737903	0.940034364261168	0.00519623352326548	< 20		FALSE
ENSMMUG00000004864	TEX38	0.284323876579002	0.477082901912059	0.161454753722795	0.315628148189264	20-40		FALSE
ENSMMUG00000019873	LOC709290	0.139021191412991	0.194657278939739	NA	NA	NA		FALSE
ENSMMUG00000045318	NA	0.452578173534893	0.45813487954718	0.172852233676976	0.285282645870204	20-40		FALSE
ENSMMUG00000019871	NA	0.139021191412991	0.168806516186926	NA	NA	NA		FALSE
ENSMMUG00000032143	LOC709461	0.178470352730034	0.13705391040243	NA	NA	NA		FALSE
ENSMMUG00000018867	LOC709535	0.516083385103886	0.127528128667081	0.0857388316151203	0.0417892970519606	< 20		FALSE
ENSMMUG00000042656	NA	0.139021191412991	0.340236073721267	NA	NA	NA		FALSE
ENSMMUG00000018862	LOC721404	0.201974183750949	0.262442189549251	NA	NA	NA		FALSE
ENSMMUG00000041285	NA	0.139021191412991	0.0371022295851453	NA	NA	NA		FALSE
ENSMMUG00000043348	PDZK1IP1	0.196348450334783	0.198315731345344	0.0617983963344788	0.136517335010865	< 20		FALSE
ENSMMUG00000020389	STIL	0.357423897287223	0.363946986953821	0.258762886597938	0.105184100355882	< 20		FALSE
ENSMMUG00000017375	CMPK1	0.594774625526334	0.527369365638158	0.562199312714777	0.0348299470766182	< 20		FALSE
ENSMMUG00000018556	FOXD2	0.139021191412991	0.402533305722372	0.471248568155785	0.0687152624334129	< 20		FALSE
ENSMMUG00000032139	TRABD2B	0.142645130116656	0.0307862221301857	NA	NA	NA		FALSE
ENSMMUG00000043219	NA	0.139021191412991	0.422896389866777	NA	NA	NA		FALSE
ENSMMUG00000007558	SLC5A9	0.185476634223787	0.10461103057914	NA	NA	NA		FALSE
ENSMMUG00000009282	SPATA6	0.327707599917167	0.39749430523918	0.345704467353952	0.0517898378852281	< 20		FALSE
ENSMMUG00000043118	NA	0.775177745564989	0.749775660937392	NA	NA	NA		FALSE
ENSMMUG00000046603	NA	0.810243666735694	0.497515013460344	NA	NA	NA		FALSE
ENSMMUG00000008828	AGBL4	0.330227100158763	0.200179471250086	0.0770904925544101	0.123088978695676	< 20		FALSE
ENSMMUG00000019137	BEND5	0.532511907227169	0.478739559605163	0.336540664375716	0.142198895229447	< 20		FALSE
ENSMMUG00000038040	NA	0.163249810174639	0.0766549320080072	NA	NA	NA		FALSE
ENSMMUG00000039991	NA	0.602436667356941	0.396527921584869	NA	NA	NA		FALSE
ENSMMUG00000021933	ELAVL4	0.668944570994685	0.44246565886657	0.370446735395189	0.072018923471381	< 20		FALSE
ENSMMUG00000046091	NA	0.252226133775109	0.115689928901774	NA	NA	NA		FALSE
ENSMMUG00000040728	LOC711309	0.949540967764202	0.809380824187202	0.487800687285223	0.321580136901979	20-40	Total tissue	FALSE
ENSMMUG00000046813	NA	0.139021191412991	0.382308276385725	NA	NA	NA		FALSE
ENSMMUG00000019056	FAF1	0.387278249465038	0.365672672050804	0.276689576174112	0.0889830958766919	< 20		FALSE
ENSMMUG00000024094	NA	0.439497480499758	0.771795402774902	NA	NA	NA		FALSE
ENSMMUG00000046407	NA	0.73013736453372	0.544695244011873	NA	NA	NA		FALSE
ENSMMUG00000019057	CDKN2C	0.366811624214813	0.521433008904535	0.522451317296678	0.00101830839214301	< 20		FALSE
ENSMMUG00000038449	NA	NA	NA	NA	NA	NA		FALSE
ENSMMUG00000044018	NA	0.650893904880237	0.597087043556292	0.402520045819015	0.194566997737277	< 20		FALSE
ENSMMUG00000043677	NA	0.482087388693311	0.597432180575689	NA	NA	NA		FALSE
ENSMMUG00000045618	NA	NA	NA	NA	NA	NA		FALSE
ENSMMUG00000040578	NA	0.139021191412991	0.487575067301719	NA	NA	NA		FALSE
ENSMMUG00000006651	C1H1orf185	0.147546075792089	0.0264374956857873	NA	NA	NA		FALSE
ENSMMUG00000024738	NA	NA	NA	NA	NA	NA		FALSE
ENSMMUG00000006653	LOC714663	0.931076137226479	0.920894595154276	0.47348224513173	0.447412350022547	40-60	CD11b and total tissue	FALSE
ENSMMUG00000034906	NA	NA	NA	NA	NA	NA		FALSE
ENSMMUG00000040227	NA	0.40267136053013	0.43411334299717	NA	NA	NA		FALSE
ENSMMUG00000012112	RNF11	0.887381790570857	0.620073169048112	0.727205040091638	0.107131871043526	< 20		FALSE
ENSMMUG00000004564	TTC39A	0.322496030924277	0.0886311865810727	NA	NA	NA		FALSE
ENSMMUG00000012055	EPS15	0.744529578242562	0.787568164561331	0.791752577319588	0.00418441275825676	< 20		FALSE
ENSMMUG00000040676	NA	0.139021191412991	0.671636639745979	NA	NA	NA		FALSE
ENSMMUG00000043311	NA	0.951818872092221	0.921722924000828	0.659621993127148	0.262100930873681	20-40	CD11b and total tissue	FALSE
ENSMMUG00000035887	NA	NA	NA	NA	NA	NA		FALSE
ENSMMUG00000004735	OSBPL9	0.469904051908608	0.616656312556085	0.557903780068729	0.0587525324873562	< 20		FALSE
ENSMMUG00000033160	NA	0.807310002070822	0.683543866915165	NA	NA	NA		FALSE
ENSMMUG00000004738	NRDC	0.739110927038034	0.689031545523573	0.668900343642612	0.0201312018809612	< 20		FALSE
ENSMMUG00000033013	MIR761	NA	NA	NA	NA	NA		FALSE
ENSMMUG00000047290	NA	0.988127286532754	0.972181956236626	0.939690721649485	0.0324912345871414	< 20		FALSE
ENSMMUG00000014035	RAB3B	0.402533305722372	0.0687167805618831	0.00979381443298969	0.0589229661288934	< 20		FALSE
ENSMMUG00000046236	NA	0.36815765859046	0.0225374473666045	NA	NA	NA		FALSE
ENSMMUG00000043685	NA	0.944053289155795	0.932146061986609	0.957961053837343	0.0258149918507339	< 20		FALSE
ENSMMUG00000008822	KTI12	0.91733968385449	0.909539587216125	0.908591065292096	0.000948521924028611	< 20		FALSE
ENSMMUG00000042626	NA	0.244046386415407	0.381307379029475	0.320847651775487	0.0604597272539878	< 20		FALSE
ENSMMUG00000003636	BTF3L4	0.707737971974874	0.619762545730655	0.662600229095074	0.0428376833644194	< 20		FALSE
ENSMMUG00000047744	NA	0.879340098018914	0.719852281355698	NA	NA	NA		FALSE
ENSMMUG00000014327	ZFYVE9	0.662559536135846	0.389728722302754	0.245418098510882	0.144310623791872	< 20		FALSE
ENSMMUG00000014503	NA	0.824428798232898	0.640505280596397	NA	NA	NA		FALSE
ENSMMUG00000014329	CC2D1B	0.725685096983502	0.822081866501001	0.801603665521191	0.0204782009798096	< 20		FALSE
ENSMMUG00000017023	TUT4	0.577345206046801	0.625250224339063	0.413230240549828	0.212019983789234	20-40		FALSE
ENSMMUG00000014333	PRPF38A	0.764236902050114	0.812279975150135	0.764604810996564	0.0476751641535711	< 20		FALSE
ENSMMUG00000019676	GPX7	0.25622972320011	0.0976737764892662	0.070504009163803	0.0271697673254633	< 20		FALSE
ENSMMUG00000039959	LOC715580	0.61817491544143	0.457686201421965	0.497709049255441	0.0400228478334765	< 20		FALSE
ENSMMUG00000045444	NA	0.139021191412991	0.20190515634707	NA	NA	NA		FALSE
ENSMMUG00000001434	ZYG11B	0.594222406295299	0.420722026644578	0.290034364261168	0.13068766238341	< 20		FALSE
ENSMMUG00000034993	NA	0.715607096017119	0.369469179264168	NA	NA	NA		FALSE
ENSMMUG00000025663	NA	0.94874715261959	0.905259888175606	NA	NA	NA	CD11b and total tissue	FALSE
ENSMMUG00000032121	ZYG11A	0.20711672533996	0.127873265686478	0.025085910652921	0.102787355033557	< 20		FALSE
ENSMMUG00000047314	NA	0.474701456478222	0.357907089114378	NA	NA	NA		FALSE
ENSMMUG00000004951	ECHDC2	0.236591426796438	0.212845999861945	0.0301832760595647	0.18266272380238	< 20		FALSE
ENSMMUG00000004952	SCP2	0.500862842548492	0.549458134879547	0.654123711340206	0.104665576460659	< 20		FALSE
ENSMMUG00000047815	NA	0.534341133429972	0.907468765099745	NA	NA	NA	CD11b	FALSE
ENSMMUG00000040739	NA	0.139021191412991	0.378511769172361	NA	NA	NA		FALSE
ENSMMUG00000044313	NA	0.477911230758611	0.557810450748947	NA	NA	NA		FALSE
ENSMMUG00000007604	PODN	0.271105128736108	0.100952578173535	0.0339633447880871	0.0669892333854478	< 20		FALSE
ENSMMUG00000007605	SLC1A7	0.139021191412991	0.0552909505073514	NA	NA	NA		FALSE
ENSMMUG00000007606	CPT2	0.444225857665493	0.54286601780907	0.556872852233677	0.0140068344246068	< 20		FALSE
ENSMMUG00000007608	CZIB	0.781873403741285	0.794091254227928	0.82233676975945	0.0282455155315217	< 20		FALSE
ENSMMUG00000046219	NA	0.350659211707048	0.478774073307103	0.320561282932417	0.158212790374686	< 20		FALSE
ENSMMUG00000007611	MAGOH	0.670635742389729	0.71653896596949	0.732359679266896	0.0158207132974059	< 20		FALSE
ENSMMUG00000007612	LRP8	0.622282045972251	0.473355422102575	0.281672394043528	0.191683028059047	< 20		FALSE
ENSMMUG00000046337	NA	0.343825498722993	0.197073238075516	NA	NA	NA		FALSE
ENSMMUG00000048185	NA	0.193345758266032	0.331642161938289	NA	NA	NA		FALSE
ENSMMUG00000019081	NA	0.139021191412991	0.130220197418375	NA	NA	NA		FALSE
ENSMMUG00000011608	GLIS1	0.157520535652654	0.047490853868986	NA	NA	NA		FALSE
ENSMMUG00000037336	NA	NA	NA	NA	NA	NA		FALSE
ENSMMUG00000003546	NDC1	0.378097604749085	0.466901359839856	0.589404352806415	0.122502992966558	< 20		FALSE
ENSMMUG00000047794	NA	0.927486712224753	0.868088631186581	NA	NA	NA	Total tissue	FALSE
ENSMMUG00000038209	NA	0.893594256919997	0.814523365776213	NA	NA	NA		FALSE
ENSMMUG00000042432	NA	0.382653413405122	0.537205770690964	NA	NA	NA		FALSE
ENSMMUG00000040794	NA	0.139021191412991	0.246186235935666	NA	NA	NA		FALSE
ENSMMUG00000001415	DIO1	0.17781459239318	0.258576654932008	0.220045819014891	0.0385308359171168	< 20		FALSE
ENSMMUG00000007182	LRRC42	0.435631945882515	0.469386346379513	0.464318442153494	0.00506790422601894	< 20		FALSE
ENSMMUG00000031232	LOC100427382	0.54183060675088	0.634327327949196	0.284650630011455	0.349676697937741	20-40		FALSE
ENSMMUG00000032096	LDLRAD1	0.139021191412991	0.101194174087113	NA	NA	NA		FALSE
ENSMMUG00000007183	TMEM59	0.758507627528129	0.817698626354663	0.926460481099656	0.108761854744994	< 20	CD11b/CD45	FALSE
ENSMMUG00000014218	TCEANC2	0.351970732380755	0.500931869952371	0.373367697594502	0.127564172357869	< 20		FALSE
ENSMMUG00000040743	NA	0.578794781528267	0.745979153724028	NA	NA	NA		FALSE
ENSMMUG00000040864	NA	0.575481466142058	0.846068889349072	0.297422680412371	0.5486462089367	40-60		FALSE
ENSMMUG00000015947	CDCP2	0.139021191412991	0.043728860357562	NA	NA	NA		FALSE
ENSMMUG00000015949	CYB5RL	0.476289086767447	0.405156347069787	0.332588774341352	0.0725675727284351	< 20		FALSE
ENSMMUG00000020972	MRPL37	0.702629944087803	0.636225581555878	0.748568155784651	0.112342574228773	< 20		FALSE
ENSMMUG00000020976	SSBP3	0.477359011527576	0.397356250431421	0.47233676975945	0.0749805193280289	< 20		FALSE
ENSMMUG00000013679	ACOT11	0.407227169186167	0.162973700559122	0.0351088201603666	0.127864880398755	< 20		FALSE
ENSMMUG00000013680	FAM151A	0.263443086905502	0.0944640022088769	NA	NA	NA		FALSE
ENSMMUG00000009114	MROH7	0.341651135500794	0.192310347207842	0.0416953035509737	0.150615043656868	< 20		FALSE
ENSMMUG00000006754	TTC4	0.470387243735763	0.509974459860565	0.415979381443299	0.0939950784172657	< 20		FALSE
ENSMMUG00000032084	PARS2	0.620590874577207	0.666010906329813	0.654696449026346	0.011314457303467	< 20		FALSE
ENSMMUG00000021574	TTC22	0.281976944847104	0.170808310899427	NA	NA	NA		FALSE
ENSMMUG00000021575	LEXM	0.235935666459584	0.0427279630013115	NA	NA	NA		FALSE
ENSMMUG00000021577	DHCR24	0.84624145785877	0.491509629322841	0.494215349369989	0.00270572004714742	< 20		FALSE
ENSMMUG00000008552	TMEM61	0.156692206806102	0.0926347760060744	NA	NA	NA		FALSE
ENSMMUG00000005735	BSND	0.139021191412991	0.117864292123973	NA	NA	NA		FALSE
ENSMMUG00000005736	PCSK9	0.139021191412991	0.208738869331124	0.11454753722795	0.0941913321031749	< 20		FALSE
ENSMMUG00000005740	USP24	0.652826672188859	0.848760958100366	0.752233676975945	0.0965272811244209	< 20		FALSE
ENSMMUG00000046556	NA	NA	NA	NA	NA	NA		FALSE
ENSMMUG00000034686	NA	0.783633602540208	0.809311796783323	NA	NA	NA		FALSE
ENSMMUG00000039161	NA	0.312176434044316	0.406398840339615	NA	NA	NA		FALSE
ENSMMUG00000048597	NA	0.501794712500863	0.357458410989163	NA	NA	NA		FALSE
ENSMMUG00000044948	NA	0.159108165941879	0.0225374473666045	NA	NA	NA		FALSE
ENSMMUG00000045221	NA	0.462759715607096	0.330882860495617	NA	NA	NA		FALSE
ENSMMUG00000002200	PLPP3	0.442776282184027	0.104887140194657	NA	NA	NA		FALSE
ENSMMUG00000047701	NA	0.139021191412991	0.0630220197418375	NA	NA	NA		FALSE
ENSMMUG00000010406	PRKAA2	0.492545040381031	0.146890315455236	0.0683848797250859	0.0785054357301498	< 20		FALSE
ENSMMUG00000010408	FYB2	0.191654586870988	0.108442051494443	NA	NA	NA		FALSE
ENSMMUG00000022992	C8A	0.139021191412991	0.0639884033961483	NA	NA	NA		FALSE
ENSMMUG00000022993	C8B	0.139021191412991	0.144232760405881	NA	NA	NA		FALSE
ENSMMUG00000033747	NA	NA	NA	NA	NA	NA		FALSE
ENSMMUG00000022995	DAB1	0.329640367225789	0.106578311589701	0.0406643757159221	0.065913935873779	< 20		FALSE
ENSMMUG00000022762	OMA1	0.277524677296887	0.419134396355353	0.348396334478809	0.0707380618765444	< 20		FALSE
ENSMMUG00000049099	NA	0.374094015324084	0.40163594947194	NA	NA	NA		FALSE
ENSMMUG00000022763	TACSTD2	0.370849727341755	0.225132877752468	NA	NA	NA		FALSE
ENSMMUG00000011800	MYSM1	0.777869814316284	0.765513909021882	0.442325315005727	0.323188594016154	20-40		FALSE
ENSMMUG00000037288	NA	NA	NA	NA	NA	NA		FALSE
ENSMMUG00000032072	NA	0.97069786705322	0.986643197349348	0.981901489117984	0.00474170823136377	< 20		FALSE
ENSMMUG00000002387	FGGY	0.219127493614965	0.115310278180438	0.0747422680412371	0.0405680101392005	< 20		FALSE
ENSMMUG00000039643	LOC693378	0.596017118796162	0.464692482915718	NA	NA	NA		FALSE
ENSMMUG00000039049	NA	NA	NA	NA	NA	NA		FALSE
ENSMMUG00000012850	HOOK1	0.642438047905018	0.237557810450749	0.102920962199313	0.134636848251436	< 20		FALSE
ENSMMUG00000041232	NA	0.869883343687444	0.649823980120108	0.231443298969072	0.418380681151035	40-60		FALSE
ENSMMUG00000015972	LOC693631	0.536135845930835	0.23331262511217	0.119072164948454	0.114240460163716	< 20		FALSE
ENSMMUG00000048753	NA	0.139021191412991	0.23748878304687	NA	NA	NA		FALSE
ENSMMUG00000006756	C1H1orf87	0.227514323186305	0.0726858562849451	NA	NA	NA		FALSE
ENSMMUG00000044686	NA	NA	NA	NA	NA	NA		FALSE
ENSMMUG00000041030	NA	NA	NA	NA	NA	NA		FALSE
ENSMMUG00000013840	NFIA	0.364568233588735	0.40588113481052	0.222565864833906	0.183315269976614	< 20		FALSE
ENSMMUG00000047252	NA	0.956271139642438	0.940739973769587	0.951890034364261	0.0111500605946746	< 20		FALSE
ENSMMUG00000045480	NA	0.139021191412991	0.398874853316767	NA	NA	NA		FALSE
ENSMMUG00000043861	NA	NA	NA	NA	NA	NA		FALSE
ENSMMUG00000010931	TM2D1	0.575688548353696	0.599537516394008	0.520618556701031	0.0789189596929775	< 20		FALSE
ENSMMUG00000003113	PATJ	0.38182508455857	0.356802650652309	0.169243986254296	0.187558664398013	< 20		FALSE
ENSMMUG00000024138	NA	0.780976047490854	0.758611168633948	NA	NA	NA		FALSE
ENSMMUG00000048600	NA	0.139021191412991	0.530613653620487	NA	NA	NA		FALSE
ENSMMUG00000032065	NA	0.402981983847587	0.519327673086215	0.249026345933562	0.270301327152653	20-40		FALSE
ENSMMUG00000047338	NA	0.530510112514668	0.413612204045006	NA	NA	NA		FALSE
ENSMMUG00000006485	L1TD1	0.257575757575758	0.275971560709602	NA	NA	NA		FALSE
ENSMMUG00000033271	NA	NA	NA	NA	NA	NA		FALSE
ENSMMUG00000010351	KANK4	0.353075170842825	0.157106371229378	0.0128293241695304	0.144277047059848	< 20		FALSE
ENSMMUG00000024818	NA	NA	NA	NA	NA	NA		FALSE
ENSMMUG00000002339	USP1	0.870090425899082	0.896355353075171	0.841752577319588	0.0546027757555833	< 20		FALSE
ENSMMUG00000002340	DOCK7	0.485262649271761	0.499930972596121	0.304982817869416	0.194948154726705	< 20		FALSE
ENSMMUG00000046449	ANGPTL3	0.374128529026023	0.471698764409471	0.170504009163803	0.301194755245668	20-40		FALSE
ENSMMUG00000000386	ATG4C	0.563677780078691	0.486608683647408	0.465578465063001	0.0210302185844068	< 20		FALSE
ENSMMUG00000034436	NA	0.139021191412991	0.281631807827708	NA	NA	NA		FALSE
ENSMMUG00000035526	NA	0.139021191412991	0.429005315110099	NA	NA	NA		FALSE
ENSMMUG00000037471	NA	0.139021191412991	0.433561123766135	NA	NA	NA		FALSE
ENSMMUG00000045134	NA	0.139021191412991	0.150410713053082	NA	NA	NA		FALSE
ENSMMUG00000022350	FOXD3	0.139021191412991	0.196313936632843	NA	NA	NA		FALSE
ENSMMUG00000047225	NA	NA	NA	NA	NA	NA		FALSE
ENSMMUG00000038713	NA	0.139021191412991	0.340339614827086	NA	NA	NA		FALSE
ENSMMUG00000034970	NA	NA	NA	NA	NA	NA		FALSE
ENSMMUG00000020046	ALG6	0.38286049561676	0.453682611996963	0.364375715922108	0.0893068960748551	< 20		FALSE
ENSMMUG00000020047	ITGB3BP	0.315662317940222	0.327258921791951	0.227835051546392	0.0994238702455597	< 20		FALSE
ENSMMUG00000039673	NA	0.457203009594809	0.693449299371851	NA	NA	NA		FALSE
ENSMMUG00000020048	EFCAB7	0.603334023607372	0.406502381445434	0.24049255441008	0.166009827035354	< 20		FALSE
ENSMMUG00000037003	NA	0.920825567750397	0.507454959618969	NA	NA	NA	Total tissue	FALSE
ENSMMUG00000020049	PGM1	0.575999171671153	0.534686270449368	0.586139747995418	0.0514534775460497	< 20		FALSE
ENSMMUG00000041335	NA	0.881272865327535	0.829364257610271	0.463287514318442	0.366076743291829	20-40		FALSE
ENSMMUG00000004668	ROR1	0.17570925657486	0.0636777800786912	0.0382588774341352	0.0254189026445561	< 20		FALSE
ENSMMUG00000005866	NA	0.707323807551598	0.623075861116863	0.742268041237113	0.11919218012025	< 20		FALSE
ENSMMUG00000044960	NA	0.84099537516394	0.893801339131635	0.425429553264605	0.46837178586703	40-60		FALSE
ENSMMUG00000039928	NA	0.317457030441085	0.303444467453579	NA	NA	NA		FALSE
ENSMMUG00000012538	UBE2U	0.139021191412991	0.0291640781390212	NA	NA	NA		FALSE
ENSMMUG00000044680	NA	0.139021191412991	0.429971698764409	NA	NA	NA		FALSE
ENSMMUG00000047175	NA	NA	NA	NA	NA	NA		FALSE
ENSMMUG00000041059	NA	0.139021191412991	0.0340305101125147	NA	NA	NA		FALSE
ENSMMUG00000007577	CACHD1	0.33685373093118	0.0526333954579968	NA	NA	NA		FALSE
ENSMMUG00000048975	NA	NA	NA	NA	NA	NA		FALSE
ENSMMUG00000018565	RAVER2	0.368916960033133	0.300855939808104	0.133447880870561	0.167408058937543	< 20		FALSE
ENSMMUG00000018566	JAK1	0.686304963070339	0.837785600883551	0.889003436426117	0.051217835542566	< 20		FALSE
ENSMMUG00000043499	NA	0.506626630772417	0.48643611513771	NA	NA	NA		FALSE
ENSMMUG00000035355	NA	0.91523434803617	0.806619728032029	NA	NA	NA	Total tissue	FALSE
ENSMMUG00000037848	NA	0.931421274245876	0.935804514392214	NA	NA	NA	CD11b and total tissue	FALSE
ENSMMUG00000027055	MIR101-1	0.888210119417409	0.918306067508801	NA	NA	NA	CD11b	FALSE
ENSMMUG00000046173	NA	0.207427348657417	0.137191965210188	NA	NA	NA		FALSE
ENSMMUG00000017259	DNAJC6	0.855732725892179	0.26989714916822	0.155097365406644	0.114799783761576	< 20		FALSE
ENSMMUG00000034409	NA	0.646200041416442	0.182335887347277	NA	NA	NA		FALSE
ENSMMUG00000003264	LEPROT	0.426485814868503	0.630806930351349	0.571305841924399	0.0595010884269509	< 20		FALSE
ENSMMUG00000003265	LEPR	0.231966590736522	0.0432801822323462	0.0288087056128293	0.0144714766195169	< 20		FALSE
ENSMMUG00000039950	NA	0.139021191412991	0.563884862290329	NA	NA	NA		FALSE
ENSMMUG00000007490	PDE4B	0.445330296127563	0.442534686270449	0.351489117983963	0.0910455682864861	< 20		FALSE
ENSMMUG00000000637	SGIP1	0.578967350037965	0.196037827017326	0.0830469644902635	0.112990862527062	< 20		FALSE
ENSMMUG00000042771	NA	0.910264374956858	0.637951266652861	NA	NA	NA	Total tissue	FALSE
ENSMMUG00000000638	NA	0.282356595568441	0.0961206599019811	NA	NA	NA		FALSE
ENSMMUG00000000641	WDR78	0.296955891488921	0.1568647753158	0.0342497136311569	0.122615061684643	< 20		FALSE
ENSMMUG00000000643	MIER1	0.753848277766273	0.786946917926417	0.684421534936999	0.102525382989418	< 20		FALSE
ENSMMUG00000000645	SLC35D1	0.568233588734728	0.541968661558639	0.440263459335624	0.101705202223014	< 20		FALSE
ENSMMUG00000000647	C1H1orf141	0.147235452474632	0.0904604127838752	NA	NA	NA		FALSE
ENSMMUG00000037202	NA	NA	NA	NA	NA	NA		FALSE
ENSMMUG00000000648	IL23R	0.139021191412991	0.0554635190170498	NA	NA	NA		FALSE
ENSMMUG00000037162	NA	NA	NA	NA	NA	NA		FALSE
ENSMMUG00000036006	NA	0.139021191412991	0.33782011458549	NA	NA	NA		FALSE
ENSMMUG00000042429	NA	0.786256643887623	0.674432249603092	0.551260022909507	0.123172226693585	< 20		FALSE
ENSMMUG00000000651	IL12RB2	0.284047766963484	0.154414302478084	NA	NA	NA		FALSE
ENSMMUG00000000652	SERBP1	0.919997238903845	0.905087319665907	0.885051546391753	0.0200357732741548	< 20	CD11b and total tissue	FALSE
ENSMMUG00000034895	NA	0.139021191412991	0.484813971146545	NA	NA	NA		FALSE
ENSMMUG00000038197	NA	0.151998343342307	0.0225374473666045	NA	NA	NA		FALSE
ENSMMUG00000044471	NA	NA	NA	NA	NA	NA		FALSE
ENSMMUG00000048522	NA	NA	NA	NA	NA	NA		FALSE
ENSMMUG00000038425	GADD45A	0.867881548974943	0.647166425070753	0.513001145475372	0.134165279595381	< 20		FALSE
ENSMMUG00000014807	GNG12	0.37764892662387	0.0994339752881894	0.122451317296678	0.0230173420084887	< 20		FALSE
ENSMMUG00000036335	NA	0.9037757989922	0.66421619382895	NA	NA	NA	Total tissue	FALSE
ENSMMUG00000013333	DIRAS3	0.581107199558225	0.247670325119072	0.185108820160367	0.0625615049587057	< 20		FALSE
ENSMMUG00000022908	WLS	0.507144336301512	0.48950783461034	0.658705612829324	0.169197778218984	< 20		FALSE
ENSMMUG00000038621	NA	0.745357907089114	0.883654310761372	0.753780068728522	0.12987424203285	< 20		FALSE
ENSMMUG00000033718	NA	0.813177331400566	0.66732242700352	NA	NA	NA		FALSE
ENSMMUG00000038150	NA	0.139021191412991	0.106819907503279	NA	NA	NA		FALSE
ENSMMUG00000002752	RPE65	0.457996824739422	0.0945675433146959	0.0513745704467354	0.0431929728679605	< 20		FALSE
ENSMMUG00000017766	DEPDC1	0.144819493338856	0.143231863049631	0.084135166093929	0.0590966969557017	< 20		FALSE
ENSMMUG00000007527	LOC702124	0.895457996824739	0.880927728308138	0.833218785796105	0.0477089425120329	< 20		FALSE
ENSMMUG00000041145	NA	0.22589217919514	0.185545661627666	NA	NA	NA		FALSE
ENSMMUG00000045932	NA	NA	NA	NA	NA	NA		FALSE
ENSMMUG00000040802	NA	NA	NA	NA	NA	NA		FALSE
ENSMMUG00000021917	LOC702347	0.520673707461862	0.174328708497273	0.00423825887743413	0.170090449619839	< 20		FALSE
ENSMMUG00000041837	NA	0.832850141506178	0.408883826879271	NA	NA	NA		FALSE
ENSMMUG00000021921	LRRC40	0.475115620901498	0.437392144681439	0.381729667812142	0.0556624768692965	< 20		FALSE
ENSMMUG00000038079	NA	0.860357561952095	0.727341754676607	NA	NA	NA		FALSE
ENSMMUG00000013852	SRSF11	0.484123697107752	0.608338510388624	0.288774341351661	0.319564169036963	20-40		FALSE
ENSMMUG00000044712	NA	0.818216331883758	0.842824601366743	0.598167239404353	0.24465736196239	20-40		FALSE
ENSMMUG00000013853	ANKRD13C	0.556740525988818	0.516014357700007	0.39639175257732	0.119622605122687	< 20		FALSE
ENSMMUG00000037863	HHLA3	0.864982398012011	0.719092979913025	NA	NA	NA		FALSE
ENSMMUG00000038810	NA	0.70708221163802	0.798750603989784	0.369702176403207	0.429048427586577	40-60		FALSE
ENSMMUG00000019326	CTH	0.421205218471733	0.368571823013736	0.283333333333333	0.0852384896804032	< 20		FALSE
ENSMMUG00000047505	NA	NA	NA	NA	NA	NA		FALSE
ENSMMUG00000008682	NA	0.670290605370332	0.777421136191068	0.785624284077892	0.00820314788682441	< 20		FALSE
ENSMMUG00000017309	PTGER3	0.197867053220128	0.0496652170911852	NA	NA	NA		FALSE
ENSMMUG00000017312	ZRANB2	0.880306481673224	0.870021398495203	0.702577319587629	0.167444078907574	< 20		FALSE
ENSMMUG00000027014	MIR186	0.587940912542279	0.769586525850763	NA	NA	NA		FALSE
ENSMMUG00000025722	NA	0.709877821495134	0.578932836336025	NA	NA	NA		FALSE
ENSMMUG00000017314	NEGR1	0.481914820183613	0.081693932491199	0.0461626575028637	0.0355312749883353	< 20		FALSE
ENSMMUG00000039152	NA	NA	NA	NA	NA	NA		FALSE
ENSMMUG00000042042	NA	0.150376199351142	0.0328225305446262	NA	NA	NA		FALSE
ENSMMUG00000028002	NA	NA	NA	NA	NA	NA		FALSE
ENSMMUG00000036068	NA	0.492234417063574	0.628149375301995	NA	NA	NA		FALSE
ENSMMUG00000036349	NA	NA	NA	NA	NA	NA		FALSE
ENSMMUG00000043008	NA	0.139021191412991	0.150997445986056	NA	NA	NA		FALSE
ENSMMUG00000035919	NA	NA	NA	NA	NA	NA		FALSE
ENSMMUG00000012465	LRRIQ3	0.250189825360668	0.165424173396839	0.130927835051546	0.0344963383452921	< 20		FALSE
ENSMMUG00000019488	FPGT	0.227652377994064	0.122903292607165	0.0919816723940435	0.0309216202131215	< 20		FALSE
ENSMMUG00000042455	LRRC53	0.531476496168979	0.233657762131566	NA	NA	NA		FALSE
ENSMMUG00000019493	CRYZ	0.730206391937599	0.352453924207911	0.301431844215349	0.0510220799925612	< 20		FALSE
ENSMMUG00000014595	TYW3	0.481604196866156	0.460688893490716	0.278579610538373	0.182109282952342	< 20		FALSE
ENSMMUG00000005287	LHX8	0.139021191412991	0.158141782287568	NA	NA	NA		FALSE
ENSMMUG00000047726	NA	NA	NA	NA	NA	NA		FALSE
ENSMMUG00000017907	SLC44A5	0.278318492441499	0.0876648029267619	0.0457617411225659	0.0419030618041961	< 20		FALSE
ENSMMUG00000034014	NA	NA	NA	NA	NA	NA		FALSE
ENSMMUG00000035701	NA	0.744287982328985	0.384689721819562	NA	NA	NA		FALSE
ENSMMUG00000007220	ACADM	0.606543797887761	0.515841789190309	0.484536082474227	0.0313057067160817	< 20		FALSE
ENSMMUG00000000873	RABGGTB	0.81279768067923	0.750880099399462	0.646449026345934	0.104431073053528	< 20		FALSE
ENSMMUG00000025802	NA	0.93832401463381	0.97069786705322	0.580240549828179	0.390457317225041	20-40	CD11b and total tissue	FALSE
ENSMMUG00000025228	NA	0.981845792779734	0.987678608407538	0.760423825887743	0.227254782519794	20-40	CD11b and total tissue	FALSE
ENSMMUG00000026673	NA	0.983364395665079	0.97798025816249	0.562428407789233	0.415551850373258	40-60	CD11b and total tissue	FALSE
ENSMMUG00000000875	MSH4	0.139021191412991	0.0244357009732864	NA	NA	NA		FALSE
ENSMMUG00000018695	NA	NA	NA	NA	NA	NA		FALSE
ENSMMUG00000040425	NA	0.139021191412991	0.213501760198799	NA	NA	NA		FALSE
ENSMMUG00000025559	NA	0.139021191412991	0.784047766963485	0.479667812142039	0.304379954821446	20-40		FALSE
ENSMMUG00000005994	ST6GALNAC5	0.427624767032512	0.113964243804791	0.00601374570446735	0.107950498100323	< 20		FALSE
ENSMMUG00000047939	NA	0.813867605439359	0.616587285152205	0.453379152348225	0.163208132803981	< 20		FALSE
ENSMMUG00000046435	NA	0.426037136743287	0.376164837440464	NA	NA	NA		FALSE
ENSMMUG00000045407	NA	0.810726858562849	0.42155035549113	NA	NA	NA		FALSE
ENSMMUG00000045182	NA	0.456271139642438	0.27828397873956	NA	NA	NA		FALSE
ENSMMUG00000020217	PIGK	0.508076206253883	0.453406502381445	0.513516609392898	0.0601101070114526	< 20		FALSE
ENSMMUG00000046490	NA	0.739456064057431	0.800855939808104	0.423711340206186	0.377144599601918	20-40		FALSE
ENSMMUG00000020218	AK5	0.63280872506385	0.162835645751363	0.0892325315005727	0.0736031142507905	< 20		FALSE
ENSMMUG00000043676	NA	0.716124801546214	0.0225374473666045	NA	NA	NA		FALSE
ENSMMUG00000020200	LOC706480	0.988644992061849	0.983329881963139	0.959049255441008	0.0242806265221314	< 20		FALSE
ENSMMUG00000042828	NA	0.603644646924829	0.655242631324636	0.421191294387171	0.234051336937465	20-40		FALSE
ENSMMUG00000036313	NA	0.527024228618762	0.775488368882446	NA	NA	NA		FALSE
ENSMMUG00000044790	NA	0.787326568647753	0.862531925174294	NA	NA	NA		FALSE
ENSMMUG00000018326	USP33	0.809829502312418	0.722509836405053	0.69077892325315	0.0317309131519028	< 20		FALSE
ENSMMUG00000011987	MIGA1	0.648754055359978	0.468212880513564	0.228579610538373	0.23963326997519	20-40		FALSE
ENSMMUG00000041476	NA	0.176986263546628	0.167115344791882	NA	NA	NA		FALSE
ENSMMUG00000010352	NEXN	0.542486367087734	0.378097604749085	0.114432989690722	0.263664615058364	20-40		FALSE
ENSMMUG00000002899	FUBP1	0.84627597156071	0.902464278318492	0.809278350515464	0.0931859278030285	< 20	CD11b	FALSE
ENSMMUG00000038395	DNAJB4	0.784254849175123	0.75312349002554	0.625085910652921	0.128037579372619	< 20		FALSE
ENSMMUG00000037431	NA	0.139021191412991	0.655001035411058	NA	NA	NA		FALSE
ENSMMUG00000037104	NA	0.139021191412991	0.687547456340167	NA	NA	NA		FALSE
ENSMMUG00000034320	NA	0.139021191412991	0.364740802098433	NA	NA	NA		FALSE
ENSMMUG00000010594	PTGFR	0.325636777800787	0.0907365223993926	0.0594501718213058	0.0312863505780867	< 20		FALSE
ENSMMUG00000044091	NA	0.203630841444053	0.515462138468972	0.318213058419244	0.197249080049728	< 20		FALSE
ENSMMUG00000002350	IFI44	0.42472561606958	0.807862221301857	0.688659793814433	0.119202427487424	< 20		FALSE
ENSMMUG00000033915	NA	NA	NA	NA	NA	NA		FALSE
ENSMMUG00000023345	ADGRL4	0.371194864361151	0.114861600055222	NA	NA	NA		FALSE
ENSMMUG00000018263	LOC106999329	0.645682335887347	0.313695036929661	0.279438717067583	0.034256319862078	< 20		FALSE
ENSMMUG00000039921	NA	0.716090287844274	0.570028301235591	NA	NA	NA		FALSE
ENSMMUG00000006184	NA	0.519810864913371	0.445295782425623	NA	NA	NA		FALSE
ENSMMUG00000025711	NA	0.139021191412991	0.402015600193277	NA	NA	NA		FALSE
ENSMMUG00000041547	NA	NA	NA	NA	NA	NA		FALSE
ENSMMUG00000034620	NA	NA	NA	NA	NA	NA		FALSE
ENSMMUG00000048580	NA	0.762304134741492	0.400013805480776	NA	NA	NA		FALSE
ENSMMUG00000042363	NA	0.698315731345344	0.381997653068268	NA	NA	NA		FALSE
ENSMMUG00000002516	ADGRL2	0.612445640919445	0.233485193621868	0.0868270332187858	0.146658160403082	< 20		FALSE
ENSMMUG00000041521	LOC709088	0.802478083799268	0.732277214053979	0.503780068728522	0.228497145325457	20-40		FALSE
ENSMMUG00000019592	NA	0.211465451784358	0.236694967902257	0.159679266895762	0.0770157010064955	< 20		FALSE
ENSMMUG00000009554	LOC709462	0.516290467315524	0.588769241388831	NA	NA	NA		FALSE
ENSMMUG00000048585	NA	0.300096638365431	0.0225374473666045	NA	NA	NA		FALSE
ENSMMUG00000038185	NA	0.257886380893215	0.10350659211707	NA	NA	NA		FALSE
ENSMMUG00000048987	NA	0.942396631462691	0.228273624628978	0.412371134020619	0.184097509391641	< 20	Total tissue	FALSE
ENSMMUG00000042563	NA	0.967729688686409	0.646061986608684	0.358476517754868	0.287585468853815	20-40	Total tissue	FALSE
ENSMMUG00000016591	TTLL7	0.725512528473804	0.247704838821012	0.104639175257732	0.14306566356328	< 20		FALSE
ENSMMUG00000039554	NA	0.139021191412991	0.362083247049078	NA	NA	NA		FALSE
ENSMMUG00000046233	NA	0.760129771519293	0.836370539104024	NA	NA	NA		FALSE
ENSMMUG00000003457	PRKACB	0.904880237454269	0.759163387864982	0.816895761741123	0.0577323738761402	< 20	Total tissue	FALSE
ENSMMUG00000024022	NA	0.139021191412991	0.513356802650652	NA	NA	NA		FALSE
ENSMMUG00000000402	SAMD13	0.197970594325947	0.284289362877062	0.255269186712486	0.0290201761645765	< 20		FALSE
ENSMMUG00000042526	NA	0.261613860702699	0.655173603920757	NA	NA	NA		FALSE
ENSMMUG00000000404	LOC714004	0.217194726306344	0.120659901981086	0.104238258877434	0.0164216431036524	< 20		FALSE
ENSMMUG00000000406	DNASE2B	0.212121212121212	0.236729481604197	0.183848797250859	0.0528806843533378	< 20		FALSE
ENSMMUG00000042158	NA	0.139021191412991	0.051459929592048	NA	NA	NA		FALSE
ENSMMUG00000022181	RPF1	0.684820873886933	0.797128459998619	0.809049255441008	0.0119207954423886	< 20		FALSE
ENSMMUG00000022182	GNG5	0.593359563746807	0.86929661075447	0.94885452462772	0.079557913873251	< 20	CD11b/CD45	FALSE
ENSMMUG00000022183	SPATA1	0.38593221508939	0.365914267964382	0.224513172966781	0.141401094997601	< 20		FALSE
ENSMMUG00000010127	CTBS	0.446296679781873	0.775246772968869	0.880469644902635	0.105222871933766	< 20		FALSE
ENSMMUG00000006203	SSX2IP	0.897080140815904	0.384620694415683	0.212027491408935	0.172593203006748	< 20		FALSE
ENSMMUG00000015402	LPAR3	0.310899427072548	0.105439359425692	0.102577319587629	0.00286203983806314	< 20		FALSE
ENSMMUG00000015403	MCOLN2	0.140539794298336	0.0420722026644578	0.0390607101947308	0.00301149246972698	< 20		FALSE
ENSMMUG00000005361	MCOLN3	0.282011458549044	0.141299095741009	NA	NA	NA		FALSE
ENSMMUG00000008932	WDR63	0.199523710913233	0.0542210257472216	NA	NA	NA		FALSE
ENSMMUG00000040464	NA	NA	NA	NA	NA	NA		FALSE
ENSMMUG00000010020	C1H1orf52	0.824463311934838	0.694622765237799	0.719587628865979	0.02496486362818	< 20		FALSE
ENSMMUG00000005720	BCL10	0.509077103610133	0.760336853730931	0.783906071019473	0.0235692172885419	< 20		FALSE
ENSMMUG00000014573	DDAH1	0.653102781804376	0.252571270794505	0.194158075601375	0.0584131951931308	< 20		FALSE
ENSMMUG00000006583	NA	0.710464554428108	0.783357492924691	0.658476517754868	0.124880975169823	< 20		FALSE
ENSMMUG00000025971	NA	NA	NA	NA	NA	NA		FALSE
ENSMMUG00000043591	NA	0.139021191412991	0.247463242907434	NA	NA	NA		FALSE
ENSMMUG00000013197	CCN1	0.531200386553462	0.552805963967695	0.178980526918671	0.373825437049024	20-40		FALSE
ENSMMUG00000038840	NA	0.791744322496031	0.900048319182716	0.63659793814433	0.263450381038386	20-40	CD11b	FALSE
ENSMMUG00000013203	ZNHIT6	0.582384206529992	0.733347138814109	0.465177548682703	0.268169590131406	20-40		FALSE
ENSMMUG00000042073	NA	NA	NA	NA	NA	NA		FALSE
ENSMMUG00000001380	ODF2L	0.657140884931318	0.643438945261269	0.347308132875143	0.296130812386126	20-40		FALSE
ENSMMUG00000001381	CLCA2	0.43304341823704	0.309829502312418	0.17233676975945	0.137492732552968	< 20		FALSE
ENSMMUG00000006836	CLCA1	0.412990957410092	0.136432663767516	NA	NA	NA		FALSE
ENSMMUG00000010306	CLCA4	0.139021191412991	0.0634361841651136	NA	NA	NA		FALSE
ENSMMUG00000000813	LOC715292	0.230413474149237	0.0841444053289156	NA	NA	NA		FALSE
ENSMMUG00000031997	NA	0.677503969075723	0.680713743356112	0.581615120274914	0.0990986230811982	< 20		FALSE
ENSMMUG00000013487	SH3GLB1	0.740733071029199	0.772865327535031	0.821706758304696	0.048841430769665	< 20		FALSE
ENSMMUG00000016554	SELENOF	0.400324428798233	0.469558914889211	0.611454753722795	0.141895838833584	< 20		FALSE
ENSMMUG00000014056	HS2ST1	0.410540484572375	0.348243252571271	0.319186712485682	0.0290565400855893	< 20		FALSE
ENSMMUG00000032587	NA	0.758231517912611	0.79598950783461	0.466380297823597	0.329609210011014	20-40		FALSE
ENSMMUG00000042694	NA	0.171153447918824	0.057741423345068	NA	NA	NA		FALSE
ENSMMUG00000017383	LMO4	0.86191067853938	0.714778767170567	0.766151202749141	0.0513724355785742	< 20		FALSE
ENSMMUG00000046414	NA	0.329847449437427	0.377096707392835	NA	NA	NA		FALSE
ENSMMUG00000024615	NA	0.620728929384966	0.455891488921102	NA	NA	NA		FALSE
ENSMMUG00000042202	NA	0.176434044315593	0.0486643197349348	NA	NA	NA		FALSE
ENSMMUG00000033592	NA	0.139021191412991	0.519293159384276	NA	NA	NA		FALSE
ENSMMUG00000049047	NA	0.526472009387727	0.35776903430662	NA	NA	NA		FALSE
ENSMMUG00000040236	NA	NA	NA	NA	NA	NA		FALSE
ENSMMUG00000047012	NA	0.195796231103748	0.0562573341616622	NA	NA	NA		FALSE
ENSMMUG00000020588	PKN2	0.524780837992683	0.60985711327397	0.39971363115693	0.21014348211704	20-40		FALSE
ENSMMUG00000045000	NA	0.936598329536826	0.956892386277352	0.63631156930126	0.320580816976092	20-40	CD11b and total tissue	FALSE
ENSMMUG00000002794	GTF2B	0.806999378753365	0.85041761579347	0.889690721649484	0.0392731058560145	< 20		FALSE
ENSMMUG00000018795	KYAT3	0.491060951197625	0.485711327396977	0.484421534936999	0.00128979245997773	< 20		FALSE
ENSMMUG00000037887	RBMXL1	0.85569821219024	0.841892731414371	0.819873997709049	0.0220187337053223	< 20		FALSE
ENSMMUG00000019251	GBP3	0.712811486160006	0.697763512114309	0.442554410080183	0.255209102034126	20-40		FALSE
ENSMMUG00000039128	NA	NA	NA	NA	NA	NA		FALSE
ENSMMUG00000024142	NA	0.778594602057017	0.8242562297232	0.61930126002291	0.204954969700291	20-40		FALSE
ENSMMUG00000000662	GBP2	0.27721405397943	0.381928625664389	0.247479954180985	0.134448671483404	< 20		FALSE
ENSMMUG00000041662	NA	0.403258093463105	0.588044453648098	0.521305841924399	0.0667386117236997	< 20		FALSE
ENSMMUG00000000665	GBP7	0.208600814523366	0.162766618347484	NA	NA	NA		FALSE
ENSMMUG00000046107	NA	0.842375923241527	0.628080347898116	0.488258877434135	0.13982147046398	< 20		FALSE
ENSMMUG00000020157	LOC695158	0.29916476841306	0.506523089666598	0.393986254295533	0.112536835371065	< 20		FALSE
ENSMMUG00000000663	GBP6	0.185511147925727	0.333989093670187	0.203951890034364	0.130037203635823	< 20		FALSE
ENSMMUG00000017707	LRRC8B	0.821046455442811	0.572685856284945	0.563230240549828	0.009455615735117	< 20		FALSE
ENSMMUG00000008003	LRRC8C	0.462966797818734	0.59101263201491	0.675315005727377	0.084302373712467	< 20		FALSE
ENSMMUG00000031983	NA	0.794160281631808	0.895457996824739	NA	NA	NA		FALSE
ENSMMUG00000038549	NA	0.147131911368813	0.187443915234348	NA	NA	NA		FALSE
ENSMMUG00000012828	LRRC8D	0.562676882722441	0.6568647753158	0.680011454753723	0.0231466794379225	< 20		FALSE
ENSMMUG00000037171	NA	0.431628356457514	0.451784358390281	NA	NA	NA		FALSE
ENSMMUG00000003442	ZNF326	0.702215779664527	0.728653275350314	0.417754868270332	0.310898407079982	20-40		FALSE
ENSMMUG00000025388	NA	NA	NA	NA	NA	NA		FALSE
ENSMMUG00000037936	NA	0.139021191412991	0.462483605991579	0.588430698739977	0.125947092748398	< 20		FALSE
ENSMMUG00000044535	NA	NA	NA	NA	NA	NA		FALSE
ENSMMUG00000031410	NA	NA	NA	NA	NA	NA		FALSE
ENSMMUG00000026260	NA	0.139021191412991	0.342513978049286	NA	NA	NA		FALSE
ENSMMUG00000024750	NA	0.336715676123421	0.401981086491337	NA	NA	NA		FALSE
ENSMMUG00000013939	BARHL2	0.217298267412163	0.161800234693173	NA	NA	NA		FALSE
ENSMMUG00000046730	NA	0.651239041899634	0.0225374473666045	NA	NA	NA		FALSE
ENSMMUG00000044252	NA	0.374991371574515	0.131635259197902	NA	NA	NA		FALSE
ENSMMUG00000007635	ZNF644	0.779975150134603	0.791606267688272	0.667525773195876	0.124080494492396	< 20		FALSE
ENSMMUG00000034028	NA	NA	NA	NA	NA	NA		FALSE
ENSMMUG00000047513	NA	0.49682473942155	0.324152688617381	NA	NA	NA		FALSE
ENSMMUG00000044015	NA	0.1757437702768	0.0464899565127356	NA	NA	NA		FALSE
ENSMMUG00000045033	NA	0.139021191412991	0.36298060329951	NA	NA	NA		FALSE
ENSMMUG00000044716	NA	0.351211430938082	0.167840132532615	NA	NA	NA		FALSE
ENSMMUG00000042398	NA	0.293711603506592	0.163767515703734	0.122222222222222	0.0415452934815122	< 20		FALSE
ENSMMUG00000020717	NA	0.303030303030303	0.202008697452889	NA	NA	NA		FALSE
ENSMMUG00000036474	NA	0.139021191412991	0.287878787878788	NA	NA	NA		FALSE
ENSMMUG00000009272	LOC711043	0.967281010561193	0.980637813211845	0.987972508591065	0.00733469537922027	< 20		FALSE
ENSMMUG00000037315	NA	0.139021191412991	0.469248291571754	NA	NA	NA		FALSE
ENSMMUG00000006819	LOC704516	0.275591909988265	0.0854904397045627	0.00441008018327606	0.0810803595212867	< 20		FALSE
ENSMMUG00000024875	NA	NA	NA	NA	NA	NA		FALSE
ENSMMUG00000037958	NA	0.511113412024574	0.583005453164906	0.271076746849943	0.311928706314964	20-40		FALSE
ENSMMUG00000039930	NA	0.342237868433768	0.447090494926486	0.402691867124857	0.044398627801629	< 20		FALSE
ENSMMUG00000001742	TGFBR3	0.271450265755505	0.10671636639746	NA	NA	NA		FALSE
ENSMMUG00000042612	NA	0.139021191412991	0.372747980948437	NA	NA	NA		FALSE
ENSMMUG00000014018	BRDT	0.139021191412991	0.0930489404293505	NA	NA	NA		FALSE
ENSMMUG00000034614	NA	0.139021191412991	0.341305998481397	NA	NA	NA		FALSE
ENSMMUG00000031975	EPHX4	0.49578932836336	0.162248912818389	0.0333333333333333	0.128915579485056	< 20		FALSE
ENSMMUG00000007180	KIAA1107	0.859494719403603	0.455718920411403	0.254410080183276	0.201308840228127	20-40		FALSE
ENSMMUG00000010094	C1H1orf146	0.259543038586319	0.234106440256782	0.130870561282932	0.10323587897385	< 20		FALSE
ENSMMUG00000010095	GLMN	0.537171256989025	0.450576378822392	0.251374570446735	0.199201808375657	< 20		FALSE
ENSMMUG00000010096	RPAP2	0.544798785117692	0.579243459653482	0.358190148911798	0.221053310741684	20-40		FALSE
ENSMMUG00000042929	NA	0.899530613653621	0.788983226340857	NA	NA	NA		FALSE
ENSMMUG00000005068	GFI1	0.139021191412991	0.275039690757231	0.0581328751431844	0.216906815614046	20-40		FALSE
ENSMMUG00000005070	EVI5	0.501138952164009	0.477324497825637	0.252290950744559	0.225033547081078	20-40		FALSE
ENSMMUG00000029649	NA	0.912542279284876	0.865672672050804	0.697594501718213	0.168078170332591	< 20	Total tissue	FALSE
ENSMMUG00000024249	NA	0.513494857458411	0.711085801063022	NA	NA	NA		FALSE
ENSMMUG00000005072	RPL5	0.892075654034652	0.90481121005039	0.967411225658648	0.0626000156082583	< 20	CD11b and CD11b/CD45	FALSE
ENSMMUG00000005073	DIPK1A	0.415130806930351	0.340028991509629	0.424169530355097	0.084140538845468	< 20		FALSE
ENSMMUG00000028449	NA	0.980465244702147	0.991475115620902	NA	NA	NA	CD11b and total tissue	FALSE
ENSMMUG00000026648	NA	0.973113826188997	0.963726099261407	0.411741122565865	0.551984976695542	40-60	CD11b and total tissue	FALSE
ENSMMUG00000025705	NA	0.363325740318907	0.769517498446883	NA	NA	NA		FALSE
ENSMMUG00000037178	NA	0.727583350590184	0.776385725132878	NA	NA	NA		FALSE
ENSMMUG00000045495	NA	0.577172637537102	0.52191620073169	NA	NA	NA		FALSE
ENSMMUG00000040115	NA	0.746703941464761	0.716953130392766	0.844158075601375	0.127204945208609	< 20		FALSE
ENSMMUG00000036946	NA	NA	NA	NA	NA	NA		FALSE
ENSMMUG00000034172	NA	0.320218126596259	0.447194036032305	NA	NA	NA		FALSE
ENSMMUG00000016808	MTF2	0.704873334713881	0.754469524401187	0.588888888888889	0.165580635512298	< 20		FALSE
ENSMMUG00000045421	NA	0.155449713536274	0.234934769103334	0.0410652920962199	0.193869477007114	< 20		FALSE
ENSMMUG00000016811	TMED5	0.139021191412991	0.078656726720508	NA	NA	NA		FALSE
ENSMMUG00000016812	CCDC18	0.30544626216608	0.298957686201422	0.0554410080183276	0.243516678183094	20-40		FALSE
ENSMMUG00000015922	FNBP1L	0.598053427210603	0.723027541934148	0.624856815578465	0.0981707263556828	< 20		FALSE
ENSMMUG00000027973	NA	0.738731276316698	0.523158694001519	NA	NA	NA		FALSE
ENSMMUG00000015924	BCAR3	0.390073859322151	0.715365500103541	0.730469644902635	0.0151041447990935	< 20		FALSE
ENSMMUG00000038785	LOC708174	0.980948436529302	0.991509629322841	0.547766323024055	0.443743306298786	40-60	CD11b and total tissue	FALSE
ENSMMUG00000045959	LOC708079	0.955753434113343	0.971698764409471	0.820504009163803	0.151194755245668	< 20	CD11b and total tissue	FALSE
ENSMMUG00000032677	MIR760	0.927383171118934	0.957927797335542	0.876059564719359	0.0818682326161837	< 20	CD11b and total tissue	FALSE
ENSMMUG00000008435	DNTTIP2	0.926002623041347	0.91419893697798	0.866036655211913	0.0481622817660673	< 20	CD11b and total tissue	FALSE
ENSMMUG00000013857	GCLM	0.548284669013598	0.547801477186443	0.592898052691867	0.0450965755054241	< 20		FALSE
ENSMMUG00000013858	ABCA4	0.174018085179816	0.227445295782426	0.258476517754868	0.0310312219724427	< 20		FALSE
ENSMMUG00000006369	ARHGAP29	0.436494788431007	0.761855456616277	0.735681557846506	0.0261738987697703	< 20		FALSE
ENSMMUG00000014013	ABCD3	0.545385518050666	0.472389038448264	0.421134020618557	0.0512550178297073	< 20		FALSE
ENSMMUG00000045060	LOC709373	0.918133498999103	0.89021191412991	0.47290950744559	0.41730240668432	40-60	Total tissue	FALSE
ENSMMUG00000048471	NA	NA	NA	NA	NA	NA		FALSE
ENSMMUG00000001686	SLC44A3	0.219231034720784	0.0518740940153241	0.00378006872852234	0.0480940252868017	< 20		FALSE
ENSMMUG00000001690	CNN3	0.749326982812176	0.207634430869055	0.192898052691867	0.0147363781771879	< 20		FALSE
ENSMMUG00000004758	TMEM56	0.314316283564575	0.231310830399669	0.15360824742268	0.0777025829769883	< 20		FALSE
ENSMMUG00000044541	LOC106999798	0.139021191412991	0.0286463726099261	NA	NA	NA		FALSE
ENSMMUG00000025751	NA	NA	NA	NA	NA	NA		FALSE
ENSMMUG00000044424	NA	NA	NA	NA	NA	NA		FALSE
ENSMMUG00000034301	NA	0.533685373093118	0.646165527714503	NA	NA	NA		FALSE
ENSMMUG00000016130	PTBP2	0.572375232967488	0.457789742527784	0.216093928980527	0.241695813547257	20-40		FALSE
ENSMMUG00000031936	LOC715581	0.908331607648236	0.958514530268517	0.869243986254296	0.0892705440142211	< 20	CD11b and total tissue	FALSE
ENSMMUG00000020726	DPYD	0.217954027749016	0.0559121971422655	0.0147766323024055	0.04113556483986	< 20		FALSE
ENSMMUG00000039729	NA	0.92990267136053	0.0225374473666045	NA	NA	NA	Total tissue	FALSE
ENSMMUG00000026871	MIR137	0.689652792158487	0.405743080002761	NA	NA	NA		FALSE
ENSMMUG00000044373	NA	NA	NA	NA	NA	NA		FALSE
ENSMMUG00000048723	NA	0.139021191412991	0.548491751225236	NA	NA	NA		FALSE
ENSMMUG00000008515	LOC716015	0.302581624905087	0.426865465589839	0.279152348224513	0.147713117365326	< 20		FALSE
ENSMMUG00000044166	NA	0.408262580244357	0.399772209567198	NA	NA	NA		FALSE
ENSMMUG00000008518	PLPPR5	0.437840822806654	0.129978601504797	0.0125429553264605	0.117435646178337	< 20		FALSE
ENSMMUG00000021030	PLPPR4	0.825464209291089	0.236763995306137	NA	NA	NA		FALSE
ENSMMUG00000038667	NA	NA	NA	NA	NA	NA		FALSE
ENSMMUG00000040006	NA	0.839683854490233	0.851625595361359	NA	NA	NA		FALSE
ENSMMUG00000044338	NA	0.139021191412991	0.0378270173258784	NA	NA	NA		FALSE
ENSMMUG00000016335	PALMD	0.394836750189825	0.215123904189963	NA	NA	NA		FALSE
ENSMMUG00000016388	FRRS1	0.216435424863671	0.0914958238420653	0.120561282932417	0.0290654590903517	< 20		FALSE
ENSMMUG00000026787	NA	0.909712155725823	0.845551183819977	NA	NA	NA	Total tissue	FALSE
[truncated: 30,387 more rows]
