# Supplementary material for: Transcriptional profiling of macaque microglia reveals an evolutionary preserved gene expression program
Source: Brain Behav Immun Health. 2021 May 7;15:100265. doi: 10.1016/j.bbih.2021.100265 (PMC8474495; doi:10.1016/j.bbih.2021.100265)
Supplement: Suppl. Table 3 — Percentile values of macaque and human microglia genes. Raw data of the percentile values and Δ percentiles used for the comparison of the macaque and human microglia profile. [file mmc4.xlsx]

## Sheet: Percentile values
Gene symbol	Percentile value human	Percentile value macaque	Delta percentile	Delta percentile category
NTNG1	0.0663842627516973	0.0663802978235968	3.96493e+07	< 20
RPLP0	0.991643938954332	0.99163802978236	5.90917e+07	< 20
ND6	0.999767887193176	0.999770904925544	3.01773e+08	< 20
PSMC2	0.822491730981257	0.822451317296678	4.04137e+08	< 20
ND5	0.999632488055862	0.999656357388316	2.38693e+09	< 20
COX3	0.999787229927078	0.999828178694158	4.09488e+09	< 20
CCT3	0.875413450937156	0.875486827033219	7.33761e+09	< 20
GHDC	0.917735352714753	0.917812142038946	7.67893e+09	< 20
ND4L	0.99951643165245	0.99942726231386	8.91693e+09	< 20
EEF1A1	0.998878121433683	0.998969072164948	9.09507e+09	< 20
ISG15	0.60490531731755	0.60504009163803	0.000134774320479703	< 20
RPS18	0.99268844658504	0.992840778923253	0.000152332338213212	< 20
ACTB	0.999381032515136	0.999541809851088	0.000160777335952211	< 20
TXNIP	0.997311359987621	0.997479954180985	0.000168594193364124	< 20
ND4	0.99990328633049	0.99971363115693	0.000189655173559844	< 20
TMSB4X	0.999110234240508	0.999312714776632	0.000202480536124261	< 20
AUNIP	0.227644635292752	0.227434135166094	0.000210500126658075	< 20
MAP2K2	0.766881371012979	0.766666666666667	0.000214704346312322	< 20
ANGPT4	0.193369310818391	0.193585337915235	0.000216027096843818	< 20
CDKN3	0.284589643900269	0.284822451317297	0.000232807417027692	< 20
TLN1	0.982572196754289	0.982817869415808	0.000245672661518537	< 20
CD63	0.995493143000832	0.99524627720504	0.000246865795791917	< 20
CGGBP1	0.964351341418596	0.964604810996564	0.000253469577967569	< 20
TRIP13	0.317162807791253	0.316895761741123	0.000267046050130448	< 20
PGAM5	0.819687034565465	0.819415807560137	0.000271227005327557	< 20
PRCC	0.664422909534033	0.664146620847652	0.000276288686381299	< 20
ADA2	0.884872047815238	0.884593356242841	0.000278691572397238	< 20
GIMAP6	0.970212189790905	0.969931271477663	0.000280918313241729	< 20
CYTB	0.999593802588058	0.999885452462772	0.000291649874714084	< 20
ZMYND15	0.93994081123426	0.939633447880871	0.000307363353389434	< 20
RPL10A	0.993036615795276	0.992726231386025	0.000310384409250797	< 20
THAP7	0.902087080988027	0.901775486827033	0.0003115941609938	< 20
ND3	0.999284318845626	0.999599083619702	0.000314764774076215	< 20
HNRNPAB	0.961082419389157	0.961397479954181	0.000315060565024061	< 20
C1QBP	0.891777403818256	0.892096219931272	0.000318816113015541	< 20
LMO2	0.967833033520958	0.96815578465063	0.000322751129672061	< 20
COX2	0.999671173523666	1	0.000328826476334032	< 20
PPP1CC	0.847753341457282	0.847422680412371	0.000330661044910863	< 20
GLT8D1	0.840828642720362	0.84049255441008	0.000336088310281757	< 20
P2RY13	0.996112110485696	0.996449026345934	0.000336915860237541	< 20
CSNK1A1	0.850635408808681	0.850973654066438	0.000338245257756498	< 20
GNAI2	0.962997350045455	0.962657502863688	0.000339847181766495	< 20
ATXN2L	0.961682044140119	0.961340206185567	0.000341837954552004	< 20
RPL13A	0.995879997678872	0.99553264604811	0.000347351630762049	< 20
ATP6	0.999845258128784	0.999484536082474	0.000360722046309769	< 20
ZNF184	0.699510628832279	0.69914089347079	0.000369735361488654	< 20
MORF4L2	0.886961063076655	0.887342497136312	0.000381434059656516	< 20
MAP7D1	0.926130099228225	0.92651775486827	0.000387655640045392	< 20
ND1	0.999651830789764	0.999255441008018	0.000396389781745721	< 20
PAK5	0.0346428364184994	0.0350515463917526	0.00040870997325318	< 20
SRP9	0.90837346950618	0.907961053837342	0.00041241566883754	< 20
AK2	0.877695893537593	0.878121420389462	0.000425526851868585	< 20
SLC35A5	0.746571500415869	0.74610538373425	0.000466116681619222	< 20
ETS2	0.979709472136792	0.979209621993127	0.000499850143664937	< 20
RGS19	0.971430782026732	0.971935853379152	0.000505071352420283	< 20
DYNC1I1	0.0541209694578232	0.054639175257732	0.000518205799908758	< 20
THRSP	0.362482833323662	0.363001145475372	0.000518312151710276	< 20
CBFB	0.701870442368324	0.702405498281787	0.000535055913462923	< 20
MUL1	0.844832588638078	0.844272623138603	0.000559965499475457	< 20
RACK1	0.990328633048995	0.990893470790378	0.000564837741383051	< 20
CCSER1	0.0344107236116753	0.0349942726231386	0.000583549011463305	< 20
CRPPA	0.0396139190313159	0.0402061855670103	0.000592266535694413	< 20
APOE	0.997988355674191	0.998625429553265	0.000637073879073635	< 20
SPN	0.991257084276292	0.990607101947308	0.000649982328983834	< 20
XRCC5	0.836515213060214	0.835853379152348	0.000661833907865783	< 20
PLEKHA2	0.790053966227587	0.790721649484536	0.000667683256949103	< 20
MAPRE2	0.582061548579276	0.581386025200458	0.000675523378817711	< 20
RPS11	0.996615021567148	0.995933562428408	0.000681459138740181	< 20
TJP3	0.0940637149654732	0.0933562428407789	0.000707472124694269	< 20
RPL11	0.992939902125766	0.992210767468499	0.000729134657266539	< 20
RPL23	0.990444689452407	0.991179839633448	0.000735150181040867	< 20
UBE2Z	0.863981895201068	0.864719358533792	0.000737463332723509	< 20
AXIN1	0.631675661037931	0.63241695303551	0.000741291997578664	< 20
NHSL2	0.185109963442233	0.185853379152348	0.000743415710115242	< 20
PRKCD	0.960463451904292	0.961225658648339	0.000762206744047034	< 20
SRGN	0.984970695758138	0.98573883161512	0.000768135856982322	< 20
PIGT	0.947116965511905	0.946334478808706	0.00078248670319947	< 20
HHEX	0.964564111491518	0.965349369988545	0.000785258497027264	< 20
CD53	0.974796417725681	0.973997709049255	0.000798708676425619	< 20
KAT2A	0.977156231261727	0.976345933562428	0.000810297699298634	< 20
NUDT16L1	0.901526141704869	0.902348224513173	0.000822082808303981	< 20
SLCO2B1	0.985995860654945	0.985166093928981	0.000829766725964465	< 20
UBC	0.998781407764173	0.997938144329897	0.000843263434276098	< 20
EEF1B2	0.991063656937271	0.99020618556701	0.00085747137026071	< 20
LRRC49	0.136946556026229	0.136082474226804	0.000864081799424876	< 20
ACTG1	0.997659529197857	0.996792668957617	0.000866860240239631	< 20
RPS7	0.982920365964525	0.983791523482245	0.000871157517720045	< 20
VAMP2	0.943054991392483	0.943928980526919	0.000873989134435593	< 20
SMPD4	0.762123058473085	0.763001145475372	0.000878087002287198	< 20
GPX4	0.985705719646415	0.984822451317297	0.000883268329118225	< 20
MANF	0.944873208379272	0.945761741122566	0.000888532743293813	< 20
TAGAP	0.953674152304687	0.954581901489118	0.000907749184431039	< 20
EHD3	0.357221609702315	0.358132875143184	0.000911265440869446	< 20
MYL12A	0.946497998027041	0.947422680412371	0.000924682385330056	< 20
IDS	0.843672024603958	0.844616265750286	0.000944241146328406	< 20
RBM18	0.614286543260024	0.615234822451317	0.000948279191293366	< 20
CASS4	0.704191570436566	0.705154639175258	0.000963068738691786	< 20
RPSA	0.985512292307395	0.986483390607102	0.000971098299706985	< 20
TOX	0.0285305325054643	0.0275486827033219	0.000981849802142422	< 20
PLCXD1	0.718737306330877	0.717754868270332	0.000982438060544766	< 20
SELENOS	0.910404456565891	0.911397479954181	0.000993023388289993	< 20
RTL10	0.84802413973191	0.849026345933562	0.00100220620165237	< 20
SPATA22	0.0746629528617575	0.0736540664375716	0.00100888642418591	< 20
B4GAT1	0.896206889881816	0.895189003436426	0.0010178864453898	< 20
HCK	0.910888024913441	0.911912943871707	0.00102491895826573	< 20
CORO1B	0.965144393508579	0.964089347079038	0.00105504642954113	< 20
GANAB	0.945279405791214	0.944215349369989	0.00106405642122542	< 20
ATP6AP1	0.973577825489855	0.972508591065292	0.00106923442456297	< 20
TOMM22	0.921584556761253	0.920504009163803	0.00108054759745002	< 20
DNM3	0.358304802800828	0.357216494845361	0.00108830795546716	< 20
OCEL1	0.844155592951508	0.84524627720504	0.00109068425353209	< 20
EPOP	0.813555387918528	0.814662084765178	0.00110669684664955	< 20
PPP1R9B	0.937387570359195	0.936254295532646	0.0011332748265489	< 20
SOWAHD	0.951140254163523	0.95	0.00114025416352304	< 20
CLTB	0.681773341844136	0.682932416953036	0.00115907510889957	< 20
PFN2	0.597264937426256	0.59610538373425	0.00115955369200627	< 20
FSCN1	0.985028723959845	0.986197021764032	0.00116829780418715	< 20
LAIR1	0.987891448577342	0.989060710194731	0.00116926161738884	< 20
ZFP36L2	0.99663436430105	0.997823596792669	0.00118923249161895	< 20
DNAJC6	0.156289289928238	0.155097365406644	0.00119192452159425	< 20
C1QC	0.997833613802975	0.999026345933562	0.00119273213058746	< 20
ACKR2	0.641521112594054	0.640320733104238	0.00120037948981577	< 20
COX1	0.999941971798294	0.998739977090493	0.00120199470780147	< 20
ITGAM	0.948567670554556	0.949770904925544	0.00120323437098802	< 20
SPTLC1	0.719375616549643	0.720618556701031	0.00124294015138793	< 20
PLD4	0.988433045126598	0.98717067583047	0.00126236929612833	< 20
COX7C	0.980251068686048	0.978980526918671	0.00127054176737684	< 20
RPL4	0.993230043134297	0.994501718213058	0.00127167507876147	< 20
CLDND1	0.74475328342908	0.743470790378007	0.00128249305107309	< 20
ANXA1	0.793903170274087	0.792611683848797	0.00129148642528976	< 20
MDH1	0.896767829164974	0.895475372279496	0.00129245688547797	< 20
SF3B3	0.844716532234666	0.843413516609393	0.00130301562527313	< 20
VCP	0.961411245865491	0.962714776632302	0.00130353076681144	< 20
PRKRA	0.745372250913944	0.746678121420389	0.00130587050644548	< 20
PLEKHF2	0.787771523627149	0.789117983963345	0.00134646033619579	< 20
RTP1	0.0312772007195497	0.0326460481099656	0.00136884739041594	< 20
NFKBIL1	0.652295015377473	0.653665521191294	0.00137050581382137	< 20
MFSD14B	0.592216483877831	0.590836197021764	0.00138028685606695	< 20
PNRC2	0.987349852028086	0.985967926689576	0.00138192533850978	< 20
STRAP	0.7497630515097	0.751145475372279	0.00138242386257947	< 20
SEPTIN2	0.923015919070001	0.924398625429553	0.00138270635955229	< 20
CHID1	0.675931836205729	0.677319587628866	0.00138775142313696	< 20
RPS29	0.93282268515832	0.934249713631157	0.00142702847283693	< 20
CADM2	0.0266349445830674	0.0280641466208477	0.00142920203778025	< 20
AP3M2	0.717982939708698	0.719415807560137	0.00143286785143948	< 20
IFNGR1	0.989342153619993	0.99077892325315	0.00143676963315709	< 20
BHLHE41	0.998007698408093	0.996563573883162	0.00144412452493148	< 20
PNMA2	0.51347221416275	0.514948453608247	0.00147623944549735	< 20
MRPL36	0.874620398847173	0.873138602520046	0.00148179632712719	< 20
DPH3	0.830170796340355	0.831672394043528	0.00150159770317315	< 20
C3	0.997408073657131	0.998911798396334	0.00150372473920346	< 20
CAPNS1	0.910153001025165	0.90864833906071	0.00150466196445487	< 20
ACADSB	0.536006499158591	0.534478808705613	0.00152769045297818	< 20
MRPL22	0.47439989168069	0.472852233676976	0.00154765800371409	< 20
MED27	0.242712625002418	0.244272623138603	0.00155999813618451	< 20
PCMTD2	0.819512949960347	0.821076746849943	0.00156379688959574	< 20
PDCD4	0.851118977156231	0.852691867124857	0.00157288996862581	< 20
PPM1M	0.978316795295847	0.979896907216495	0.00158011192064778	< 20
A2M	0.996653707034952	0.998281786941581	0.00162807990662872	< 20
ARSB	0.50289173871835	0.504524627720504	0.00163288900215397	< 20
SYN1	0.204878237490087	0.206529209621993	0.00165097213190613	< 20
KIAA0319	0.110891893460222	0.11254295532646	0.00165106186623848	< 20
SLC39A13	0.867927812917078	0.866265750286369	0.00166206263070912	< 20
TMEM50A	0.786939786069363	0.788602520045819	0.001662733976456	< 20
WDCP	0.660186850809493	0.661855670103093	0.00166881929359974	< 20
HOMEZ	0.742335441691329	0.740664375715922	0.00167106597540689	< 20
U2AF1L4	0.843246484458113	0.84495990836197	0.0017134239038572	< 20
ANAPC10	0.249811408344455	0.248052691867125	0.00175871647733014	< 20
LPCAT1	0.738931120524575	0.73717067583047	0.0017604446941053	< 20
TMEM64	0.537225091394418	0.53545246277205	0.0017726286223676	< 20
NDRG1	0.657594924466624	0.655784650630011	0.00181027383661259	< 20
PBX2	0.976827404785392	0.978694158075601	0.00186675329020936	< 20
LRRC63	0.140022050716648	0.138144329896907	0.00187772081974077	< 20
DGKB	0.0408325112671425	0.0427262313860252	0.0018937201188827	< 20
B2M	0.997775585601269	0.995876288659794	0.00189929694147517	< 20
ARL1	0.8200158610418	0.818098510882016	0.001917350159784	< 20
HYLS1	0.543956362792317	0.542038946162657	0.0019174166296595	< 20
CTSB	0.999342347047332	0.997422680412371	0.0019196666349609	< 20
NUCB1	0.911816476140738	0.913745704467354	0.00192922832661591	< 20
IRF2BPL	0.977678485077081	0.979610538373425	0.00193205329634394	< 20
CFB	0.898972900829803	0.897021764032073	0.00195113679772962	< 20
TSHZ1	0.460182982262713	0.462142038946163	0.0019590566834497	< 20
CD81	0.981024778042129	0.982989690721649	0.00196491267952048	< 20
RPS2	0.994351921700613	0.992382588774341	0.00196933292627166	< 20
PVALB	0.120273119402696	0.118270332187858	0.00200278721483804	< 20
BCO2	0.762819396893557	0.764833906071019	0.00201450917746238	< 20
RGS6	0.0579508307704211	0.0599656357388316	0.00201480496841052	< 20
EFCAB9	0.1636201860771	0.165635738831615	0.00201555275451512	< 20
IGF1	0.392367357202267	0.39438717067583	0.00201981347356345	< 20
HSPA8	0.998239811214917	0.996219931271478	0.00201987994343933	< 20
LRATD2	0.667382347821041	0.669415807560137	0.00203345973909641	< 20
RHPN2	0.138455289270586	0.14049255441008	0.00203726513949418	< 20
RTCB	0.871583589624558	0.873654066437572	0.00207047681301364	< 20
RPL8	0.997214646318111	0.995131729667812	0.00208291665029881	< 20
GAPDH	0.994390607168417	0.996506300114548	0.00211569294613057	< 20
CLTRN	0.0775837056809609	0.0797250859106529	0.00214138022969201	< 20
WRNIP1	0.756842492117836	0.758991981672394	0.00214948955455796	< 20
CWC15	0.857927619489739	0.860137457044674	0.00220983755493465	< 20
CSF1R	0.995319058395714	0.997537227949599	0.0022181695538851	< 20
PSMD2	0.946091800615099	0.943871706758305	0.00222009385679434	< 20
YWHAZ	0.915743051122846	0.913516609392898	0.00222644172994801	< 20
SLC27A1	0.819532292694249	0.81729667812142	0.00223561457282861	< 20
CGAS	0.716474206464342	0.71872852233677	0.00225431587242775	< 20
CFL1	0.997330702721523	0.995074455899198	0.00225624682232484	< 20
RAB5A	0.743360606588135	0.745647193585338	0.00228658699720297	< 20
GAL3ST2	0.0281630205613261	0.0304696449026346	0.00230662434130849	< 20
RCC2	0.909534033540301	0.911855670103093	0.00232163656279172	< 20
CLPS	0.185554846321979	0.187915234822451	0.00236038850047232	< 20
EPB41	0.665099905220604	0.667468499427262	0.00236859420665825	< 20
SLC9A9	0.520338884697963	0.522737686139748	0.00239880144178506	< 20
PSMD10	0.812143368343682	0.809736540664376	0.00240682767930622	< 20
ABL1	0.502872395984448	0.5053264604811	0.00245406449665164	< 20
SRP14	0.979554730265576	0.97709049255441	0.002464237711166	< 20
MARCKS	0.995686570339852	0.998167239404353	0.00248066906450084	< 20
RNF4	0.825857366680207	0.823367697594502	0.00248966908570536	< 20
ZNF354A	0.645853884988104	0.643356242840779	0.00249764214732506	< 20
POLR2K	0.855877289696126	0.853379152348224	0.0024981373479015	< 20
FCGR1A	0.985686376912513	0.988201603665521	0.00251522675300819	< 20
PNPLA8	0.657014642449564	0.659564719358534	0.0025500769089698	< 20
INTS14	0.657827037273448	0.655269186712486	0.00255785056096236	< 20
EXD2	0.586471691908934	0.583906071019473	0.00256562088946088	< 20
SURF1	0.870674481131163	0.868098510882016	0.00257597024914691	< 20
PSMB4	0.978065339755121	0.975486827033219	0.00257851272190224	< 20
RPLP1	0.994371264434515	0.996964490263459	0.00259322582894439	< 20
RNASET2	0.986750227277123	0.989347079037801	0.0025968517606777	< 20
HMOX1	0.980038298613126	0.982646048109966	0.00260774949683962	< 20
DPP10	0.0353585175728737	0.0379725085910653	0.00261399101819159	< 20
DLAT	0.583067370742181	0.585681557846506	0.00261418710432537	< 20
KLHL9	0.975415385210546	0.972794959908362	0.00262042530218409	< 20
DPM3	0.948741755159674	0.951374570446735	0.00263281528706139	< 20
EIF1	0.994680748176947	0.992038946162658	0.00264180201428943	< 20
SREBF2	0.788622603918838	0.785967926689576	0.00265467722926183	< 20
CTDSP1	0.970599044468945	0.967926689576174	0.00267235489277085	< 20
RPA1	0.708601713766224	0.711282932416953	0.00268121865072901	< 20
RBFOX1	0.03590011412213	0.0332187857961054	0.00268132832602461	< 20
CEBPB	0.995783284009362	0.993069873997709	0.00271341001165293	< 20
USP48	0.702508752587091	0.699770904925544	0.00273784766154694	< 20
SNRPE	0.741174877657208	0.738430698739977	0.00274417891723089	< 20
OLFML3	0.99557051393644	0.998339060710195	0.00276854677375471	< 20
P2RX5	0.27872879552796	0.281500572737686	0.00277177720972616	< 20
TLR4	0.985879804251533	0.988659793814433	0.00277998956290004	< 20
CXCR2	0.813768157991451	0.816552119129439	0.00278396113798773	< 20
CEBPA	0.987852763109538	0.990664375715922	0.00281161260638418	< 20
POLE3	0.937561654964313	0.940378006872852	0.00281635190853924	< 20
ACO1	0.624712276833208	0.621878579610538	0.00283369722266957	< 20
TLR7	0.960598851041606	0.963459335624284	0.00286048458267807	< 20
FAU	0.991179713340684	0.994043528064147	0.00286381472346264	< 20
REST	0.779570204452697	0.776689576174112	0.00288062827858471	< 20
TOB2	0.907483703746688	0.910366552119129	0.00288284837244146	< 20
HNRNPK	0.985222151298865	0.988144329896907	0.00292217859804222	< 20
HSPA5	0.995938025880578	0.993012600229095	0.0029254256514829	< 20
KLF13	0.732664074740324	0.729725085910653	0.00293898882967114	< 20
PRR13	0.937755082303333	0.940721649484536	0.00296656718120303	< 20
CDC42SE1	0.96775566258535	0.964776632302406	0.00297903028294444	< 20
NDUFAF3	0.952378189133252	0.955383734249714	0.00300554511646167	< 20
SNX10	0.480105998181783	0.47709049255441	0.00301550562737291	< 20
HPCAL1	0.449718563221726	0.452749140893471	0.00303057767174481	< 20
TPT1	0.995454457533028	0.998510882016037	0.00305642448300869	< 20
ICMT	0.803458480821679	0.800400916380298	0.00305756444138117	< 20
NCSTN	0.918373662933519	0.915292096219931	0.00308156671358772	< 20
SLC50A1	0.94061780692083	0.943699885452463	0.00308207853163278	< 20
EXOSC4	0.887618716029324	0.884536082474227	0.00308263355509719	< 20
MAP2K4	0.481846844232964	0.484936998854525	0.00309015462156065	< 20
MAF	0.992727132052844	0.989633447880871	0.00309368417197342	< 20
REPIN1	0.968548714675332	0.971649484536082	0.00310076986075047	< 20
TGIF1	0.6737267645409	0.670618556701031	0.00310820783986909	< 20
GNL1	0.777055649045436	0.780183276059565	0.00312762701412872	< 20
TNN	0.136675757751601	0.139805269186712	0.00312951143511148	< 20
RPS3	0.989013327143659	0.992153493699885	0.00314016655622651	< 20
CX3CR1	0.994951546451575	0.998109965635739	0.00315841918416382	< 20
PSAP	0.993462155941121	0.996620847651775	0.00315869171065453	< 20
USP30	0.423219017775972	0.426403207331042	0.00318418955507038	< 20
SDF2L1	0.915936478461866	0.919129438717068	0.00319296025520155	< 20
PGLS	0.842085920423993	0.838888888888889	0.00319703153510409	< 20
TRIM28	0.98729182382638	0.984077892325315	0.00321393150106508	< 20
DUSP23	0.876651385906884	0.879896907216495	0.00324552130961087	< 20
NAA80	0.837095495077274	0.833848797250859	0.00324669782641485	< 20
CD74	0.998742722296369	0.995475372279496	0.00326735001687295	< 20
ZNF426	0.807094914795257	0.810366552119129	0.00327163732387248	< 20
ZNF135	0.488287974622333	0.491580756013746	0.0032927813914127	< 20
DCTN5	0.760304841486296	0.756987399770905	0.00331744171539106	< 20
CORO1A	0.994042437958181	0.990721649484536	0.00332078847364492	< 20
RPRD2	0.629780073115534	0.633104238258877	0.00332416514334344	< 20
ATP8	0.99961314532196	0.996277205040092	0.00333594028186834	< 20
VAT1L	0.0495947697247529	0.0462199312714777	0.00337483845327523	< 20
RPL13	0.992959244859668	0.996334478808706	0.0033752339490376	< 20
CARD11	0.759337704791195	0.755956471935853	0.00338123285534164	< 20
MPLKIP	0.834658310605621	0.83127147766323	0.00338683294239073	< 20
ANXA5	0.918431691135225	0.921821305841924	0.0033896147066993	< 20
RELA	0.948006731271398	0.944616265750286	0.00339046552111166	< 20
IP6K3	0.0616452929457049	0.0650630011454754	0.00341770819977048	< 20
PPP2CB	0.804251532911662	0.807674684994273	0.00342315208261068	< 20
SPACA9	0.405733186328556	0.409163802978236	0.00343061664967997	< 20
GRN	0.988142904118068	0.991580756013746	0.00343785189567769	< 20
ACTN4	0.709104624847676	0.712542955326461	0.0034383304787845	< 20
YTHDF3	0.837811176231649	0.834364261168385	0.00344691506326411	< 20
QPCT	0.509294183639916	0.512772050400916	0.00347786676100037	< 20
ATP11C	0.586587748312347	0.583104238258877	0.00348351005346947	< 20
JKAMP	0.821872763496393	0.825372279495991	0.00349951599959775	< 20
EYS	0.0471575852530997	0.0436426116838488	0.00351497356925091	< 20
SF3B5	0.980386467823362	0.983906071019473	0.003519603196111	< 20
GATAD2B	0.897077312907406	0.893528064146621	0.00354924876078511	< 20
PDE7B	0.0604460434437803	0.056872852233677	0.00357319121010333	< 20
C5AR2	0.885162188823768	0.8815578465063	0.00360434231746787	< 20
MXRA7	0.599431323623281	0.59581901489118	0.00361230873210117	< 20
PHF23	0.955473026557574	0.959106529209622	0.00363350265204798	< 20
MINK1	0.898489332482253	0.902176403207331	0.00368707072507801	< 20
TXNDC9	0.657092013385172	0.653379152348225	0.00371286103694746	< 20
KRT28	0.105456585233757	0.10922107674685	0.00376449151309294	< 20
CA10	0.0220700593821931	0.018270332187858	0.00379972719433514	< 20
PRXL2C	0.707151008723573	0.703321878579611	0.00382913014396236	< 20
BUD13	0.765295266833014	0.761454753722795	0.00384051311021905	< 20
RPS16	0.98903266987756	0.992898052691867	0.00386538281430715	< 20
CETN2	0.764985783090582	0.761111111111111	0.00387467197947089	< 20
SYT1	0.0599237896284261	0.0638029782359679	0.00387918860754182	< 20
MAP6	0.128745236851777	0.124856815578465	0.00388842127331193	< 20
TLE6	0.207180022824426	0.211111111111111	0.00393108828668512	< 20
HAVCR2	0.973693881893267	0.969759450171821	0.0039344317214457	< 20
AIG1	0.44937039401149	0.445418098510882	0.00395229550060794	< 20
SPI1	0.944041470821486	0.947995418098511	0.00395394727702481	< 20
CALR	0.998858778699781	0.994902634593356	0.00395614410642475	< 20
WDR48	0.733863324242248	0.729896907216495	0.00396641702575318	< 20
RPL27	0.985202808564963	0.981214203894616	0.00398860467034678	< 20
DPF2	0.831776243254222	0.827777777777778	0.00399846547644422	< 20
GRK2	0.977369001334649	0.973367697594502	0.00400130374014729	< 20
APH1A	0.971875664906478	0.96786941580756	0.00400624909891789	< 20
HMCES	0.559275808042709	0.555269186712486	0.00400662133022334	< 20
FLOT1	0.96901294028898	0.965005727376861	0.00400721291211859	< 20
RNF167	0.943848043482466	0.947880870561283	0.00403282707881691	< 20
PUF60	0.893905104547477	0.897938144329897	0.00403303978241998	< 20
TAF12	0.640921487843092	0.6368843069874	0.00403718085569227	< 20
CSDE1	0.937658368633823	0.933619702176403	0.00403866645741979	< 20
VPS39	0.861467339793806	0.865521191294387	0.00405385150058124	< 20
ALG2	0.918276949264009	0.92233676975945	0.00405982049544118	< 20
DGCR2	0.663281688233815	0.65922107674685	0.00406061148696502	< 20
ESS2	0.732586703804716	0.728522336769759	0.00406436703495661	< 20
BAALC	0.184316911352251	0.188430698739977	0.00411378738772608	< 20
DDR1	0.89547186599354	0.89135166093929	0.00412020505425015	< 20
L3MBTL3	0.380645660457649	0.37651775486827	0.0041279055893787	< 20
KCNJ4	0.1434070291495	0.147537227949599	0.0041301988000991	< 20
SBDS	0.867792413779764	0.863631156930126	0.00416125684963797	< 20
ATXN1L	0.912764270101936	0.916953035509737	0.00418876540780055	< 20
RPS19BP1	0.937697054101627	0.933505154639175	0.00419189946245169	< 20
CFAP298	0.606336679626298	0.610538373424971	0.00420169379867341	< 20
FTL	0.99941971798294	0.995189003436426	0.00423071454651391	< 20
NAGLU	0.863865838797656	0.859621993127148	0.00424384567050817	< 20
THAP4	0.582216290450492	0.57794959908362	0.0042666913668723	< 20
SERTM1	0.153233137971721	0.157502863688431	0.00426972571670969	< 20
NFKBIE	0.93204897580224	0.927777777777778	0.00427119802446219	< 20
TIMM10B	0.971972378575988	0.967697594501718	0.00427478407426973	< 20
SUN2	0.916400704075514	0.920675830469645	0.00427512639413086	< 20
CD14	0.998665351360761	0.99438717067583	0.00427818068493047	< 20
SLC25A11	0.954699317201493	0.958991981672394	0.00429266447090104	< 20
PPT2	0.778216213079557	0.782531500572738	0.00431528749318066	< 20
CYC1	0.966072844735875	0.970389461626575	0.00431661689070006	< 20
EIF4G2	0.989941778370955	0.985624284077892	0.00431749429306261	< 20
MIA3	0.903015532215323	0.898682703321879	0.00433282889344444	< 20
GMFG	0.923615543820964	0.92794959908362	0.00433405526265573	< 20
SC5D	0.834116714056365	0.829782359679267	0.00433435437709806	< 20
ZER1	0.673030426120428	0.67737686139748	0.00434643527705203	< 20
PIK3R1	0.891177779067293	0.89553264604811	0.004354866980817	< 20
RAD23A	0.930714327163001	0.926345933562428	0.00436839360057251	< 20
PSMB1	0.818023559449893	0.822394043528064	0.00437048407817109	< 20
RETREG2	0.962455753496199	0.95807560137457	0.00438015212162857	< 20
PPCS	0.929515077661077	0.933906071019473	0.0043909933583961	< 20
ARID3C	0.261958645234918	0.257560137457045	0.00439850777787337	< 20
GPSM3	0.989458210023405	0.993871706758305	0.00441349673489977	< 20
BST2	0.985318864968375	0.980870561282932	0.00444830368544258	< 20
ZSCAN18	0.879823594266814	0.875372279495991	0.00445131477082317	< 20
CIAO2B	0.905568773090389	0.901088201603666	0.00448057148672343	< 20
USP22	0.867328188166115	0.86282932416953	0.00449886399658461	< 20
SNX5	0.946227199752413	0.941695303550974	0.00453189620143934	< 20
SIPA1	0.984545155612294	0.980011454753723	0.0045337008585713	< 20
SIAH2	0.596665312675294	0.601202749140893	0.00453743646559945	< 20
TYROBP	0.990792858662643	0.986254295532646	0.0045385631299969	< 20
CTSA	0.959148145998955	0.96368843069874	0.00454028469978496	< 20
APOBR	0.952030019923016	0.947479954180985	0.00455006574203087	< 20
PIFO	0.420723805102613	0.425315005727377	0.00459120062476387	< 20
RCE1	0.868759550474864	0.864146620847652	0.00461292962721216	< 20
GRID1	0.0223795431246252	0.0177548682703322	0.00462467485429301	< 20
AK5	0.0938702876264531	0.0892325315005727	0.00463775612588035	< 20
PQLC2	0.719607729356467	0.714948453608247	0.00465927574821956	< 20
RNASE6	0.993558869610631	0.998224513172967	0.00466564356233579	< 20
NAGA	0.97179829397087	0.967124856815578	0.00467343715529156	< 20
NKD2	0.106191609122033	0.101489117983963	0.00470249113806966	< 20
FGL2	0.994854832782065	0.990148911798396	0.00470592098366862	< 20
THUMPD3	0.770092264840713	0.774799541809851	0.00470727696913809	< 20
HES2	0.0652043559836747	0.0699312714776632	0.00472691549398853	< 20
SNAPIN	0.902396564730459	0.897651775486827	0.00474478924363197	< 20
GPR34	0.99249501924602	0.997250859106529	0.0047558398605092	< 20
ZNF317	0.879204626781949	0.883963344788087	0.00475871800613803	< 20
MERTK	0.893324822530416	0.888545246277205	0.00477957625321102	< 20
ST7L	0.536722180312965	0.541523482245132	0.00480130193216666	< 20
LST1	0.989400181821699	0.984593356242841	0.00480682557885814	< 20
GALNT11	0.610669452020349	0.605841924398625	0.00482752762172356	< 20
SIL1	0.391554962378383	0.386712485681558	0.00484247669682514	< 20
CRK	0.816824309947968	0.811970217640321	0.00485409230764722	< 20
GPR152	0.54649026093348	0.551374570446735	0.00488430951325547	< 20
CKB	0.966246929340993	0.971134020618557	0.0048870912775637	< 20
ITM2B	0.986982340083947	0.982073310423826	0.00490902966012119	< 20
RPS8	0.995996054082284	0.99106529209622	0.00493076198606401	< 20
FPR1	0.990270604847289	0.985337915234823	0.00493268961246651	< 20
FAM219A	0.47795895471866	0.473024054982818	0.00493489973584216	< 20
EIF3G	0.975338014274938	0.980297823596793	0.00495980932185458	< 20
EDEM2	0.701967156037834	0.706930126002291	0.004962969964457	< 20
MTHFD1	0.60865780769454	0.613631156930126	0.00497334923558601	< 20
HEXIM1	0.976343836437842	0.971363115693013	0.00498072074482936	< 20
ZFP36L1	0.998587980425153	0.993585337915235	0.00500264250991811	< 20
PLAC1	0.0474477262616298	0.0424398625429553	0.00500786371867447	< 20
KHSRP	0.940347008646202	0.935337915234822	0.00500909341137956	< 20
PGAP3	0.701019362076636	0.695990836197022	0.00502852587961422	< 20
GHITM	0.905336660283565	0.90028636884307	0.00505029144049507	< 20
ZBTB45	0.805025242267742	0.81008018327606	0.0050549410083176	< 20
LYL1	0.984061587264744	0.989117983963345	0.00505639669860081	< 20
HSP90AB1	0.99692450530958	0.991867124856816	0.00505738045276438	< 20
SSR4	0.933654422716107	0.938717067583047	0.00506264486693997	< 20
PNRC1	0.994816147314261	0.989747995418099	0.0050681518961625	< 20
FAM171A1	0.0724385384630264	0.0673539518900344	0.00508458657299204	< 20
FCAR	0.790092651695391	0.784994272623139	0.00509837907225241	< 20
PSMC1	0.693204897580224	0.688087056128293	0.00511784145193073	< 20
SRPRA	0.975589469815664	0.970446735395189	0.00514273442047497	< 20
EIF4A1	0.96814251726339	0.973310423825888	0.00516790656249777	< 20
MYH9	0.941546258148127	0.936368843069874	0.00517741507825298	< 20
UBB	0.992185535503588	0.997365406643757	0.00517987114016916	< 20
MRPS9	0.476604963345519	0.471420389461627	0.00518457388389243	< 20
RAN	0.966827211358053	0.961626575028637	0.00520063632941614	< 20
DPP6	0.041760962494439	0.0365406643757159	0.00522029811872308	< 20
MAT2B	0.883962939321844	0.889232531500573	0.00526959217872869	< 20
MAPK1IP1L	0.863382270450105	0.868671248568156	0.00528897811805085	< 20
SLC2A5	0.986053888856651	0.980756013745704	0.00529787511094659	< 20
SLC37A2	0.910559198437107	0.915864833906071	0.00530563546896401	< 20
TAX1BP1	0.91694230062477	0.911626575028637	0.00531572559613314	< 20
GDI1	0.989516238225111	0.984192439862543	0.00532379836256813	< 20
RTF2	0.763457707112323	0.758132875143184	0.00532483196913858	< 20
BLVRB	0.637904021354378	0.643241695303551	0.00533767394917306	< 20
CCDC182	0.743554033927155	0.738201603665521	0.00535243026163379	< 20
TMEM132C	0.0331341031741426	0.0277777777777778	0.00535632539636482	< 20
NEGR1	0.0407938257993385	0.0461626575028637	0.00536883170352519	< 20
KCNAB1	0.119286639973694	0.124684994272623	0.00539835429892914	< 20
CPSF3	0.655544594673011	0.650114547537228	0.00543004713578299	< 20
TGS1	0.665119247954506	0.659679266895762	0.00543998105874433	< 20
SEC63	0.681270430762684	0.686712485681558	0.00544205491887384	< 20
COPS7B	0.758660709104625	0.753207331042383	0.00545337806224244	< 20
NCOA4	0.968935569353372	0.974398625429553	0.00546305607618125	< 20
SNX4	0.527979264589257	0.522508591065292	0.00547067352396491	< 20
SPRY2	0.968452001005822	0.973940435280641	0.00548843427481949	< 20
PAPSS2	0.226638813129848	0.23213058419244	0.00549177106259188	< 20
SHKBP1	0.894910926710381	0.889404352806415	0.00550657390396636	< 20
LIME1	0.780343913808778	0.785853379152348	0.00550946534357022	< 20
CIR1	0.680167894930269	0.685681557846506	0.00551366291623734	< 20
SCCPDH	0.511093057892803	0.516609392898053	0.00551633500524973	< 20
RAB2B	0.752026151376236	0.757560137457045	0.00553398608080868	< 20
RSL1D1	0.894988297645989	0.90057273768614	0.0055844400401508	< 20
FAM163A	0.265904562950927	0.260309278350515	0.00559528460041153	< 20
RPS12	0.993404127739415	0.987800687285223	0.00560344045419159	< 20
CCNH	0.752857888934022	0.747250859106529	0.00560702982749273	< 20
SIRT1	0.808352192498888	0.81397479954181	0.00562260704292183	< 20
KPNA1	0.69374649412948	0.699369988545246	0.00562349441576626	< 20
STRADB	0.371283777249076	0.365635738831615	0.00564803841746092	< 20
TOMM70	0.727325480183369	0.732989690721649	0.00566421053828048	< 20
VPS25	0.798796881951295	0.80446735395189	0.00567047200059512	< 20
CTSC	0.943287104199308	0.948969072164948	0.00568196796564047	< 20
ZNF425	0.30625350587052	0.300515463917526	0.00573804195299427	< 20
ARF4	0.798023172595215	0.792268041237113	0.00575513135810168	< 20
GRINA	0.982340083947465	0.976575028636884	0.00576505531058069	< 20
RAB10	0.738776378653359	0.744558991981672	0.00578261332831342	< 20
KDELR2	0.790943731987079	0.796735395189003	0.00579166320192437	< 20
ENTPD2	0.147701116075746	0.153493699885452	0.00579258380970649	< 20
CDV3	0.958606549449699	0.952806414662085	0.00580013478761432	< 20
CCDC85B	0.960966362985744	0.966781214203895	0.00581485121815062	< 20
PLPP4	0.00779512176250991	0.013631156930126	0.00583603516761609	< 20
CEND1	0.651598676957001	0.645761741122566	0.00583693583443512	< 20
GOT2	0.679568270179307	0.673711340206186	0.00585692997312137	< 20
NRBF2	0.771330199810441	0.765463917525773	0.0058662822846679	< 20
NFE2L2	0.983423277045978	0.989289805269187	0.00586652822320877	< 20
RPL18	0.989148726280973	0.995017182130584	0.00586845584961126	< 20
KCNE3	0.863285556780595	0.869186712485682	0.00590115570508654	< 20
IKBKB	0.897057970173504	0.902978235967927	0.00592026579442273	< 20
NYNRIN	0.875587535542274	0.869644902634593	0.0059426329076806	< 20
IL24	0.429679490899244	0.435624284077892	0.00594479317864832	< 20
UNC119	0.951894620785702	0.957846506300115	0.00595188551441261	< 20
ZDHHC6	0.826689104237993	0.820733104238259	0.00595599999973417	< 20
CRY1	0.400433277239405	0.406414662084765	0.00598138484536015	< 20
TFIP11	0.803864678233622	0.809851088201604	0.00598640996798172	< 20
SELPLG	0.992804502988452	0.998797250859107	0.00599274787065451	< 20
MRFAP1	0.984293700071568	0.978293241695304	0.00600045837626451	< 20
CRNKL1	0.863575697789125	0.869587628865979	0.00601193107685438	< 20
SEMA3C	0.181047989322811	0.175028636884307	0.00601935243850402	< 20
PRXL2A	0.720536180583764	0.714490263459336	0.00604591712442837	< 20
HNRNPL	0.952242789995938	0.958304696449026	0.00606190645308835	< 20
STAT3	0.88489139054914	0.878808705612829	0.0060826849363107	< 20
C3AR1	0.987543279367106	0.993642611683849	0.00609933231674287	< 20
DOLK	0.950289173871835	0.944158075601375	0.00613109827046043	< 20
CALCOCO2	0.886554865664713	0.880412371134021	0.00614249453069238	< 20
RNF128	0.0365577670747984	0.0304123711340206	0.00614539594077778	< 20
OAZ1	0.992533704713824	0.986368843069874	0.00616486164394991	< 20
UBTF	0.93609160718776	0.929896907216495	0.00619469997126509	< 20
TIFA	0.840925356389872	0.834707903780069	0.00621745260980322	< 20
RFX4	0.0440240623609741	0.0378006872852234	0.00622337507575074	< 20
TADA3	0.873324435675738	0.879553264604811	0.00622882892907295	< 20
ERICH2	0.156231261726532	0.162485681557847	0.0062544198313145	< 20
ZNF524	0.865490628445424	0.85922107674685	0.00626955169857413	< 20
DHRS9	0.805508810615292	0.811798396334479	0.00628958571918681	< 20
FAIM	0.497185632217258	0.490893470790378	0.00629216142687999	< 20
VEZF1	0.927638832472582	0.933963344788087	0.00632451231550502	< 20
ECHS1	0.836050987446566	0.842382588774341	0.00633160132777533	< 20
GPAA1	0.980986092574324	0.987342497136312	0.00635640456198761	< 20
CCRL2	0.940772548792046	0.947136311569301	0.00636376277725526	< 20
STAB1	0.992823845722354	0.986426116838488	0.00639772888386603	< 20
PRKCSH	0.947174993713611	0.953665521191294	0.00649052747768342	< 20
CD37	0.985415578637885	0.99192439862543	0.0065088199875446	< 20
PM20D1	0.528540203872415	0.535051546391753	0.0065113425193376	< 20
KCNN2	0.0420317607690671	0.0355097365406644	0.00652202422840273	< 20
LMTK2	0.390336370142556	0.383791523482245	0.00654484666031085	< 20
HAGH	0.699684713437397	0.706242840778923	0.00655812734152628	< 20
USP5	0.869688001702161	0.8631156930126	0.00657230868956071	< 20
ASAH1	0.975898953558096	0.96930126002291	0.00659769353518647	< 20
NACA	0.991102342405076	0.984478808705613	0.00662353369946311	< 20
RPS14	0.983403934312076	0.990034364261168	0.00663042994909246	< 20
ADGRF3	0.413296195284241	0.406643757159221	0.00665243812501992	< 20
UBQLN2	0.945956401477785	0.952634593356243	0.00667819187845775	< 20
HDGF	0.931236580978355	0.937915234822451	0.00667865384409627	< 20
MTERF3	0.663707228379659	0.670389461626575	0.00668223324691597	< 20
SLC16A5	0.70865974196793	0.715349369988545	0.00668962802061523	< 20
IFT46	0.633919418170564	0.627205040091638	0.00671437807892594	< 20
RPL19	0.995725255807656	0.989003436426117	0.00672181938153915	< 20
OPRL1	0.745565678252964	0.752290950744559	0.00672527249159494	< 20
UBE2D3	0.937600340432117	0.930813287514318	0.00678705291779858	< 20
PRPF6	0.777345790053966	0.784135166093929	0.00678937603996299	< 20
NOP53	0.948084102207006	0.941294387170676	0.00678971503633019	< 20
CCDC124	0.756668407512718	0.763459335624284	0.00679092811156601	< 20
PSMB6	0.949941004661599	0.956758304696449	0.00681730003485004	< 20
KCTD10	0.714559275808043	0.707674684994273	0.00688459081377035	< 20
MED19	0.719549701154761	0.712657502863688	0.00689219829107257	< 20
RPL9	0.987833420375636	0.994730813287514	0.0068973929118783	< 20
SMOX	0.494438964003172	0.501374570446735	0.00693560644356339	< 20
PJA2	0.870036170912397	0.876975945017182	0.00693977410478508	< 20
TMEM86A	0.970521673533337	0.977491408934708	0.00696973540137091	< 20
PTGS1	0.965860074662953	0.958877434135166	0.00698264052778685	< 20
USP10	0.698117951991334	0.691122565864834	0.00699538612650008	< 20
UBE2I	0.848140196135322	0.855154639175258	0.0070144430399357	< 20
MTDH	0.855316350412967	0.848281786941581	0.00703456347138631	< 20
EVI2A	0.9797868430724	0.986827033218786	0.00704019014638579	< 20
EVC2	0.116462600824	0.123539518900344	0.00707691807634364	< 20
NDUFS6	0.628116597999961	0.621019473081329	0.00709712491863224	< 20
PTBP1	0.954621946265885	0.961741122565865	0.00711917629997982	< 20
ELOB	0.832666009013714	0.825544100801833	0.0071219082118813	< 20
SLC39A10	0.717538056828952	0.724684994272623	0.00714693744367112	< 20
YPEL3	0.981489003655777	0.974341351660939	0.00714765199483769	< 20
DCXR	0.948528985086752	0.94135166093929	0.00717732414746219	< 20
MAN2B1	0.997156618116405	0.989977090492554	0.00717952762385055	< 20
CMTR2	0.965995473800267	0.97319587628866	0.00720040248839282	< 20
EEF1AKMT3	0.599218553550359	0.606471935853379	0.00725338230302008	< 20
RGL2	0.984873982088628	0.977605956471936	0.00726802561669215	< 20
SALL1	0.973171628077913	0.980469644902635	0.00729801682472153	< 20
ZKSCAN2	0.658504032960019	0.665807560137457	0.00730352717743799	< 20
POLR2E	0.929747190467901	0.937056128293242	0.0073089378253407	< 20
UPP2	0.0270411419950096	0.0197021764032073	0.00733896559180227	< 20
TMEM218	0.790788990115863	0.783447880870561	0.00734110924530174	< 20
CRYAB	0.58113309735198	0.588487972508591	0.00735487515661104	< 20
DUSP18	0.655041683591559	0.647651775486827	0.00738990810473195	< 20
ALKBH7	0.866477107874427	0.873883161512027	0.0074060536376005	< 20
TMEM8B	0.430433857521422	0.437857961053837	0.00742410353241535	< 20
ND2	0.99970985899147	0.992268041237113	0.00744181775435659	< 20
ARHGEF17	0.352811466372657	0.345360824742268	0.00745064163038894	< 20
RPS15	0.989554923692915	0.981958762886598	0.00759616080631709	< 20
ZNF565	0.527012127894157	0.519415807560137	0.00759632033401947	< 20
CNTN3	0.0721483974544962	0.0645475372279496	0.00760086022654659	< 20
DEDD	0.826631076036287	0.81901489117984	0.00761618485644744	< 20
KAT7	0.816669568076752	0.808991981672394	0.00767758640435789	< 20
PDZK1	0.22685158320277	0.234536082474227	0.00768449927145681	< 20
AHCYL1	0.840016247896478	0.832302405498282	0.00771384239819617	< 20
ZNF853	0.725197779454148	0.717468499427262	0.00772928002688567	< 20
AUP1	0.98825896052148	0.980526918671249	0.00773204185023146	< 20
APEX1	0.985396235903983	0.97766323024055	0.00773300566343316	< 20
TM4SF19	0.224549797868431	0.232302405498282	0.00775260762985081	< 20
PTN	0.0819358208089131	0.0741695303550974	0.00776629045381573	< 20
CPE	0.13234298535755	0.124570446735395	0.00777253862215482	< 20
GNPNAT1	0.5611133677634	0.553321878579611	0.00779148918378947	< 20
TLE3	0.927793574343798	0.919988545246277	0.0078050290975209	< 20
ITGB2	0.99624750962301	0.988430698739977	0.00781681088303288	< 20
COX20	0.696493162343566	0.688602520045819	0.00789064229774694	< 20
CORO1C	0.755488500744695	0.76340206185567	0.00791356111097508	< 20
CASK	0.359310624963732	0.351374570446735	0.00793605451699664	< 20
IGF2BP2	0.0909108493394456	0.0988545246277205	0.0079436752882749	< 20
PTPN6	0.990251262113387	0.982302405498282	0.00794885661510525	< 20
SLC35F1	0.0314319425907658	0.0234822451317297	0.00794969745903613	< 20
ITGA5	0.936420433664094	0.94438717067583	0.00796673701173645	< 20
FAM49A	0.603918837888547	0.595933562428408	0.00798527546013927	< 20
ZNF699	0.690864426778081	0.682875143184422	0.00798928359365947	< 20
VPS16	0.738370181241417	0.74639175257732	0.00802157133590264	< 20
THNSL1	0.759086249250469	0.767124856815579	0.00803860756510955	< 20
ZFP36	0.997504787326641	0.989461626575029	0.00804316075161238	< 20
IQCA1	0.0755527186212499	0.0674684994272623	0.00808421919398759	< 20
TOX3	0.0550494206851196	0.0631729667812142	0.0081235460960946	< 20
NFKBIA	0.99278516025455	0.984650630011455	0.00813453024309518	< 20
RPL37	0.98382947445792	0.991981672394044	0.00815219793612354	< 20
TMEM273	0.825973423083619	0.834135166093929	0.00816174301031003	< 20
RHOB	0.998433238553937	0.990263459335624	0.00816977921831263	< 20
RRAGA	0.974235478442523	0.98241695303551	0.00818147459298668	< 20
EEF2	0.998684694094663	0.99049255441008	0.00819213968458277	< 20
LAPTM5	0.988181589585872	0.99639175257732	0.00821016299144761	< 20
UGP2	0.769608696493162	0.777835051546392	0.00822635505322977	< 20
RPL35	0.986479429002495	0.97823596792669	0.00824346107580542	< 20
RAD54B	0.137043269695739	0.145303550973654	0.00826028127791509	< 20
TOR2A	0.942938934989071	0.951202749140893	0.00826381415182242	< 20
DHCR24	0.502485541306408	0.494215349369989	0.00827019193641942	< 20
POR	0.652236987175767	0.660538373424971	0.0083013862492044	< 20
ALYREF	0.876341902164452	0.884650630011455	0.00830872784700276	< 20
GTF2A2	0.66101858836728	0.669358533791523	0.00833994542424343	< 20
GPR158	0.0368092226155245	0.0284650630011455	0.00834415961437903	< 20
CAPG	0.94850964235285	0.956872852233677	0.00836320988082706	< 20
CCR1	0.987620650302714	0.995990836197022	0.00837018589430782	< 20
FAM8A1	0.778390297684675	0.786769759450172	0.00837946176549675	< 20
WAS	0.96429331321689	0.955899198167239	0.0083941150496506	< 20
RPS28	0.979941584943616	0.988373424971363	0.00843184002774711	< 20
PYM1	0.603686725081723	0.612142038946163	0.00845531386443965	< 20
S100A11	0.988587786997814	0.980126002290951	0.00846178470686332	< 20
USF2	0.975028530532505	0.966552119129439	0.00847641140306632	< 20
NCLN	0.787036499738873	0.79553264604811	0.0084961463092369	< 20
PCNA	0.935820808913132	0.927319587628866	0.008501221284266	< 20
PPP1R18	0.984738582951314	0.9762313860252	0.00850719692611357	< 20
NPTN	0.71674500473897	0.725257731958763	0.0085127272197929	< 20
LIPJ	0.413934505503008	0.422451317296678	0.00851681179367014	< 20
SLC27A4	0.732451304667402	0.723883161512027	0.00856814315537457	< 20
CD300C	0.925182305267026	0.933791523482245	0.00860921821521909	< 20
METTL26	0.912106617149268	0.903493699885452	0.00861291726381552	< 20
TKFC	0.705816360084334	0.714432989690722	0.00861662960638765	< 20
EIPR1	0.423509158784503	0.414891179839633	0.00861797894486954	< 20
LIPA	0.943654616143446	0.952290950744559	0.0086363346011129	< 20
WDR45B	0.781833304319232	0.79049255441008	0.00865925009084811	< 20
ST6GALNAC4	0.797558946981566	0.806300114547537	0.00874116756597121	< 20
CYB5R3	0.780692083019014	0.771935853379152	0.00875622963986167	< 20
NUDT9	0.620630959979884	0.611855670103093	0.00877528987679121	< 20
DEPTOR	0.502137372096172	0.493356242840779	0.00878112925539309	< 20
PEG3	0.360683959070775	0.369473081328751	0.00878912225797646	< 20
ATF6B	0.932842027892222	0.94163802978236	0.00879600189013763	< 20
PSMD8	0.899263041838333	0.90807560137457	0.00881255953623739	< 20
NRXN1	0.0715294299696319	0.0803550973654066	0.00882566739577476	< 20
RHOH	0.548385848855877	0.557216494845361	0.0088306459894838	< 20
NTF3	0.0460743921545871	0.0372279495990836	0.00884644255550348	< 20
KCNJ12	0.0360548559933461	0.027205040091638	0.00884981590170807	< 20
CERS2	0.947503820189946	0.956414662084765	0.00891084189481928	< 20
FCER1G	0.98700168281785	0.978064146620848	0.00893753619700233	< 20
KDM2B	0.677440569450086	0.668499427262314	0.0089411421877722	< 20
CMTM6	0.943577245207838	0.952520045819015	0.0089428006111768	< 20
MED1	0.78191067525484	0.772966781214204	0.00894389404063611	< 20
AIF1	0.99634422329252	0.987399770904926	0.00894445238759445	< 20
DPP7	0.984951353024236	0.976002290950745	0.00894906207349144	< 20
FGF12	0.0291688427242306	0.0202176403207331	0.00895120240349749	< 20
TOX2	0.0323797365519643	0.0234249713631157	0.00895476518884861	< 20
RAB21	0.754560049517399	0.763516609392898	0.00895655987549904	< 20
GPC6	0.00971005241880887	0.000744558991981672	0.0089654934268272	< 20
ADO	0.920636762800054	0.929610538373425	0.00897377557337098	< 20
QARS	0.965047679839068	0.956071019473081	0.00897666036598666	< 20
HPS6	0.936149635389466	0.945131729667812	0.00898209427834606	< 20
HNRNPC	0.905433373953075	0.896449026345934	0.0089843476071414	< 20
EPS8	0.639683552873363	0.63069873997709	0.00898481289627251	< 20
ARHGEF10	0.158533047060872	0.149541809851088	0.00899123720978381	< 20
IST1	0.852086113851332	0.843069873997709	0.00901623985362299	< 20
PDCD1	0.403063889050078	0.412084765177549	0.00902087612747066	< 20
TMEM26	0.146018298226271	0.15504009163803	0.00902179341175879	< 20
CTNNA1	0.713456739975628	0.704410080183276	0.00904665979235186	< 20
RNF7	0.835064508017563	0.826002290950745	0.00906221706681853	< 20
FCHO2	0.575659103657711	0.566552119129439	0.0091069845282723	< 20
WNT7A	0.0351650902338537	0.0442726231386025	0.00910753290474882	< 20
LIX1L	0.678813903557129	0.669702176403207	0.00911172715392172	< 20
SEC24C	0.832956150022244	0.842096219931271	0.00914006990902749	< 20
RAB12	0.775682314938393	0.784822451317297	0.00914013637890365	< 20
ARMC10	0.647072477223931	0.656242840778923	0.00917036355499223	< 20
CASP1	0.985918489719337	0.976746849942726	0.00917163977661084	< 20
CAPRIN1	0.890017215033173	0.880813287514318	0.00920392751885457	< 20
CTNND1	0.944002785353682	0.953207331042383	0.00920454568870066	< 20
WWC1	0.0815489661308729	0.0723367697594502	0.00921219637142272	< 20
SAP130	0.534884620592274	0.544100801832761	0.00921618124048651	< 20
ABI1	0.754753476856419	0.76397479954181	0.00922132268539078	< 20
MRC2	0.897580223988859	0.906815578465063	0.00923535447620405	< 20
SCAF1	0.884059652991354	0.874799541809851	0.00926011118150294	< 20
MRPL51	0.946981566374591	0.956242840778923	0.00926127440433233	< 20
ADGRG1	0.98373276078841	0.974455899198167	0.00927686159024277	< 20
PRDX6	0.880500589953384	0.871191294387171	0.00930929556621329	< 20
SLC39A1	0.975473413412252	0.966151202749141	0.00932221066311112	< 20
JUNB	0.996208824155206	0.9868843069874	0.00932451716780613	< 20
SPP1	0.999264976111724	0.98991981672394	0.00934515938778357	< 20
CKAP2L	0.429021837946575	0.438373424971363	0.00935158702478811	< 20
CTSH	0.963771059401536	0.973138602520046	0.00936754311850985	< 20
ARMCX2	0.968993597555078	0.959564719358534	0.00942887819654414	< 20
WBP1L	0.730400974873789	0.739862542955326	0.00946156808153753	< 20
POLR3B	0.374436642875104	0.383906071019473	0.00946942814436913	< 20
BTG2	0.995512485734734	0.98602520045819	0.00948728527654386	< 20
GIMAP4	0.986808255478829	0.977319587628866	0.00948866784996305	< 20
NOSTRIN	0.119170583570282	0.109679266895762	0.00949131667452026	< 20
DNAJB1	0.997137275382503	0.987628865979381	0.00950840940312148	< 20
PFKL	0.927677517940386	0.91815578465063	0.00952173328975603	< 20
MPP1	0.833130234627362	0.823596792668958	0.00953344195840444	< 20
CXCL16	0.985125437629355	0.9946735395189	0.00954810188954536	< 20
RBM23	0.889185477475386	0.879610538373425	0.00957493910196106	< 20
CDC27	0.706396642101395	0.696792668957617	0.00960397314377759	< 20
LPIN2	0.83282075088493	0.842439862542955	0.00961911165802531	< 20
P4HB	0.954235091587845	0.963860252004582	0.00962516041673689	< 20
RSPO2	0.017988742528869	0.00830469644902635	0.00968404607984265	< 20
LRP10	0.962184955221571	0.971878579610538	0.00969362438896737	< 20
CAMK2A	0.312443180719163	0.302749140893471	0.00969403982569222	< 20
ACVR1	0.392870268283719	0.402577319587629	0.00970705130390986	< 20
PCBP2	0.876438615833962	0.866723940435281	0.00971467539868132	< 20
HS2ST1	0.328903847269773	0.319186712485682	0.00971713478409147	< 20
PSME3	0.925298361670439	0.915578465063001	0.00971989660743788	< 20
TUBA1B	0.989825721967543	0.980068728522337	0.00975699344520631	< 20
GPR83	0.270894988297646	0.28069873997709	0.00980375167944447	< 20
TRIM22	0.98489332482253	0.975085910652921	0.00980741416960906	< 20
NXPH2	0.0190525928934796	0.0288659793814433	0.0098133864879637	< 20
HSD17B12	0.424611694616917	0.414776632302406	0.00983506231451148	< 20
TRIR	0.951275653300838	0.961111111111111	0.00983545781027317	< 20
TPP1	0.977349658600747	0.987227949599084	0.0098782909983367	< 20
NWD2	0.0307162614363914	0.0207903780068729	0.00992588342951855	< 20
RPS5	0.949960347395501	0.959908361970218	0.00994801457471672	< 20
PYGO2	0.944679781040252	0.954639175257732	0.00995939421748004	< 20
IK	0.977310973132943	0.96729667812142	0.0100142950115226	< 20
FCGRT	0.976924118454902	0.966895761741123	0.0100283567137794	< 20
TRIB1	0.982436797616975	0.972394043528064	0.0100427540889109	< 20
VIPAS39	0.744830654364688	0.734765177548683	0.0100654768160052	< 20
HPGDS	0.699433257896671	0.689347079037801	0.0100861788588703	< 20
SRSF8	0.927348691464052	0.917239404352806	0.0101092871112456	< 20
MAFG	0.936517147333604	0.926403207331042	0.0101139400025616	< 20
B3GNT5	0.956556219656086	0.94639175257732	0.0101644670787664	< 20
NEU1	0.970038105185787	0.959851088201604	0.0101870169841833	< 20
SYNGR2	0.985570320509101	0.975372279495991	0.0101980410131102	< 20
TICAM1	0.786862415133755	0.797079037800687	0.0102166226669324	< 20
ARL11	0.938954331805257	0.949198167239404	0.0102438354341473	< 20
DDA1	0.759511789396313	0.749255441008018	0.0102563483882947	< 20
NFS1	0.599547380026693	0.589289805269187	0.0102575747575063	< 20
SNX9	0.536915607651986	0.547193585337915	0.0102779776859293	< 20
NFE2L3	0.72829261687847	0.738602520045819	0.010309903167349	< 20
ARAP3	0.717015803013598	0.706701030927835	0.0103147720857629	< 20
FOXO4	0.817946188514285	0.828293241695304	0.0103470531810186	< 20
GABBR2	0.0466933596394514	0.0570446735395189	0.0103513139000675	< 20
PSMC5	0.959612371612604	0.949255441008018	0.0103569306045858	< 20
METTL6	0.532640863459641	0.543012600229095	0.010371736769454	< 20
VDAC3	0.858972127120447	0.869358533791524	0.0103864066710765	< 20
HSD17B11	0.758796108241939	0.769186712485682	0.0103906042437426	< 20
ARAF	0.882957117158939	0.893356242840779	0.01039912568184	< 20
FBXO28	0.680400007737094	0.669988545246277	0.0104114624908168	< 20
JAKMIP2	0.085630282984197	0.0960481099656357	0.0104178269814387	< 20
ZNF770	0.89730942571423	0.907731958762887	0.0104225330486566	< 20
MLEC	0.951855935317898	0.941408934707904	0.0104470006099943	< 20
SNRK	0.67304976885433	0.683505154639175	0.0104553857848453	< 20
PHKG2	0.845644983461962	0.835166093928981	0.0104788895329815	< 20
TMEM106C	0.826515019632875	0.836998854524628	0.0104838348917528	< 20
SLC12A9	0.918721832143755	0.929209621993127	0.0104877898493722	< 20
PLAGL2	0.827172672585543	0.837686139747995	0.0105134671624525	< 20
SNX1	0.882512234279193	0.893069873997709	0.0105576397185161	< 20
ABI3	0.974893131395191	0.96426116838488	0.0106319630103112	< 20
CDK14	0.113038936923345	0.102405498281787	0.0106334386415581	< 20
ILF2	0.933441652643185	0.922794959908362	0.010646692734823	< 20
EMD	0.952204104528134	0.941523482245132	0.0106806222830023	< 20
FOLR2	0.976363179171744	0.987056128293242	0.0106929491214978	< 20
DAXX	0.928528598232074	0.939232531500573	0.0107039332684987	< 20
RXFP1	0.0209481808158765	0.0316723940435281	0.0107242132276516	< 20
ZBTB33	0.932687286021006	0.943413516609393	0.0107262305883868	< 20
ATP5MPL	0.812781678562448	0.823539518900344	0.0107578403378956	< 20
RPS23	0.973539140022051	0.984306987399771	0.0107678473777199	< 20
VPS28	0.961295189462079	0.950515463917526	0.0107797255445533	< 20
SYF2	0.876883498713708	0.866093928980527	0.010789569733181	< 20
B9D1	0.345848082167934	0.335051546391753	0.0107965357761814	< 20
XBP1	0.983655389852802	0.972852233676976	0.0108031561758261	< 20
ELAVL3	0.252113193678795	0.241294387170676	0.0108188065081191	< 20
PSMD7	0.844445733960038	0.855269186712486	0.0108234527524477	< 20
STX11	0.540087816011915	0.550916380297824	0.0108285642859086	< 20
NDUFA13	0.593783245323894	0.604639175257732	0.0108559299338379	< 20
RPS25	0.994081123425985	0.983218785796105	0.0108623376298796	< 20
BIN1	0.974042051103503	0.963172966781214	0.0108690843222887	< 20
SPCS1	0.957774811891913	0.968671248568156	0.0108964366762427	< 20
ARPC2	0.939786069363044	0.950687285223368	0.0109012158603237	< 20
LMNTD1	0.0548366506121975	0.0439289805269187	0.0109076700852788	< 20
MRPL44	0.728505386951392	0.71758304696449	0.0109223399869017	< 20
EFEMP1	0.210545658523376	0.221477663230241	0.0109320047068645	< 20
EIF2B2	0.756126810963462	0.745189003436426	0.0109378075270359	< 20
CHMP5	0.835915588309252	0.824971363115693	0.010944225193559	< 20
LMO4	0.777113677247142	0.766151202749141	0.010962474498001	< 20
RAI2	0.0356099731135999	0.0246277205040092	0.0109822526095907	< 20
GAL3ST4	0.97555078434786	0.986540664375716	0.0109898800278559	< 20
ERGIC3	0.876632043172982	0.865635738831615	0.0109963043413669	< 20
UFC1	0.896903228302288	0.907903780068729	0.0110005517664405	< 20
NTM	0.029961894814213	0.0189576174112257	0.0110042774029873	< 20
SLC39A12	0.168862066964545	0.157846506300115	0.0110155606644305	< 20
TUSC3	0.0486469757635544	0.0376288659793814	0.011018109784173	< 20
EIF4H	0.918934602216677	0.929954180985109	0.0110195787684318	< 20
RHNO1	0.645486373043966	0.656529209621993	0.0110428365780271	< 20
CACNG3	0.0861331940656492	0.0971935853379152	0.011060391272266	< 20
TPCN1	0.889088763805876	0.878006872852234	0.0110818909536423	< 20
PLCH1	0.061703321147411	0.072794959908362	0.011091638760951	< 20
CCDC189	0.572235439757055	0.583333333333333	0.0110978935762783	< 20
ZYX	0.960656879243312	0.97176403207331	0.0111071528299984	< 20
ZFPL1	0.886419466527399	0.875257731958763	0.0111617345686361	< 20
PLA2G15	0.934021934660245	0.922852233676976	0.011169700983269	< 20
RPS13	0.995705913073754	0.984536082474227	0.0111698305995271	< 20
CTSS	0.957832840093619	0.96901489117984	0.0111820510862206	< 20
GABARAPL2	0.900559005009768	0.889347079037801	0.0112119259719674	< 20
KHDRBS1	0.839803477823556	0.828579610538373	0.0112238672851825	< 20
MCAT	0.590611036963964	0.579381443298969	0.0112295936649949	< 20
IER2	0.975724868952978	0.964490263459336	0.0112346054936424	< 20
TRIM50	0.332501595775547	0.321248568155785	0.0112530276197623	< 20
SLC1A4	0.897851022263487	0.909106529209622	0.011255506946135	< 20
MAP7D3	0.702644151724405	0.69135166093929	0.0112924907851152	< 20
ARHGDIA	0.995551171202538	0.984249713631157	0.0113014575713811	< 20
UTP3	0.972301205052322	0.960996563573883	0.0113046414784388	< 20
DCP1B	0.495154645157547	0.483848797250859	0.0113058479066879	< 20
CRYM	0.214743031780112	0.203436426116838	0.0113066056632735	< 20
RPS27A	0.993442813207219	0.98213058419244	0.0113122290147792	< 20
ZMYM3	0.898469989748351	0.90979381443299	0.0113238246846387	< 20
HM13	0.825470512002166	0.814146620847652	0.0113238911545143	< 20
NCKAP1L	0.967968432658272	0.956643757159221	0.0113246754990509	< 20
CLCA2	0.161008917000329	0.17233676975945	0.0113278527591212	< 20
RPS9	0.984351728273274	0.972966781214204	0.0113849470590701	< 20
TFAP2D	0.102922687092594	0.114318442153494	0.0113957550608997	< 20
FUCA2	0.800615098938084	0.812027491408935	0.0114123924708507	< 20
ADRB2	0.992146850035784	0.98069873997709	0.0114481100586935	< 20
TRMT112	0.979129190119732	0.967640320733104	0.0114888693866277	< 20
SLC1A3	0.97632449370394	0.964833906071019	0.0114905876329205	< 20
AZIN1	0.850441981469661	0.838946162657503	0.0114958188121581	< 20
SCN1B	0.959341573337976	0.970847651775487	0.0115060784375108	< 20
DDX19B	0.58585272442407	0.597365406643757	0.0115126822196872	< 20
ZNF473	0.711522466585427	0.7	0.011522466585427	< 20
NDUFA4	0.866941333488075	0.878465063001145	0.0115237295130705	< 20
PXMP4	0.574092342211648	0.585624284077892	0.0115319418662444	< 20
SGIP1	0.0714907445018279	0.0830469644902635	0.0115562199884356	< 20
CMBL	0.507050426507282	0.518613974799542	0.0115635482922598	< 20
CCDC47	0.917483897174027	0.905899198167239	0.0115846990067876	< 20
TLR3	0.910172343759067	0.92176403207331	0.0115916883142434	< 20
ARF6	0.965782703727345	0.97737686139748	0.0115941576701349	< 20
SLC25A6	0.978471537167063	0.990091638029782	0.0116201008627194	< 20
RPL26	0.960714907445018	0.97233676975945	0.0116218623144322	< 20
TSPAN9	0.120369833072206	0.108705612829324	0.0116642202428818	< 20
RPL7	0.998278496682721	0.98659793814433	0.011680558538391	< 20
LRRC3B	0.0451459409272907	0.0334478808705613	0.0116980600567294	< 20
CCT6A	0.947368421052632	0.935624284077892	0.0117441369747396	< 20
AMOT	0.763341650708911	0.775085910652921	0.01174425994401	< 20
PCYT1B	0.0879900965202422	0.0997709049255441	0.0117808084053019	< 20
SCYL1	0.885432987098396	0.897250859106529	0.0118178720081332	< 20
HERPUD2	0.61703321147411	0.628865979381443	0.0118327679073332	< 20
ARID5A	0.944350954563918	0.93241695303551	0.0119340015284083	< 20
MAT2A	0.994293893498907	0.982359679266896	0.0119342142320112	< 20
IRF5	0.972591346060852	0.960652920962199	0.0119384250986526	< 20
BAG5	0.953983636047119	0.942038946162657	0.0119446898844615	< 20
NAP1L4	0.838623571055533	0.85057273768614	0.0119491666306067	< 20
AKIP1	0.837230894214588	0.825257731958763	0.0119731622558251	< 20
TIAM1	0.693282268515832	0.705269186712486	0.0119869181966538	< 20
ADRA2B	0.479467687963017	0.467468499427262	0.0119991885357547	< 20
GNA13	0.901758254511693	0.913802978235968	0.0120447237242749	< 20
ELAVL4	0.382502562912242	0.370446735395189	0.012055827517053	< 20
HTRA2	0.897812336795683	0.88573883161512	0.0120735051805627	< 20
FAM189B	0.745585020986866	0.733505154639175	0.0120798663476908	< 20
RSL24D1	0.839165167604789	0.851260022909507	0.0120948553047184	< 20
MAGEC2	0.198321050697306	0.210423825887743	0.0121027751904374	< 20
PRICKLE1	0.132168900752432	0.144272623138603	0.0121037223861705	< 20
BCL10	0.796011528269406	0.783906071019473	0.0121054572499329	< 20
TMEM121	0.184258883150545	0.19639175257732	0.0121328694267746	< 20
CACNG7	0.133561577593377	0.121305841924399	0.0122557356689784	< 20
POLR1C	0.761271978181396	0.773539518900344	0.0122675407189476	< 20
PRDX3	0.888024913441266	0.900343642611684	0.0123187291704179	< 20
FAAP24	0.540300586084837	0.52794959908362	0.0123509870012173	< 20
SRP54	0.701309503085166	0.688946162657503	0.0123633404276632	< 20
SERPINA1	0.98431304280547	0.996678121420389	0.0123650786149194	< 20
CENPB	0.962436410762297	0.950057273768614	0.0123791369936831	< 20
SLC44A5	0.0581442581094412	0.0457617411225659	0.0123825169868753	< 20
GBP6	0.216387164161783	0.203951890034364	0.0124352741274187	< 20
OSBPL11	0.783129267490667	0.795589919816724	0.0124606523260569	< 20
SHC4	0.140447590862493	0.152920962199313	0.0124733713368197	< 20
DCTN2	0.849939070388209	0.862428407789233	0.0124893374010235	< 20
FKBPL	0.822762529255885	0.835280641466209	0.0125181122103235	< 20
KCTD20	0.758312539894389	0.770847651775487	0.0125351118810979	< 20
DPYSL2	0.86833401032902	0.880870561282932	0.0125365509539124	< 20
NOL4	0.0591694230062477	0.0466208476517755	0.0125485753544722	< 20
ARHGEF6	0.867889127449274	0.8553264604811	0.0125626669681744	< 20
INO80C	0.427222963693688	0.439805269186712	0.0125823054930245	< 20
B4GALT6	0.209694578231687	0.222279495990836	0.0125849177591492	< 20
ADGRL2	0.0994216522563299	0.0868270332187858	0.0125946190375441	< 20
SARAF	0.962030213350355	0.94942726231386	0.0126029510364948	< 20
HSBP1	0.892570455908238	0.905211912943872	0.0126414570356337	< 20
ZFP1	0.579392251300799	0.592038946162658	0.0126466948618585	< 20
SLC15A2	0.90384726977311	0.916494845360825	0.0126475755877147	< 20
FAM53A	0.374514013810712	0.361855670103093	0.0126583437076192	< 20
DPCD	0.458248708872512	0.445589919816724	0.012658789055788	< 20
KCNMB1	0.933828507321225	0.921134020618557	0.0126944867026684	< 20
CACNG2	0.0110060155902435	0.0237113402061856	0.0127053246159421	< 20
CLIC1	0.973190970811814	0.960481099656357	0.0127098711554566	< 20
RPL7A	0.995647884872048	0.982932416953035	0.0127154679190126	< 20
SLC25A26	0.266349445830674	0.25360824742268	0.0127411984079936	< 20
CNST	0.536741523046867	0.523997709049255	0.0127438139976115	< 20
LIMD2	0.978181396158533	0.990950744558992	0.0127693484004591	< 20
ADIPOR1	0.902744733940695	0.915521191294387	0.0127764573536921	< 20
CTSZ	0.984390413741078	0.971592210767468	0.0127982029736096	< 20
LMF2	0.963983829474458	0.951145475372279	0.0128383541021786	< 20
DYRK2	0.938838275401845	0.925945017182131	0.0128932582197143	< 20
SAT1	0.999555117120254	0.986655211912944	0.0128999052073101	< 20
PDE11A	0.033946497998027	0.0210194730813288	0.0129270249166982	< 20
MAP2K6	0.42646859707151	0.439404352806415	0.0129357557349046	< 20
ACP6	0.73310895762007	0.720160366552119	0.0129485910679509	< 20
ZNF8	0.617168610611424	0.630126002290951	0.0129573916795267	< 20
NSMF	0.910036944621753	0.897079037800687	0.0129579068210657	< 20
SCAND1	0.952300818197644	0.965292096219931	0.0129912780222873	< 20
AIMP2	0.633571248960328	0.620561282932417	0.013009966027911	< 20
DNAJA1	0.968355287336312	0.9553264604811	0.0130288268552123	< 20
CSK	0.938683533530629	0.951718213058419	0.0130346795277901	< 20
AARS	0.89961121104857	0.886540664375716	0.0130705466728541	< 20
FKRP	0.81577980231726	0.802691867124857	0.0130879351924031	< 20
DAZAP2	0.980812007969206	0.993928980526919	0.0131169725577127	< 20
CEP112	0.119131898102478	0.106013745704467	0.0131181523980106	< 20
SLC39A7	0.98036712508946	0.967239404352806	0.0131277207366536	< 20
ZDHHC5	0.862028279076965	0.84885452462772	0.0131737544492445	< 20
ALDH3B1	0.790073308961489	0.803264604810997	0.0131912958495076	< 20
DYNLT3	0.806766088318923	0.819988545246277	0.0132224569273541	< 20
SLCO1B7	0.0343720381438713	0.0211340206185567	0.0132380175253146	< 20
RPL24	0.984042244530842	0.970790378006873	0.0132518665239691	< 20
AASDHPPT	0.778448325886381	0.765177548682703	0.0132707772036778	< 20
AXL	0.941526915414225	0.92823596792669	0.0132909474875353	< 20
ICK	0.535445559875433	0.548739977090493	0.0132944172150596	< 20
JOSD2	0.695429311978955	0.68213058419244	0.0132987277865151	< 20
SYNJ2BP	0.61800034816921	0.604696449026346	0.0133038991428641	< 20
SGO1	0.203698330722064	0.190378006872852	0.0133203238492118	< 20
CPTP	0.854620011992495	0.841294387170676	0.0133256248218192	< 20
API5	0.822433702779551	0.835796105383734	0.0133624026041833	< 20
CNTN1	0.127874813826186	0.141294387170676	0.0134195733444898	< 20
MARVELD1	0.924718079653378	0.938144329896907	0.0134262502435292	< 20
NCL	0.986692199075417	0.973253150057274	0.0134390490181433	< 20
TNFRSF1A	0.966208243873189	0.979667812142039	0.0134595682688499	< 20
ARMCX5	0.85601268883344	0.869473081328751	0.0134603924953115	< 20
LAMP2	0.901545484438771	0.888029782359679	0.0135157020790918	< 20
SLC22A15	0.265072825393141	0.251546391752577	0.0135264336405637	< 20
HNRNPU	0.992282249173098	0.978751431844215	0.0135308173288827	< 20
SERP1	0.986286001663475	0.972737686139748	0.013548315523727	< 20
KLHDC3	0.927058550455521	0.940607101947308	0.0135485514917871	< 20
FTH1	0.982088628406739	0.995647193585338	0.0135585651785989	< 20
PSMD3	0.871815702431382	0.858247422680412	0.0135682797509696	< 20
CCNI	0.901642198108281	0.887972508591065	0.0136696895172157	< 20
RPL37A	0.990367318516799	0.976689576174112	0.0136777423426868	< 20
SYN3	0.045822936613861	0.0321305841924399	0.0136923524214211	< 20
TLR1	0.994796804580359	0.981099656357388	0.0136971482229707	< 20
IFI16	0.986402058066887	0.972680412371134	0.013721645695753	< 20
CRTC2	0.912087274415366	0.925830469644903	0.0137431952295367	< 20
CA3	0.110640437919496	0.124398625429553	0.0137581875100573	< 20
MCOLN1	0.87344049207915	0.859679266895762	0.0137612251833882	< 20
SLC6A8	0.732606046538618	0.718843069873998	0.0137629766646203	< 20
H2AFJ	0.991605253486528	0.977835051546392	0.0137702019401362	< 20
PABPC1	0.98479661115302	0.971019473081329	0.0137771380716912	< 20
PSMD12	0.750149906187741	0.736368843069874	0.013781063117867	< 20
EBI3	0.925008220661908	0.911225658648339	0.013782562013569	< 20
LANCL2	0.408228399001915	0.394444444444444	0.0137839545574706	< 20
PGM2	0.814986750227277	0.801202749140894	0.0137840010863834	< 20
COPS4	0.64186928180429	0.655670103092784	0.0138008212884935	< 20
INPP5D	0.941294802607401	0.927491408934708	0.013803393672693	< 20
TMEM9	0.628928992823846	0.615120274914089	0.0138087179097566	< 20
ZNF330	0.89171937561655	0.877892325315006	0.0138270503015443	< 20
SLC35A2	0.790750304648059	0.776918671248568	0.0138316333994908	< 20
SELENOM	0.539081993849011	0.552920962199313	0.0138389683503017	< 20
LAD1	0.19104818275015	0.177205040091638	0.013843142658512	< 20
SLC2A8	0.859204239927271	0.845360824742268	0.013843415185003	< 20
MEOX1	0.03185748273661	0.0457044673539519	0.0138469846173419	< 20
PSMA5	0.725062380316834	0.711168384879725	0.0138939954371089	< 20
ABHD17A	0.933635079982205	0.947537227949599	0.0139021479673941	< 20
RAB28	0.399756281552835	0.385853379152348	0.0139029024004867	< 20
TMEM230	0.684636066461634	0.670733104238259	0.0139029622233752	< 20
ODC1	0.906690651656705	0.892783505154639	0.0139071465020658	< 20
GLA	0.896071490744502	0.88213058419244	0.0139409065520621	< 20
TRIM4	0.785063540880868	0.771076746849943	0.0139867940309253	< 20
LYZ	0.96746552157682	0.9815578465063	0.0140923249294801	< 20
CRYL1	0.378575987930134	0.364432989690722	0.0141429982394123	< 20
CLVS1	0.039807346370336	0.0256586483390607	0.0141486980312753	< 20
ATN1	0.931990947600534	0.946162657502864	0.0141717099023296	< 20
ELMO2	0.765720806978858	0.751546391752577	0.0141744152262807	< 20
CSTB	0.930424186154471	0.916208476517755	0.0142157096367161	< 20
DNLZ	0.720342753244744	0.706071019473081	0.0142717337716626	< 20
HNRNPH3	0.951430395172054	0.965750286368843	0.0143198911967891	< 20
RTRAF	0.81761736203795	0.831958762886598	0.014341400848648	< 20
AP2M1	0.965183078976383	0.979553264604811	0.014370185628428	< 20
CEBPD	0.995531828468636	0.981156930126002	0.0143748983426337	< 20
PYURF	0.945124663919998	0.95950744558992	0.0143827816699218	< 20
EMC3	0.754057138435947	0.7684421534937	0.0143850150577529	< 20
WBP2	0.944525039169036	0.95893470790378	0.0144096687347441	< 20
CITED2	0.987465908431498	0.973024054982818	0.0144418534486801	< 20
CANX	0.980773322501402	0.966323024054983	0.0144502984464192	< 20
ARHGDIG	0.325248070562293	0.310767468499427	0.0144806020628657	< 20
SNTG1	0.0333275305131627	0.0188430698739977	0.014484460639165	< 20
LPAR3	0.117081568308865	0.102577319587629	0.0145042487212361	< 20
CCT5	0.914891970831157	0.929438717067583	0.014546746236426	< 20
HSP90B1	0.998510609489545	0.983963344788087	0.014547264701458	< 20
LIMK1	0.811272945318091	0.825830469644903	0.0145575243268116	< 20
APOBEC3B	0.299793032747249	0.314375715922108	0.0145826831748587	< 20
GLB1	0.659239056848295	0.673825887743414	0.0145868308951186	< 20
POLDIP2	0.832259811601772	0.846849942726231	0.0145901311244594	< 20
CHST7	0.482523839919534	0.467926689576174	0.0145971503433599	< 20
USF1	0.969651250507747	0.95504009163803	0.0146111588697172	< 20
SHROOM2	0.0405423702586124	0.0551546391752577	0.0146122689166453	< 20
SSBP2	0.41376042089789	0.39914089347079	0.0146195274270996	< 20
BTBD3	0.579933847850055	0.594616265750286	0.0146824179002314	< 20
ATP2C1	0.804793129460918	0.790091638029782	0.0147014914311356	< 20
YWHAH	0.977794541480493	0.992497136311569	0.0147025948310763	< 20
OXER1	0.93127526644616	0.945990836197022	0.0147155697508617	< 20
MEIS2	0.114354242828681	0.0995990836197022	0.0147551592089788	< 20
USP11	0.898895529894195	0.884135166093929	0.014760363800266	< 20
BCAP31	0.892280314899708	0.877491408934708	0.0147889059650002	< 20
SNRPB	0.834290798661483	0.849083619702176	0.0147928210406933	< 20
TMEM56	0.168417184084799	0.15360824742268	0.0148089366621186	< 20
PRLR	0.295943828700749	0.281099656357388	0.0148441723433607	< 20
FBXW9	0.387067448113116	0.372222222222222	0.0148452258908938	< 20
THRAP3	0.851699259173292	0.836827033218786	0.0148722259545062	< 20
CD46	0.884388479467688	0.899312714776632	0.0149242353089444	< 20
PRRC2A	0.977929940617807	0.963001145475372	0.0149287951424347	< 20
PSTK	0.443741658446005	0.428808705612829	0.0149329528331757	< 20
DCTD	0.746610185883673	0.731672394043528	0.014937791840145	< 20
CWC22	0.692837385636086	0.677892325315006	0.0149450603210802	< 20
CXXC5	0.545871293448616	0.560824742268041	0.0149534488194253	< 20
AAMP	0.951527108841564	0.966494845360825	0.0149677365192608	< 20
EBF4	0.0740246426429912	0.0890034364261168	0.0149787937831256	< 20
PF4V1	0.387841157469197	0.372852233676976	0.0149889237922211	< 20
LDB3	0.181802355944989	0.196792668957617	0.0149903130126284	< 20
MAP1S	0.971836979438674	0.956815578465063	0.0150214009736109	< 20
TBCC	0.969554536838237	0.954524627720504	0.0150299091177329	< 20
ZNF25	0.735256001083193	0.720217640320733	0.0150383607624599	< 20
PDE8B	0.218437493955396	0.203379152348225	0.0150583416071715	< 20
ACOT7	0.141975666840751	0.157044673539519	0.0150690066987679	< 20
CBX7	0.783032553821157	0.798109965635739	0.0150774118145819	< 20
THOC5	0.737596471885336	0.722508591065292	0.0150878808200439	< 20
OR5AN1	0.332791736784077	0.347880870561283	0.0150891337772059	< 20
MOAP1	0.949418750846245	0.934306987399771	0.0151117634464741	< 20
KLHL41	0.226986982340084	0.211855670103093	0.0151313122369912	< 20
ALG5	0.516334938780247	0.501202749140893	0.0151321896393536	< 20
ROBO2	0.0188591655544595	0.00372279495990836	0.0151363705945511	< 20
PDZRN4	0.0323410510841602	0.0474799541809851	0.0151389030968249	< 20
DESI2	0.598406158726474	0.613573883161512	0.0151677244350381	< 20
IL34	0.0819551635428151	0.0971363115693013	0.0151811480264862	< 20
RNF25	0.781020909495348	0.796219931271478	0.0151990217761296	< 20
MARS2	0.898257219675429	0.883046964490263	0.0152102551851656	< 20
NAA20	0.886516180196909	0.871305841924399	0.0152103382725104	< 20
DIPK1B	0.451652836611927	0.436368843069874	0.015283993542053	< 20
NANS	0.785740536567438	0.801030927835052	0.0152903912676136	< 20
KIF2A	0.649935201841428	0.665234822451317	0.0152996206098893	< 20
PTPA	0.765314609566916	0.75	0.015314609566916	< 20
TTYH2	0.757306717731484	0.741981672394044	0.0153250453374404	< 20
M6PR	0.990135205709975	0.974799541809851	0.015335663900124	< 20
PSMD13	0.861061142381864	0.876403207331042	0.0153420649491783	< 20
HNRNPA2B1	0.999052206038802	0.983676975945017	0.0153752300937848	< 20
GABRG3	0.0448751426526625	0.0602520045819015	0.015376861929239	< 20
FKBP6	0.203156734172808	0.218556701030928	0.0153999668581198	< 20
TXNDC11	0.640553975898954	0.655956471935853	0.0154024960368994	< 20
SLC35C2	0.818507127797443	0.803092783505155	0.0154143442922883	< 20
METTL2A	0.529275227760692	0.544730813287514	0.0154555855268222	< 20
NCF4	0.91173910520513	0.896277205040092	0.0154619001650383	< 20
GLUL	0.997079247180797	0.981615120274914	0.0154641269058829	< 20
SHC1	0.917406526238419	0.932875143184422	0.0154686169460025	< 20
UNC93B1	0.980715294299696	0.965234822451317	0.0154804718483786	< 20
HNRNPLL	0.7180022824426	0.702520045819015	0.0154822366235852	< 20
ROGDI	0.908779666918122	0.924284077892325	0.0155044109742034	< 20
MPPE1	0.84543221338904	0.860939289805269	0.0155070764162293	< 20
RBM10	0.727209423779957	0.711683848797251	0.0155255749827061	< 20
CDC123	0.679278129170777	0.663745704467354	0.0155324247034231	< 20
CAPZA1	0.866767248882957	0.882302405498282	0.0155351566153248	< 20
LBR	0.894427358362831	0.909965635738832	0.0155382773760006	< 20
CLIC6	0.0403876283873963	0.0559564719358534	0.0155688435484571	< 20
VXN	0.285227954119035	0.269644902634593	0.0155830514844417	< 20
OSBPL9	0.542312230410646	0.557903780068729	0.0155915496580825	< 20
SHMT1	0.80972552660593	0.794100801832761	0.0156247247731695	< 20
CDH10	0.0563260411226523	0.0406071019473081	0.0157189391753442	< 20
SORL1	0.983500647981586	0.967754868270332	0.0157457797112538	< 20
CRY2	0.721812801021296	0.737571592210768	0.0157587911894715	< 20
GPR33	0.13984796611153	0.15561282932417	0.0157648632126395	< 20
CDH9	0.0325151356892783	0.0482817869415808	0.0157666512523025	< 20
GOLT1B	0.795914814599896	0.811683848797251	0.0157690341973549	< 20
ATP5F1A	0.946826824503375	0.962600229095074	0.0157734045916995	< 20
SERINC1	0.944428325499526	0.928636884306987	0.0157914411925386	< 20
MAN2B2	0.833226948296872	0.817411225658648	0.0158157226382237	< 20
USP32	0.615524478229753	0.631386025200458	0.0158615469707052	< 20
CTBP1	0.86891429234608	0.884822451317297	0.0159081589712167	< 20
COTL1	0.921913383237587	0.937857961053837	0.0159445778162504	< 20
BOLA3	0.471556509797095	0.455555555555556	0.0160009542415395	< 20
CHRAC1	0.783187295692373	0.799198167239404	0.0160108715470314	< 20
PDE3B	0.6583299483549	0.674341351660939	0.0160114033060393	< 20
FAM120B	0.666995493143001	0.650973654066438	0.0160218390765634	< 20
EBNA1BP2	0.830615679220101	0.81454753722795	0.0160681419921515	< 20
PDZD11	0.830693050155709	0.846792668957617	0.0160996188019084	< 20
TPRN	0.777016963577632	0.793184421534937	0.016167457957305	< 20
FAM111B	0.468403644171067	0.452233676975945	0.016169967195122	< 20
SYVN1	0.940965976131066	0.957159221076747	0.0161932449456809	< 20
TPD52L2	0.851467146366467	0.867697594501718	0.0162304481352512	< 20
PPFIA4	0.531016073811873	0.514776632302405	0.0162394415094675	< 20
SLC25A3	0.973345712683031	0.957101947308133	0.0162437653748981	< 20
ZNF511	0.72165805915008	0.737915234822451	0.0162571756723714	< 20
TEC	0.343488268631888	0.327205040091638	0.01628322854025	< 20
TMED10	0.898315247877135	0.914604810996564	0.0162895631194285	< 20
ATP5F1C	0.855297007679065	0.839003436426117	0.0162935712529482	< 20
PRKAR1A	0.958161666569953	0.941867124856816	0.0162945417131375	< 20
GATM	0.966227586607091	0.982531500572738	0.0163039139656467	< 20
APLP2	0.964718853362734	0.981042382588774	0.0163235292260403	< 20
NCAM2	0.0420704462368711	0.0257159221076747	0.0163545241291964	< 20
ENOX1	0.0144296794908992	0.0308132875143184	0.0163836080234192	< 20
SURF4	0.935550010638504	0.951947308132875	0.0163972974943711	< 20
DDOST	0.957349271746069	0.9737686139748	0.0164193422287305	< 20
OS9	0.966653126752935	0.950229095074456	0.0164240316784792	< 20
NELL1	0.0168862066964545	0.000458190148911798	0.0164280165475427	< 20
DAPK2	0.180119538095514	0.16368843069874	0.016431107396774	< 20
CNNM1	0.124315750788216	0.14077892325315	0.0164631724649341	< 20
TNFRSF1B	0.952494245536664	0.93602520045819	0.0164690450784738	< 20
ZCCHC10	0.553298903266988	0.536827033218786	0.0164718700482023	< 20
CYSLTR1	0.59451826921217	0.610996563573883	0.0164782943617132	< 20
SRSF4	0.884717305944022	0.868213058419244	0.016504247524778	< 20
ORMDL3	0.920288593589818	0.903780068728522	0.0165085248612956	< 20
RPL12	0.993790982417455	0.977262313860252	0.016528668557203	< 20
PTAFR	0.955569740227084	0.972107674684994	0.0165379344579103	< 20
FKBP1B	0.342966014816534	0.35950744558992	0.0165414307733858	< 20
BMPR1B	0.0283757906342482	0.0117983963344788	0.0165773942997694	< 20
EDF1	0.967349465173408	0.950744558991982	0.0166049061814264	< 20
ASPHD2	0.521828275208418	0.505211912943872	0.0166163622645463	< 20
NCDN	0.805257355074566	0.821878579610538	0.0166212245359724	< 20
MALL	0.0290141008530146	0.0123711340206186	0.016642966832396	< 20
CALM2	0.977891255150003	0.961168384879725	0.0167228702702779	< 20
GDE1	0.785624480164026	0.802348224513173	0.016723744349147	< 20
GSPT1	0.82069285672837	0.803951890034364	0.0167409666940057	< 20
ASAP2	0.0571771214143407	0.0404352806414662	0.0167418407728745	< 20
PYCARD	0.966633784019033	0.983390607101947	0.0167568230829143	< 20
FDFT1	0.809087216387164	0.792325315005727	0.0167619013814366	< 20
POLE4	0.614305885993926	0.597537227949599	0.0167686580443269	< 20
GRM3	0.0348749492253235	0.018098510882016	0.0167764383433075	< 20
RIOX2	0.691754192537573	0.708533791523482	0.0167795989859093	< 20
PAK2	0.750265962591153	0.767067583046965	0.0168016204558116	< 20
BCAR3	0.747287181570243	0.730469644902635	0.0168175366676084	< 20
MFSD10	0.926729723979187	0.943585337915235	0.0168556139360478	< 20
CFAP97	0.728602100620902	0.711741122565865	0.0168609780550372	< 20
P4HA1	0.791330586665119	0.774455899198167	0.0168746874669518	< 20
ATMIN	0.850519352405269	0.833619702176403	0.0168996502288657	< 20
GCN1	0.854310528250063	0.837399770904926	0.0169107573451375	< 20
ARPC5	0.948200158610418	0.93127147766323	0.0169286809471877	< 20
ARPP19	0.89307336698969	0.876116838487973	0.0169565285017175	< 20
ZHX2	0.300740826708447	0.283734249713631	0.0170065769948158	< 20
SYNPR	0.0663262345499913	0.0833333333333333	0.017007098783342	< 20
POLR2A	0.939012360006963	0.921993127147766	0.0170192328591966	< 20
ODF3L2	0.0385307259328033	0.0555555555555556	0.0170248296227523	< 20
ELOA	0.868991663281688	0.88602520045819	0.0170335371765021	< 20
LURAP1L	0.0646821021683205	0.081729667812142	0.0170475656438215	< 20
FCHSD2	0.65774966633784	0.640664375715922	0.0170852906219179	< 20
CERS5	0.72078763612449	0.703665521191294	0.0171221149331956	< 20
PDIA3	0.951604479777172	0.96872852233677	0.0171240425595978	< 20
KIAA1217	0.0347782355558135	0.0176403207331042	0.0171379148227093	< 20
MS4A7	0.973655196425463	0.990836197021764	0.017181000596301	< 20
CDKN1C	0.886941720342753	0.869759450171821	0.0171822701709317	< 20
TBL2	0.909495348072497	0.926689576174112	0.0171942281016153	< 20
SH3GLB1	0.804502988452388	0.821706758304696	0.0172037698523084	< 20
CYB5A	0.506276717151202	0.52348224513173	0.0172055279805277	< 20
HNRNPDL	0.993636240546239	0.976403207331042	0.0172330332151966	< 20
ZMIZ1	0.609857057196464	0.62709049255441	0.0172334353579461	< 20
MIEF2	0.750942958277723	0.768213058419244	0.0172701001415211	< 20
RPS4X	0.970289560726513	0.987571592210768	0.0172820314842546	< 20
NUP153	0.7045203969129	0.687227949599084	0.0172924473138164	< 20
P2RY12	0.978684307239985	0.996048109965636	0.0173638027256507	< 20
CNDP2	0.980231725952146	0.96282932416953	0.0174024017826157	< 20
EHD2	0.138377918334977	0.155784650630011	0.0174067322950344	< 20
PITHD1	0.834619625137817	0.817182130584192	0.0174374945536245	< 20
HORMAD2	0.0741600417803052	0.0567010309278351	0.0174590108524702	< 20
DEGS1	0.927774231609896	0.910309278350515	0.0174649532593806	< 20
FLOT2	0.921197702083212	0.903722794959908	0.0174749071233037	< 20
RCC1	0.552757306717731	0.535280641466208	0.0174766652515226	< 20
ZNF695	0.0753399485483278	0.0928407789232532	0.0175008303749253	< 20
KIAA1191	0.82839126482137	0.810882016036655	0.0175092487847148	< 20
TMBIM6	0.959689742548212	0.977205040091638	0.017515297543426	< 20
YWHAB	0.948161473142614	0.965693012600229	0.0175315394576151	< 20
CASP8	0.762838739627459	0.745303550973654	0.0175351886538049	< 20
ARPC3	0.958316408441169	0.94077892325315	0.017537485188019	< 20
PIK3CD	0.854271842782259	0.836712485681558	0.0175593571007011	< 20
ZCCHC17	0.477165902628678	0.494730813287514	0.0175649106588364	< 20
PPP4R3A	0.849494187508462	0.867067583046965	0.0175733955385026	< 20
TMEM250	0.886361438325693	0.903951890034364	0.0175904517086712	< 20
SEPHS1	0.607226445385791	0.589633447880871	0.0175929975049204	< 20
CALM1	0.983133136037448	0.965521191294387	0.0176119447430608	< 20
SMNDC1	0.841350896535716	0.858991981672394	0.0176410851366779	< 20
NSG2	0.0945472833130235	0.112199312714777	0.0176520294017531	< 20
VPS37B	0.675293525986963	0.692955326460481	0.0176618004735181	< 20
AKR1B1	0.934795644016325	0.952462772050401	0.0176671280340759	< 20
ATP1A1	0.960772935646724	0.943069873997709	0.0177030616490149	< 20
SLA	0.914563144354823	0.896849942726231	0.0177132016285916	< 20
IFI30	0.962861950908141	0.980584192439863	0.0177222415317215	< 20
GID8	0.859417010000193	0.877147766323024	0.0177307563228311	< 20
ADK	0.224395055997215	0.206643757159221	0.0177512988379939	< 20
LUZP2	0.0369252790189365	0.0546964490263459	0.0177711700074094	< 20
H1FX	0.97574421168688	0.993528064146621	0.0177838524597409	< 20
OST4	0.964796224298342	0.982588774341352	0.0177925500430096	< 20
HDAC5	0.835470705429505	0.853264604810997	0.0177938993814916	< 20
FAM200A	0.755778641753225	0.737972508591065	0.0178061331621596	< 20
AHCY	0.703205091007563	0.685395189003436	0.0178099020041266	< 20
TPI1	0.994119808893789	0.976288659793814	0.0178311490999746	< 20
XYLT2	0.798719511015687	0.780813287514318	0.0179062235013685	< 20
VSIR	0.982997736900133	0.965063001145475	0.0179347357546576	< 20
TMEM8A	0.884833362347434	0.866895761741123	0.0179376006063114	< 20
TTYH3	0.856573628116598	0.838602520045819	0.017971108070779	< 20
MCRS1	0.939515271088416	0.921534936998854	0.0179803340895616	< 20
NARS2	0.384108009826109	0.366093928980527	0.0180140808455821	< 20
ZBTB34	0.837404978819706	0.819358533791523	0.0180464450281825	< 20
ITGB1	0.862008936343063	0.880068728522337	0.0180597921792738	< 20
RAB15	0.562931584750189	0.544845360824742	0.0180862239254468	< 20
PAF1	0.951353024236446	0.933218785796105	0.0181342384403406	< 20
KDM4A	0.609489545252326	0.59135166093929	0.0181378843130362	< 20
IQUB	0.10663649200178	0.0884306987399771	0.0182057932618029	< 20
CENPBD1	0.905607458558193	0.923825887743414	0.0182184291852205	< 20
CST3	0.979535387531674	0.997766323024055	0.018230935492381	< 20
R3HCC1	0.663068918160893	0.644788087056128	0.0182808311047646	< 20
WASHC3	0.601520338884698	0.583218785796105	0.0183015530885926	< 20
CAB39L	0.34186347898412	0.323539518900344	0.0183239600837763	< 20
NID1	0.196464148242713	0.178121420389462	0.0183427278532514	< 20
CYBB	0.98777539217393	0.969415807560137	0.0183595846137925	< 20
MEIKIN	0.0292075281920347	0.0108247422680412	0.0183827859239935	< 20
BMF	0.832124412464458	0.850515463917526	0.0183910514530677	< 20
ZCCHC3	0.924776107855084	0.906357388316151	0.0184187195389328	< 20
FZR1	0.762432542215517	0.743986254295533	0.0184462879199844	< 20
ZNF423	0.0608522408557226	0.0423825887743414	0.0184696520813812	< 20
FOXJ2	0.849571558444071	0.868041237113402	0.0184696786693311	< 20
CCDC120	0.625911526335132	0.644387170675831	0.0184756443406985	< 20
MAGOH	0.713843594653668	0.732359679266896	0.0185160846132277	< 20
PLCB2	0.99566722760595	0.977147766323024	0.0185194612829259	< 20
EIF3D	0.927967658948916	0.946506300114548	0.0185386411656315	< 20
INSIG2	0.782548985473607	0.801088201603666	0.0185392161300586	< 20
TMEM208	0.912377415423896	0.893814432989691	0.0185629824342053	< 20
AK1	0.404321166753709	0.38573883161512	0.0185823351385887	< 20
DOLPP1	0.707499177933809	0.688888888888889	0.0186102890449201	< 20
SMARCD1	0.854194471846651	0.835567010309278	0.0186274615373726	< 20
FAM3A	0.832201783400066	0.813573883161512	0.018627900238554	< 20
AP1B1	0.997040561712992	0.978407789232531	0.0186327724804606	< 20
RNPEPL1	0.928257799957446	0.909621993127148	0.0186358068302982	< 20
BUB3	0.887193175883479	0.868556701030928	0.0186364748525512	< 20
DAD1	0.717654113232364	0.73631156930126	0.018657456068896	< 20
MTA2	0.96092767751794	0.942268041237113	0.0186596362808266	< 20
ZNF625	0.312888063598909	0.3315578465063	0.0186697829073911	< 20
NELFE	0.89634228901913	0.87766323024055	0.0186790587785802	< 20
PTPRJ	0.849668272113581	0.83098510882016	0.0186831632934206	< 20
APBB2	0.0767326253892725	0.095475372279496	0.0187427468902235	< 20
EIF4A2	0.998704036828565	0.979954180985109	0.0187498558434562	< 20
SLC35B1	0.879301340451459	0.898052691867125	0.0187513514156659	< 20
PRKAA1	0.785256968219888	0.766494845360825	0.0187621228590632	< 20
RAB27B	0.0489951449737906	0.0678121420389462	0.0188169970651556	< 20
DAP	0.594982494825819	0.613802978235968	0.018820483410149	< 20
ATP6V0B	0.989419524555601	0.970561282932417	0.0188582416231841	< 20
HIBADH	0.333468732470647	0.314604810996564	0.0188639214740834	< 20
BHMT	0.0868488752200236	0.105727376861397	0.0188785016413739	< 20
CUL4B	0.806456604576491	0.787571592210767	0.0188850123657236	< 20
PLD3	0.92761948973868	0.908705612829324	0.0189138769093559	< 20
HK1	0.735352714752703	0.716437571592211	0.0189151431604923	< 20
ENC1	0.863440298651811	0.882359679266896	0.0189193806150847	< 20
PCBP1	0.978123367956827	0.997079037800687	0.0189556698438603	< 20
CPNE3	0.723998529952223	0.70504009163803	0.0189584383141932	< 20
CDH12	0.0267510009864794	0.00778923253150057	0.0189617684549788	< 20
MMD2	0.0791891525948278	0.0601947308132875	0.0189944217815403	< 20
EIF1AD	0.88796688523956	0.868957617411226	0.0190092678283343	< 20
SNX17	0.953055184819822	0.934020618556701	0.0190345662631209	< 20
CRHR1	0.000599624750962301	0.0196449026345934	0.0190452778836311	< 20
MRPL28	0.910288400162479	0.891237113402062	0.0190512867604171	< 20
FXR2	0.731058627826457	0.750114547537228	0.0190559197107709	< 20
RGS1	0.998800750498075	0.979725085910653	0.0190756645874222	< 20
HMGB1	0.983017079634036	0.963917525773196	0.0190995538608401	< 20
EEF1D	0.901661540842183	0.920790378006873	0.0191288371646898	< 20
MEIOC	0.584556761252635	0.565406643757159	0.0191501174954758	< 20
MPPED2	0.04773786727016	0.0285796105383734	0.0191582567317866	< 20
ACTR3	0.875568192808372	0.894730813287514	0.0191626204791424	< 20
TKT	0.899301727306137	0.880126002290951	0.0191757250151863	< 20
NUDT17	0.816611539875046	0.797422680412371	0.0191888594626748	< 20
SAXO1	0.0720323410510842	0.0528064146620848	0.0192259263889994	< 20
GALK1	0.691522079730749	0.710767468499427	0.0192453887686783	< 20
ZNF830	0.955685796630496	0.936426116838488	0.019259679792008	< 20
FAM155A	0.0233853652875297	0.00412371134020619	0.0192616539473235	< 20
NOVA1	0.151356892783226	0.132073310423826	0.0192835823594001	< 20
BRK1	0.900346234936846	0.919644902634593	0.0192986676977474	< 20
NENF	0.627265517708273	0.607961053837342	0.0193044638709305	< 20
NCOA5	0.823439524942455	0.804123711340206	0.0193158136022488	< 20
PTPRE	0.828081781078938	0.808762886597938	0.0193188944809999	< 20
EGLN1	0.740671966575756	0.760022909507446	0.0193509429316896	< 20
TSC22D4	0.893015338787984	0.912371134020619	0.0193557952326345	< 20
THAP11	0.925530474477263	0.944902634593356	0.0193721601160932	< 20
THYN1	0.898121820538115	0.917525773195876	0.0194039526577613	< 20
RPL5	0.986827598212731	0.967411225658648	0.0194163725540827	< 20
SLC35A4	0.930288787017157	0.94971363115693	0.0194248441397731	< 20
NECAB1	0.12752664461595	0.10807560137457	0.0194510432413796	< 20
GCSAML	0.13185941701	0.151317296678121	0.0194578796681214	< 20
PPP1R16B	0.167140563647266	0.147651775486827	0.019488788160439	< 20
HEXA	0.849784328516993	0.86930126002291	0.0195169315059165	< 20
TAF9B	0.826379620495561	0.806815578465063	0.019564042030498	< 20
TMEM176B	0.96736880790731	0.986941580756014	0.0195727728487038	< 20
SMARCB1	0.728582757887	0.708991981672394	0.0195907762146059	< 20
KLF10	0.897889707731291	0.878293241695304	0.0195964660359874	< 20
TMEM43	0.83340103290199	0.853035509736541	0.0196344768345507	< 20
CD1D	0.837327607884098	0.856987399770905	0.0196597918868069	< 20
TANC1	0.654674171647421	0.634994272623139	0.0196798990242825	< 20
ARF5	0.935859494380936	0.916151202749141	0.0197082916317951	< 20
LSM12	0.520145457358943	0.539862542955326	0.0197170855963834	< 20
MCM6	0.650824967600921	0.631099656357388	0.0197253112435327	< 20
SLC38A6	0.288226077873847	0.307961053837343	0.0197349759634955	< 20
SLC39A11	0.304280547012515	0.324054982817869	0.0197744358053544	< 20
MRPL54	0.726822569101917	0.707044673539519	0.0197778955623981	< 20
RAP2B	0.943731987079054	0.963516609392898	0.019784622313844	< 20
SPOCK3	0.0505425636859514	0.0307560137457045	0.0197865499402469	< 20
ABR	0.918876574014971	0.899083619702176	0.0197929543127946	< 20
NTSR1	0.0921874697769783	0.0723940435280642	0.0197934262489141	< 20
PBXIP1	0.931449351051278	0.951260022909507	0.0198106718582294	< 20
TMED2	0.930985125437629	0.950801832760596	0.0198167073229666	< 20
RND1	0.805992378962843	0.786139747995418	0.019852630967425	< 20
MRPL46	0.726764540900211	0.746620847651775	0.0198563067515645	< 20
PRPS2	0.654906284454245	0.674799541809851	0.0198932573556061	< 20
APEH	0.917271127101104	0.897365406643757	0.0199057204573468	< 20
RPL14	0.969767306911159	0.989690721649485	0.0199234147383256	< 20
ZNF616	0.697711754579392	0.717640320733104	0.0199285661537122	< 20
PRC1	0.284705700303681	0.264776632302406	0.0199290680012755	< 20
DDX5	0.998568637691251	0.978636884306987	0.0199317533842637	< 20
CNPPD1	0.942223253834697	0.962199312714777	0.0199760588800797	< 20
TMEM192	0.66179229772336	0.641809851088202	0.0199824466351584	< 20
CELF1	0.851563860035978	0.8315578465063	0.0200060135296778	< 20
TADA2B	0.854832782065417	0.834822451317297	0.0200103307481203	< 20
MGST2	0.719472330219153	0.739518900343643	0.0200465701244896	< 20
PPP4C	0.883382657304783	0.903436426116838	0.0200537688120555	< 20
KITLG	0.288342134277259	0.308419243986254	0.0200771097089953	< 20
HK2	0.914408402483607	0.894329896907217	0.0200785055763905	< 20
NRXN3	0.0371187063579566	0.0572164948453608	0.0200977884874042	< 20
RPL18A	0.989593609160719	0.969473081328751	0.0201205278319676	< 20
SUMO2	0.856128745236852	0.876288659793814	0.0201599145569624	< 20
FRMD4B	0.589140989187412	0.609335624284078	0.0201946350966659	< 20
GALE	0.903963326176522	0.924169530355097	0.0202062041785754	< 20
TAF7L	0.0983964873595234	0.0781786941580756	0.0202177932014478	< 20
BTNL8	0.131240449525136	0.151489117983963	0.0202486684588273	< 20
LPAR5	0.969535194104335	0.989805269186713	0.0202700750823775	< 20
PCSK9	0.134818855297008	0.11454753722795	0.0202713180690584	< 20
SPRED3	0.367647343275499	0.347365406643757	0.0202819366317418	< 20
COPG1	0.877444437996866	0.857159221076747	0.0202852169201192	< 20
RPL22	0.940753206058144	0.961053837342497	0.0203006312843531	< 20
CPQ	0.340200003868547	0.319873997709049	0.0203260061594978	< 20
SEPHS2	0.957213872608755	0.977548682703322	0.0203348100945668	< 20
HBP1	0.828468635756978	0.808132875143184	0.0203357606137936	< 20
CA5A	0.182924234511306	0.203264604810997	0.0203403702996906	< 20
DDX3X	0.988858585272442	0.968499427262314	0.0203591580101281	< 20
SELENON	0.862086307278671	0.841695303550974	0.0203910037276973	< 20
CCM2	0.66900713746881	0.689404352806415	0.0203972153376046	< 20
TATDN2	0.681057660689762	0.660652920962199	0.0204047397275627	< 20
SPTY2D1	0.754405307646183	0.733848797250859	0.0205565103953239	< 20
NPAT	0.727905762200429	0.707331042382589	0.0205747198178402	< 20
LRR1	0.521615505135496	0.501030927835052	0.0205845773004445	< 20
SAMD1	0.964950966169558	0.944329896907216	0.0206210692623415	< 20
RFX1	0.603822124219037	0.583161512027491	0.0206606121915456	< 20
COPS7A	0.906458538849881	0.885796105383734	0.0206624334661468	< 20
MRPL17	0.927271320528444	0.947938144329897	0.0206668238014529	< 20
RNF13	0.647169190893441	0.66786941580756	0.020700224914119	< 20
TM6SF1	0.853343391554962	0.874054982817869	0.0207115912629074	< 20
LMAN2	0.881854581326525	0.902577319587629	0.0207227382611038	< 20
NR2F6	0.585872067157972	0.565120274914089	0.0207517922438827	< 20
BORCS6	0.929805218669607	0.909049255441008	0.020755963228599	< 20
DAND5	0.153117081568309	0.132359679266896	0.0207574023014132	< 20
BLOC1S4	0.894466043830635	0.915234822451317	0.0207687786206823	< 20
PFDN6	0.940675835122536	0.961454753722795	0.0207789186002589	< 20
TM9SF4	0.811292288051993	0.832073310423826	0.0207810223718329	< 20
STUB1	0.908992436991044	0.929782359679267	0.0207899226882229	< 20
DIMT1	0.760072728679472	0.780870561282932	0.0207978326034605	< 20
DPM1	0.643145902241823	0.62233676975945	0.0208091324823728	< 20
LSM4	0.78873866032225	0.767926689576174	0.0208119707460759	< 20
FAM32A	0.906574595253293	0.927434135166094	0.020859539912801	< 20
BRD3	0.7718911390936	0.792783505154639	0.0208923660610392	< 20
RMND5A	0.672160003094837	0.693069873997709	0.020909870902872	< 20
ERBB4	0.0313545716551577	0.0104238258877434	0.0209307457674143	< 20
CCNG1	0.941604286349833	0.962542955326461	0.0209386689766276	< 20
RNF114	0.927213292326737	0.906242840778923	0.0209704515478137	< 20
SSB	0.883479370974294	0.862485681557847	0.0209936894164474	< 20
EVI2B	0.949109267103812	0.970103092783505	0.0209938256796931	< 20
CCDC126	0.448867482930037	0.469873997709049	0.0210065147790123	< 20
LAMP1	0.945995086945589	0.967010309278351	0.0210152223327615	< 20
PLXNB2	0.997175960850307	0.976116838487972	0.0210591223623345	< 20
AP3S1	0.469467494535678	0.448396334478809	0.0210711600568693	< 20
JPT1	0.840693243583048	0.819587628865979	0.0211056147170686	< 20
PAK1IP1	0.743844174935685	0.722737686139748	0.021106488795937	< 20
NAA10	0.918702489409853	0.897594501718213	0.0211079876916399	< 20
VEGFB	0.953248612158842	0.93213058419244	0.0211180279664022	< 20
MRPS15	0.832298497069576	0.853436426116838	0.0211379290472624	< 20
LCP2	0.908122013965454	0.929266895761741	0.0211448817962872	< 20
IRAK2	0.597961275846728	0.619129438717068	0.0211681628703396	< 20
DPM2	0.920095166250798	0.898911798396335	0.0211833678544635	< 20
RAB9A	0.605756397609238	0.584536082474227	0.0212203151350112	< 20
TMEM9B	0.858430530571191	0.879667812142039	0.0212372815708479	< 20
CD4	0.981837172866013	0.960595647193585	0.0212415256724277	< 20
FAM122A	0.941410859010813	0.920160366552119	0.0212504924586939	< 20
DCTN4	0.864039923402774	0.842783505154639	0.0212564182481348	< 20
LRATD1	0.497843285169926	0.519129438717068	0.0212861535471416	< 20
TOP2B	0.825721967542893	0.804410080183276	0.0213118873596169	< 20
ECT2L	0.156482717267259	0.135108820160367	0.0213738971068924	< 20
USP6NL	0.706377299367493	0.684994272623139	0.0213830267443544	< 20
BTG1	0.988568444263912	0.967182130584192	0.0213863136797195	< 20
FMO5	0.545561809706184	0.566953035509737	0.0213912258035526	< 20
OTUD5	0.791601384939747	0.813001145475372	0.0213997605356253	< 20
FBRS	0.954525232596375	0.933104238258877	0.0214209943374976	< 20
GPN2	0.78007311553415	0.75864833906071	0.0214247764734399	< 20
H2AFZ	0.972513975125244	0.951088201603665	0.0214257735215785	< 20
STIP1	0.9403276659123	0.918900343642612	0.0214273222696884	< 20
RPS6KA4	0.95976711348382	0.938316151202749	0.0214509622810709	< 20
ST6GALNAC5	0.0274666821408538	0.00601374570446735	0.0214529364363864	< 20
MRPL49	0.87315035107062	0.894616265750286	0.0214659146796664	< 20
CBX3	0.922841834464883	0.901374570446735	0.0214672640181476	< 20
N4BP1	0.690941797713689	0.669473081328751	0.0214687163849376	< 20
ZC3H10	0.882550919746997	0.861053837342497	0.0214970824044998	< 20
BFSP2	0.0947020251842395	0.116208476517755	0.0215064513335154	< 20
NFYB	0.717112516683108	0.695589919816724	0.0215225968663841	< 20
COPS2	0.790479506373431	0.768900343642612	0.0215791627308193	< 20
MRPL47	0.610243911874504	0.588659793814433	0.021584118060071	< 20
LRRC25	0.945666260469255	0.924054982817869	0.0216112776513855	< 20
GGCT	0.648078299386835	0.626460481099656	0.0216178182871787	< 20
DHX9	0.902589992069479	0.880927835051546	0.0216621570179326	< 20
KLHDC2	0.810189752219579	0.788487972508591	0.021701779710988	< 20
SLC41A1	0.754502021315693	0.7762313860252	0.0217293647095075	< 20
RAD21	0.893247451594808	0.915005727376861	0.0217582757820534	< 20
SNW1	0.763128880635989	0.74135166093929	0.0217772196966992	< 20
KEAP1	0.735836283100253	0.757617411225659	0.0217811281254057	< 20
TCEA1	0.698059923789628	0.719873997709049	0.0218140739194213	< 20
CHST1	0.497707886032612	0.519530355097365	0.0218224690647534	< 20
PPP2R2C	0.237548115050581	0.215693012600229	0.0218551024503519	< 20
SNRPA	0.792452465231436	0.770561282932417	0.021891182299019	< 20
BLOC1S1	0.807501112207199	0.829438717067583	0.0219376048603841	< 20
CLCN3	0.715294299696319	0.693356242840779	0.0219380568555401	< 20
ARMC7	0.667324319619335	0.645360824742268	0.0219634948770669	< 20
DENR	0.836070330180468	0.814089347079038	0.0219809831014302	< 20
PDPN	0.814599895549237	0.83659793814433	0.021998042595093	< 20
EIF5A	0.94340316060272	0.965406643757159	0.0220034831544392	< 20
WDTC1	0.676570146424496	0.654524627720504	0.022045518703992	< 20
PRMT8	0.0613938374049788	0.0393470790378007	0.0220467583671781	< 20
MAF1	0.963055378247161	0.985108820160367	0.0220534419132056	< 20
GLIPR1	0.920365964525426	0.942439862542955	0.0220738980175293	< 20
PTGFR	0.0373701618986828	0.0594501718213058	0.022080009922623	< 20
PRMT3	0.461343546296834	0.483447880870561	0.0221043345737273	< 20
NELFB	0.791485328536335	0.813631156930126	0.022145828393791	< 20
MAPK7	0.869552602564847	0.847365406643757	0.0221871959210899	< 20
ENPP2	0.348556064914215	0.326345933562428	0.0222101313517866	< 20
LIPH	0.19913344552119	0.176918671248568	0.0222147742726218	< 20
MAP1LC3B	0.936130292655564	0.913860252004582	0.0222700406509821	< 20
AIRE	0.322056519468462	0.299770904925544	0.0222856145429179	< 20
TMEM134	0.842453432368131	0.820160366552119	0.0222930658160119	< 20
ZNF671	0.759182962919979	0.7368843069874	0.0222986559325792	< 20
ZNRF3	0.198088937890481	0.220389461626575	0.022300523736094	< 20
F11R	0.700709878334204	0.723024054982818	0.0223141766486139	< 20
ZBED1	0.875529507340568	0.897880870561283	0.022351363220715	< 20
DLD	0.767036112884195	0.7446735395189	0.0223625733652947	< 20
TMEM33	0.880384533549972	0.858018327605956	0.0223662059440156	< 20
FGF14	0.025803207025281	0.00343642611683849	0.0223667809084425	< 20
MFAP3	0.827037273448229	0.84942726231386	0.0223899888656313	< 20
IGSF8	0.807152942996963	0.784707903780069	0.0224450392168943	< 20
FN3KRP	0.783612835838217	0.806071019473081	0.0224581836348644	< 20
TBC1D5	0.46256213853266	0.485051546391753	0.0224894078590926	< 20
GABPA	0.688040387628387	0.710538373424971	0.0224979857965844	< 20
ABCD1	0.739917599953577	0.717353951890034	0.0225636480635426	< 20
ARRB2	0.988819899804638	0.966208476517755	0.0226114232868831	< 20
VMA21	0.894968954912087	0.91758304696449	0.0226140920524033	< 20
LILRB1	0.965008994371264	0.942382588774341	0.0226264055969226	< 20
NOP16	0.823110698466121	0.800458190148912	0.0226525083172091	< 20
SERTAD3	0.96458345422542	0.94192439862543	0.0226590555999905	< 20
TM9SF2	0.884040310257452	0.861340206185567	0.0227001040718849	< 20
RRS1	0.923151318207315	0.945876288659794	0.0227249704524788	< 20
MAP3K20	0.404591965028337	0.38184421534937	0.022747749678967	< 20
RPL6	0.998027041141995	0.975257731958763	0.0227693091832322	< 20
PEX11G	0.47410975067216	0.496907216494845	0.0227974658226854	< 20
OLR1	0.989767693765837	0.966953035509737	0.0228146582561004	< 20
RNF113A	0.939611984757926	0.962428407789233	0.0228164230313066	< 20
ST3GAL4	0.298187585833382	0.321019473081329	0.0228318872479468	< 20
STOML2	0.913460608522409	0.93631156930126	0.0228509607788511	< 20
TTLL3	0.953867579643707	0.93098510882016	0.0228824708235467	< 20
KCND1	0.679723012050523	0.702634593356243	0.0229115813057198	< 20
TCEAL5	0.469274067196658	0.446334478808706	0.0229395883879523	< 20
PPARD	0.797965144393509	0.820904925544101	0.0229397811505918	< 20
UBXN1	0.985860461517631	0.962886597938144	0.0229738635794866	< 20
RBMXL1	0.842859629780073	0.819873997709049	0.0229856320710238	< 20
RAB11B	0.867270159964409	0.890263459335624	0.0229932993712152	< 20
MYO1F	0.954157720652237	0.931156930126002	0.0230007905262347	< 20
DDIT4	0.993945724288671	0.970904925544101	0.0230407987445702	< 20
CCDC3	0.0404263138552003	0.0173539518900344	0.0230723619651659	< 20
DPY19L2	0.0406777693959264	0.0175830469644903	0.0230947224314361	< 20
BRD2	0.986730884543221	0.963631156930126	0.023099727613095	< 20
OTX1	0.113831989013327	0.136941580756014	0.0231095917426868	< 20
SLC10A3	0.900172150331728	0.923310423825888	0.0231382734941598	< 20
EPDR1	0.019864987717364	0.0430126002290951	0.0231476125117311	< 20
LHFPL1	0.256059111394805	0.279209621993127	0.0231505105983222	< 20
HNRNPH2	0.957639412754599	0.980813287514318	0.0231738747597194	< 20
STK40	0.827424128126269	0.804238258877434	0.0231858692488348	< 20
RGS2	0.99673107797056	0.97348224513173	0.0232488328388304	< 20
FANCC	0.280547012514749	0.257273768613975	0.0232732439007742	< 20
EXOSC3	0.711599837521035	0.734879725085911	0.0232798875648758	< 20
LTN1	0.773786727015996	0.750458190148912	0.0233285368670842	< 20
KLF6	0.993674926014043	0.970332187857961	0.0233427381560819	< 20
EPB42	0.193620766359117	0.170274914089347	0.0233458522697699	< 20
PER1	0.970308903460415	0.946907216494845	0.0234016869655697	< 20
GOT1	0.565136656415018	0.588545246277205	0.0234085898621871	< 20
FAM104A	0.564150176986015	0.540721649484536	0.0234285275014789	< 20
DDX24	0.898044449602507	0.92147766323024	0.0234332136277335	< 20
SMARCD2	0.934447474806089	0.910939289805269	0.0235081850008199	< 20
ARMCX3	0.960405423702586	0.9368843069874	0.0235211167151862	< 20
CBLN4	0.116327201686686	0.139862542955326	0.0235353412686405	< 20
NIPSNAP2	0.762664655022341	0.739117983963345	0.0235466710589962	< 20
ATP6AP2	0.922493665254647	0.946048109965636	0.0235544447109887	< 20
ABCA4	0.234917503239908	0.258476517754868	0.0235590145149603	< 20
MYBPC2	0.240352811466373	0.216781214203895	0.0235715972624784	< 20
MYH14	0.133929089537515	0.110309278350515	0.0236198111869995	< 20
FASN	0.871564246890655	0.847938144329897	0.0236261025607581	< 20
LPXN	0.768583531596356	0.792210767468499	0.0236272358721434	< 20
MTCH1	0.944486353701232	0.920847651775487	0.0236387019257452	< 20
GSTP1	0.968800170216058	0.992439862542955	0.0236396923268973	< 20
UBTD2	0.379156269947194	0.402806414662085	0.0236501447148908	< 20
ADH5	0.797771717054488	0.774112256586483	0.0236594604680046	< 20
ARL14EP	0.781465792375094	0.757789232531501	0.0236765598435934	< 20
CD163	0.977562428673669	0.953837342497136	0.0237250861765327	< 20
RET	0.15071858256446	0.126975945017182	0.0237426375472779	< 20
VAMP3	0.931217238244453	0.954982817869416	0.0237655796249628	< 20
KCTD2	0.778487011354185	0.754696449026346	0.023790562327839	< 20
OSTM1	0.813710129789744	0.837514318442154	0.0238041886524095	< 20
POC1A	0.248612158842531	0.224799541809851	0.0238126170326799	< 20
HFE	0.858449873305093	0.834593356242841	0.0238565170622522	< 20
HYAL3	0.543472794444767	0.519587628865979	0.0238851655787876	< 20
ALG9	0.410472156134548	0.386540664375716	0.0239314917588321	< 20
MEAF6	0.796669181222074	0.772737686139748	0.0239314950823259	< 20
SNIP1	0.713514768177334	0.73745704467354	0.0239422764962056	< 20
SCUBE1	0.113967388150641	0.137915234822451	0.0239478466718103	< 20
SLC1A6	0.0435598367473259	0.0675257731958763	0.0239659364485504	< 20
NONO	0.958509835780189	0.934536082474227	0.0239737533059622	< 20
AKT1	0.898276562409331	0.874284077892325	0.0239924845170056	< 20
ABI2	0.606858933441653	0.630870561282932	0.0240116278412794	< 20
SOGA3	0.091549159558212	0.115578465063001	0.0240293055047892	< 20
DBNL	0.975531441613958	0.951489117983963	0.0240423236299947	< 20
CCDC115	0.919070001353991	0.895017182130584	0.0240528192234067	< 20
SNAPC5	0.778351612216871	0.754295532646048	0.0240560795708229	< 20
EAPP	0.668581597322966	0.692668957617411	0.0240873602944452	< 20
NEO1	0.327027602081278	0.302920962199313	0.0241066398819653	< 20
SUMF2	0.902783419408499	0.878636884306987	0.0241465351015117	< 20
FAM189A1	0.0248360703301805	0.000687285223367698	0.0241487851068128	< 20
LMF1	0.50250488404031	0.478350515463918	0.0241543685763925	< 20
SLC25A1	0.934408789338285	0.910252004581901	0.0241567847563835	< 20
ARHGEF33	0.190893440878934	0.166723940435281	0.0241695004436534	< 20
MLLT3	0.0721870829223002	0.0479954180985109	0.0241916648237893	< 20
PDE6D	0.452349175032399	0.428121420389462	0.0242277546429374	< 20
EIF5	0.99576394127546	0.971534936998855	0.0242290042766055	< 20
CFAP410	0.750807559140409	0.726575028636884	0.0242325305035247	< 20
PDZD8	0.619625137816979	0.595360824742268	0.024264313074711	< 20
AVEN	0.204027157198398	0.179725085910653	0.0243020712877451	< 20
SLC43A2	0.828313893885762	0.804009163802978	0.0243047300827838	< 20
ZMPSTE24	0.756378266504188	0.732073310423826	0.0243049560803622	< 20
SULT4A1	0.212692701986499	0.236998854524628	0.0243061525381287	< 20
LRRC41	0.86804386932049	0.892382588774341	0.0243387194538514	< 20
PDIA4	0.925162962533124	0.900801832760596	0.0243611297725284	< 20
SPATA2	0.665602816302056	0.689977090492554	0.0243742741904984	< 20
RTKN2	0.206812510880288	0.18241695303551	0.0243955578447783	< 20
MBD6	0.974854445927387	0.950458190148912	0.0243962557784753	< 20
IFIH1	0.656124876690071	0.680526918671249	0.0244020419811776	< 20
ALDH9A1	0.733998723379563	0.758419243986254	0.0244205206066913	< 20
IDH3G	0.881873924060427	0.906300114547537	0.0244261904871103	< 20
TDP2	0.761330006383102	0.785796105383734	0.0244660990006322	< 20
NPAS2	0.117545793922513	0.0930698739977091	0.024475919924804	< 20
MTCP1	0.633532563492524	0.658018327605956	0.0244857641134325	< 20
SRPRB	0.660999245633378	0.685509736540664	0.0245104909072864	< 20
CCNG2	0.87978490879901	0.904295532646048	0.0245106238470382	< 20
GEMIN8	0.535290818004217	0.510767468499427	0.0245233495047897	< 20
SAT2	0.98392618812743	0.959392898052692	0.0245332900747381	< 20
FSTL4	0.033811098860713	0.0583619702176403	0.0245508713569273	< 20
FAM174A	0.332308168436527	0.307674684994273	0.0246334834422544	< 20
B4GALT3	0.897386796649838	0.872737686139748	0.02464911051009	< 20
DOK1	0.956614247857792	0.98127147766323	0.0246572298054382	< 20
MAPK4	0.125418286620631	0.100744558991982	0.0246737276286493	< 20
ADCY10	0.214897773651328	0.19020618556701	0.0246915880843177	< 20
PEX2	0.76409601733109	0.739404352806415	0.0246916645246753	< 20
EXOSC5	0.600495173987891	0.625200458190149	0.0247052842022579	< 20
RAB1A	0.777152362714946	0.752405498281787	0.0247468644331591	< 20
AK8	0.0453200255324087	0.020561282932417	0.0247587425999917	< 20
NSFL1C	0.854910153001025	0.830126002290951	0.0247841507100742	< 20
RUFY4	0.180583763709163	0.205383734249714	0.0247999705405506	< 20
MAGI2	0.0709104624847676	0.0461053837342497	0.0248050787505179	< 20
CCL13	0.438867289502698	0.414032073310424	0.0248352161922742	< 20
ADAMTS12	0.105437242499855	0.0805841924398625	0.0248530500599925	< 20
SF1	0.98007698408093	0.955211912943872	0.0248650711370583	< 20
ANXA10	0.0799435192170061	0.104810996563574	0.0248674773465678	< 20
SLC40A1	0.915955821195768	0.940836197021764	0.024880375825996	< 20
ANKRD50	0.686918509062071	0.662027491408935	0.0248910176531363	< 20
RTL6	0.812162711077584	0.837056128293242	0.0248934172156577	< 20
TSPYL1	0.978529565368769	0.95360824742268	0.0249213179460885	< 20
UBQLNL	0.727770363063115	0.752691867124857	0.0249215040617418	< 20
RPS19	0.979632101201184	0.954696449026346	0.0249356521748381	< 20
ZMYND11	0.71279908702296	0.687857961053837	0.0249411259691227	< 20
NMT1	0.798351999071549	0.773367697594502	0.0249843014770472	< 20
CORO2B	0.0734637033598329	0.0984536082474227	0.0249899048875898	< 20
HIGD1B	0.297897444824852	0.32290950744559	0.025012062620738	< 20
TM7SF3	0.759105591984371	0.734077892325315	0.025027699659056	< 20
TMEM184C	0.816340741600418	0.791294387170676	0.0250463544297422	< 20
H2AFX	0.976885432987098	0.951832760595647	0.0250526723914508	< 20
TAF5L	0.767558366699549	0.742497136311569	0.0250612303879797	< 20
CSMD3	0.0440047196270721	0.0189003436426117	0.0251043759844604	< 20
CALM3	0.935027756823149	0.960137457044674	0.0251097002215246	< 20
SNX2	0.836360471188998	0.811225658648339	0.025134812540659	< 20
VPS4B	0.796901294028898	0.771706758304696	0.0251945357242015	< 20
ANKRD27	0.637168997466102	0.611970217640321	0.0251987798257812	< 20
PPIB	0.953577438635177	0.978808705612829	0.0252312669776523	< 20
IRAK1BP1	0.368672508172305	0.393928980526919	0.0252564723546136	< 20
MARCH4	0.0542370258612352	0.0289805269186712	0.025256498942564	< 20
CAMK1G	0.189674848643107	0.164375715922108	0.0252991327209993	< 20
TRIM8	0.933228882570262	0.958533791523482	0.0253049089532202	< 20
SOD1	0.906922764463529	0.881615120274914	0.025307644188615	< 20
RMI1	0.583860422832163	0.558533791523482	0.0253266313086807	< 20
SGMS1	0.466391999845258	0.44106529209622	0.0253267077490381	< 20
ILVBL	0.857231281069266	0.831901489117984	0.025329791951282	< 20
CEP57L1	0.480705622932745	0.4553264604811	0.0253791624516453	< 20
TNS2	0.682334281127295	0.707731958762887	0.0253976776355916	< 20
HCFC1	0.930965782703727	0.905555555555556	0.0254102271481714	< 20
RING1	0.943751329812956	0.918270332187858	0.025480997625098	< 20
ARHGEF2	0.939167101878179	0.913631156930126	0.025535944948053	< 20
UXS1	0.55687730903886	0.58241695303551	0.0255396439966498	< 20
RCN3	0.921468500357841	0.947021764032073	0.0255532636742323	< 20
ITGB3	0.490396332617652	0.464833906071019	0.0255624265466325	< 20
OXA1L	0.960792278380626	0.935223367697595	0.0255689106830315	< 20
VSTM2L	0.0993249385868199	0.124914089347079	0.0255891507602591	< 20
CDK2	0.837830518965551	0.863459335624284	0.0256288166587331	< 20
ROR1	0.0638890500783381	0.0382588774341352	0.0256301726442029	< 20
DHX33	0.655254453664481	0.629610538373425	0.025643915291056	< 20
RPLP2	0.993926381554769	0.968270332187858	0.025656049366911	< 20
RNF44	0.947252364649219	0.921592210767468	0.0256601538817506	< 20
FIZ1	0.811427687189307	0.78573883161512	0.0256888555741868	< 20
COX4I1	0.967910404456566	0.942210767468499	0.0256996369880665	< 20
XKR5	0.121472368904621	0.147193585337915	0.0257212164332942	< 20
MIRLET7C	0.663243002766011	0.637514318442153	0.0257286843238576	< 20
CTXN2	0.081645679800383	0.107388316151203	0.0257426363508197	< 20
MOSPD2	0.577535348846206	0.551718213058419	0.0258171357877868	< 20
CTU2	0.790595562776843	0.764776632302405	0.0258189304744375	< 20
FBXO8	0.49306562989613	0.518900343642612	0.0258347137464817	< 20
SCD5	0.120079692063676	0.145933562428408	0.0258538703647318	< 20
MEN1	0.86881757867657	0.842898052691867	0.0259195259847028	< 20
PFDN2	0.685409775817714	0.711340206185567	0.025930430367853	< 20
RPS4Y1	0.806688717383315	0.780756013745704	0.0259327036376106	< 20
RGS10	0.913035068376564	0.939003436426117	0.0259683680495528	< 20
CAP1	0.942126540165187	0.968098510882016	0.025971970716829	< 20
MED30	0.508559159751639	0.534536082474227	0.0259769227225878	< 20
MBOAT1	0.208108474051722	0.182073310423826	0.0260351636278961	< 20
CNOT7	0.866902648020271	0.892955326460481	0.0260526784402102	< 20
WDR81	0.96707866689878	0.941008018327606	0.026070648571174	< 20
LIMCH1	0.147681773341844	0.121592210767468	0.0260895625743755	< 20
DERL2	0.824000464225614	0.850114547537228	0.0261140833116139	< 20
KCNH1	0.0391690361515697	0.0130011454753723	0.0261678906761974	< 20
NPC1	0.944099499023192	0.970274914089347	0.0261754150661551	< 20
NELFA	0.704230255904369	0.730412371134021	0.0261821152296515	< 20
TIMM8A	0.835528733631211	0.809335624284078	0.0261931093471331	< 20
NECAB2	0.12002166386197	0.0938144329896907	0.0262072308722793	< 20
MFSD1	0.847192402174123	0.873424971363116	0.0262325691889927	< 20
PATZ1	0.847598599586066	0.821363115693013	0.0262354838930534	< 20
ANAPC15	0.682411652062903	0.70864833906071	0.0262366869978072	< 20
TMED9	0.982552854020387	0.956300114547537	0.0262527394728497	< 20
SUPT16H	0.865393914775914	0.839117983963345	0.0262759308125692	< 20
TMEM196	0.133387492988259	0.107101947308133	0.0262855456801261	< 20
ZGPAT	0.554594866438422	0.580927835051546	0.0263329686131244	< 20
CCL28	0.0699239830557651	0.0435853379152348	0.0263386451405303	< 20
GPANK1	0.913479951256311	0.887113402061856	0.0263665491944554	< 20
LCP1	0.923828313893886	0.95028636884307	0.0264580549491839	< 20
BTBD6	0.952010677189114	0.925544100801833	0.0264665763872812	< 20
YWHAG	0.896284260817424	0.869816723940435	0.0264675368769887	< 20
ATG3	0.797520261513762	0.823997709049255	0.0264774475354934	< 20
MED12	0.926381554768951	0.899885452462772	0.0264961023061789	< 20
AZI2	0.683630244298729	0.710137457044674	0.0265072127459446	< 20
SOCS6	0.959109460531151	0.985681557846506	0.0265720973153554	< 20
CASP2	0.80933867192789	0.782760595647194	0.0265780762806964	< 20
SHOC2	0.680477378672702	0.65389461626575	0.0265827624069517	< 20
DUSP6	0.948258186812124	0.974856815578465	0.026598628766341	< 20
TM9SF3	0.823574924079769	0.850229095074456	0.0266541709946869	< 20
MRPS18B	0.814213040871197	0.840893470790378	0.0266804299191811	< 20
PRDX5	0.921565214027351	0.894845360824742	0.0267198532026087	< 20
KCNK2	0.0354939167101878	0.00876288659793814	0.0267310301122497	< 20
ETV3	0.856670341786108	0.883447880870561	0.0267775390844532	< 20
ITGAL	0.881254956575562	0.85446735395189	0.026787602623672	< 20
SPG21	0.736900133464864	0.76368843069874	0.0267882972338759	< 20
PLEKHO2	0.911584363333914	0.884765177548683	0.0268191857852313	< 20
IRF8	0.978606936304377	0.951775486827033	0.0268314494773438	< 20
MARCH2	0.805934350761137	0.779095074455899	0.0268392763052377	< 20
CCNI2	0.334958122981102	0.361798396334479	0.0268402733533768	< 20
SH3BGRL3	0.970753786340161	0.997594501718213	0.0268407153780521	< 20
ASIC2	0.0270991701967156	0.000229095074455899	0.0268700751222597	< 20
TMEM147	0.947329735584828	0.974226804123711	0.0268970685388833	< 20
STK11	0.797230120505232	0.824169530355097	0.0269394098498653	< 20
LRRC8B	0.59018549681812	0.563230240549828	0.0269552562682919	< 20
TCF3	0.634035474573976	0.607044673539519	0.0269908010344572	< 20
WDR1	0.910675254840519	0.883676975945017	0.0269982788955019	< 20
IFI35	0.832511267142498	0.805498281786942	0.0270129853555564	< 20
UBLCP1	0.72896961256504	0.756013745704467	0.0270441331394273	< 20
LRIF1	0.691618793400259	0.718671248568156	0.0270524551678968	< 20
RPN1	0.930927097235923	0.958018327605957	0.0270912303700335	< 20
MRPL2	0.788332462910308	0.761225658648339	0.027106804261969	< 20
UBL4A	0.909476005338595	0.93659793814433	0.0271219328057349	< 20
ACTR2	0.935240526896072	0.962371134020619	0.0271306071245466	< 20
RXRB	0.943519217006132	0.916380297823597	0.0271389191825352	< 20
SOX7	0.231551867540958	0.204410080183276	0.0271417873576819	< 20
WNT9A	0.0648755295073406	0.0920962199312715	0.0272206904239309	< 20
BNIP1	0.503568734404921	0.476345933562428	0.0272228008424926	< 20
PUM1	0.759028221048763	0.731786941580756	0.027241279468007	< 20
SDHA	0.777500531925182	0.80475372279496	0.027253190869778	< 20
DRAP1	0.971372753825026	0.944100801832761	0.0272719519922654	< 20
SYP	0.639064585388499	0.611741122565865	0.0273234628226341	< 20
DDB1	0.901332714365848	0.873997709049255	0.0273350053165926	< 20
CNNM4	0.621404669335964	0.648739977090493	0.0273353077545285	< 20
SNAP91	0.157759337704791	0.185166093928981	0.0274067562241895	< 20
ATP5ME	0.928277142691348	0.90085910652921	0.0274180361621383	< 20
NRBP1	0.919650283371052	0.892210767468499	0.0274395159025526	< 20
MEF2C	0.894794870306969	0.867353951890034	0.0274409184169346	< 20
TWF1	0.847211744908025	0.819759450171821	0.0274522947362037	< 20
ZNF575	0.60529217199559	0.577835051546392	0.0274571204491983	< 20
CHERP	0.765508036905936	0.793012600229095	0.027504563323159	< 20
FRMPD4	0.0306969187024894	0.00315005727376861	0.0275468614287208	< 20
CLNK	0.0504845354842453	0.0780641466208477	0.0275796111366024	< 20
SGF29	0.544265846534749	0.516666666666667	0.0275991798680822	< 20
KAT6A	0.838333430047003	0.810710194730813	0.0276232353161897	< 20
AATK	0.505522350529024	0.533161512027491	0.0276391614984675	< 20
NPC2	0.920733476469564	0.948396334478809	0.0276628580092446	< 20
CREG1	0.967117352366583	0.994788087056128	0.0276707346895453	< 20
PRNP	0.942029826495677	0.969702176403207	0.0276723499075303	< 20
LYPLA1	0.666047699181802	0.638373424971363	0.0276742742104389	< 20
GPR107	0.739240604267007	0.766953035509737	0.0277124312427296	< 20
ATP6V0D2	0.0561906419853382	0.0839060710194731	0.0277154290341349	< 20
BMP2	0.0691115882318807	0.0969072164948454	0.0277956282629647	< 20
SALL3	0.227412522485928	0.199599083619702	0.0278134388662258	< 20
CACYBP	0.923538172885356	0.895704467353952	0.0278337055314041	< 20
MRPS35	0.591694230062477	0.563860252004582	0.0278339780578951	< 20
STYX	0.645196232035436	0.617353951890034	0.0278422801454016	< 20
MCRIP1	0.932203717673456	0.96008018327606	0.0278764656026036	< 20
NDUFV3	0.844097564749802	0.816208476517755	0.0278890882320472	< 20
ZNF672	0.913170467513878	0.885280641466208	0.0278898260476695	< 20
SLC25A39	0.953171241223234	0.925257731958763	0.0279135092644711	< 20
GTF2F1	0.866128938664191	0.894043528064147	0.0279145893999556	< 20
ZNF790	0.628522795411903	0.60057273768614	0.0279500577257633	< 20
TCIRG1	0.97939998839436	0.951431844215349	0.0279681441790107	< 20
CLEC1B	0.30673707421807	0.334707903780069	0.0279708295619987	< 20
HNRNPA1	0.992649761117236	0.964662084765178	0.0279876763520585	< 20
SMAP2	0.935491982436798	0.907502863688431	0.0279891187483673	< 20
PLAT	0.867985841118784	0.895990836197022	0.0280049950782378	< 20
TBL3	0.782993868353353	0.811053837342497	0.0280599689891441	< 20
CADPS	0.0805818294357725	0.0525200458190149	0.0280617836167576	< 20
EDIL3	0.0666163755585214	0.038545246277205	0.0280711292813164	< 20
IPO8	0.706667440376023	0.678579610538373	0.0280878298376496	< 20
PRR16	0.0335403005860848	0.00544100801832761	0.0280992925677572	< 20
EPHX4	0.0614518656066848	0.0333333333333333	0.0281185322733515	< 20
PGAP2	0.590920520706397	0.562772050400916	0.0281484703054806	< 20
MIRLET7D	0.784908799009652	0.756758304696449	0.028150494313203	< 20
PTCD2	0.563976092380897	0.535796105383734	0.0281799869971627	< 20
UBL5	0.953790208708099	0.925601374570447	0.0281888341376523	< 20
BEX4	0.96804580359388	0.939805269186712	0.0282405344071676	< 20
HSPH1	0.969515851370433	0.941237113402062	0.0282787379683711	< 20
ADAR	0.971121298284299	0.942840778923253	0.0282805193610459	< 20
CRB1	0.114141472755759	0.0858533791523482	0.0282880936034108	< 20
TOR1AIP1	0.853749588966905	0.825429553264605	0.0283200357023002	< 20
MAML2	0.578115630863266	0.549770904925544	0.0283447259377219	< 20
SASH3	0.977040174858315	0.948682703321879	0.0283574715364364	< 20
MMUT	0.645292945704946	0.673654066437572	0.0283611207326256	< 20
RAB1B	0.76891235807269	0.797308132875143	0.0283957748024533	< 20
TMEM259	0.970908528211377	0.942497136311569	0.0284113918998077	< 20
ATP2B1	0.827017930714327	0.855441008018328	0.0284230773040005	< 20
TGOLN2	0.990406003984603	0.961970217640321	0.0284357863442822	< 20
ATPAF2	0.561712992514362	0.590148911798396	0.0284359192840343	< 20
EID2	0.911758447939032	0.94020618556701	0.0284477376279783	< 20
SH2B3	0.925085591597516	0.953550973654066	0.0284653820565505	< 20
HRH4	0.262094044372232	0.233619702176403	0.0284743421958288	< 20
GRM5	0.0342172962726552	0.00572737686139748	0.0284899194112577	< 20
TMEFF2	0.053811485715391	0.0823024054982818	0.0284909197828908	< 20
TKTL1	0.181028646588909	0.152520045819015	0.0285086007698941	< 20
COX14	0.706802839513337	0.678293241695304	0.0285095978180334	< 20
DRG1	0.651540648755295	0.623024054982818	0.0285165937724772	< 20
ATP7A	0.605853111278748	0.577319587628866	0.028533523649882	< 20
PPP2R5D	0.653977833226948	0.682531500572738	0.0285536673457897	< 20
YTHDF1	0.790034623493685	0.818613974799542	0.0285793513058568	< 20
SPDYC	0.172343759066907	0.143757159221077	0.0285865998458303	< 20
CCND1	0.964041857676164	0.93545246277205	0.0285893949041136	< 20
ABHD13	0.84090601365597	0.812313860252005	0.0285921534039654	< 20
KPNA2	0.883227915433567	0.854581901489118	0.0286460139444491	< 20
NPY	0.148881022843769	0.120217640320733	0.0286633825230359	< 20
HERPUD1	0.982707595891603	0.954009163802978	0.0286984320886247	< 20
CREB3L4	0.924292539507534	0.895589919816724	0.02870261969081	< 20
DNAJC30	0.852627710400588	0.823883161512027	0.0287445488885606	< 20
MCTS1	0.762335828546007	0.733562428407789	0.0287734001382178	< 20
RASA3	0.774715178243293	0.745933562428408	0.0287816158148851	< 20
ATAD1	0.631327491827695	0.602520045819015	0.0288074460086801	< 20
ZNF689	0.92079150467127	0.891981672394044	0.0288098322772264	< 20
ZCRB1	0.704114199500957	0.732932416953035	0.0288182174520785	< 20
KIAA0930	0.894659471169655	0.92348224513173	0.0288227739620747	< 20
WDR54	0.655351167333991	0.62651775486827	0.0288334124657207	< 20
STX17	0.552215710168475	0.523367697594502	0.0288480125739733	< 20
FZD2	0.941739685487147	0.970618556701031	0.0288788712138839	< 20
MFSD5	0.981585717325287	0.952691867124857	0.0288938502004302	< 20
HDDC2	0.473645525058512	0.502577319587629	0.0289317945291169	< 20
SLC25A24	0.500261126907677	0.529209621993127	0.0289484950854502	< 20
INTS9	0.403257316389098	0.374284077892325	0.0289732384967727	< 20
PCSK1N	0.337221222847637	0.308247422680412	0.0289738001672246	< 20
PLOD1	0.844213621153214	0.815234822451317	0.0289787987018967	< 20
HEATR5A	0.496682721135805	0.467697594501718	0.0289851266340868	< 20
DCLRE1B	0.795721387260875	0.824742268041237	0.029020880780362	< 20
HES6	0.922048782374901	0.893012600229095	0.0290361821458058	< 20
KLHL5	0.797655660651076	0.768613974799542	0.0290416858515341	< 20
ME1	0.0447397435153485	0.0156930126002291	0.0290467309151194	< 20
IKZF5	0.76842878972514	0.797479954180985	0.0290511644558452	< 20
ATF2	0.631172749956479	0.602119129438717	0.0290536205177619	< 20
CACNA2D3	0.0380084721174491	0.00893470790378007	0.029073764213669	< 20
CTDNEP1	0.934660244879011	0.963745704467354	0.029085459588343	< 20
ATG5	0.367898798816225	0.397021764032073	0.0291229652158483	< 20
SLC49A4	0.580959012746862	0.551775486827033	0.0291835259198288	< 20
RASGRF2	0.0984351728273274	0.0691867124856816	0.0292484603416458	< 20
MED17	0.646511537940773	0.675773195876289	0.0292616579355157	< 20
UBE2J1	0.834464883266601	0.863745704467354	0.029280821200753	< 20
CHODL	0.015938412735256	0.0452462772050401	0.0293078644697841	< 20
MAGEH1	0.957368614479971	0.986712485681558	0.0293438712015869	< 20
PPP1R14C	0.0947600533859456	0.124112256586483	0.0293522032005378	< 20
MAGED2	0.947136308245807	0.97651775486827	0.0293814466224633	< 20
DDX28	0.87324706474013	0.902634593356243	0.0293875286161128	< 20
HECA	0.857347337472678	0.82794959908362	0.0293977383890583	< 20
CCDC22	0.789144857734192	0.818556701030928	0.0294118432967359	< 20
HMGA1	0.891042379929979	0.861626575028637	0.0294158049013421	< 20
HDAC11	0.484922338923383	0.514375715922108	0.0294533769987246	< 20
SOCS2	0.65794309367686	0.687399770904926	0.0294566772280656	< 20
NREP	0.283951333681503	0.25446735395189	0.029483979729613	< 20
BMS1	0.799725333178592	0.829209621993127	0.0294842888145352	< 20
ZNF341	0.416565117313681	0.387056128293242	0.0295089890204393	< 20
SUPT3H	0.201125747113097	0.171592210767469	0.0295335363456285	< 20
MED10	0.778254898547361	0.807789232531501	0.0295343339841396	< 20
UTP14C	0.889398247548308	0.918957617411226	0.0295593698629176	< 20
MAD2L2	0.622101007756436	0.651660939289805	0.0295599315333693	< 20
PREPL	0.68219888198998	0.652634593356243	0.0295642886337372	< 20
FKBP2	0.940849919727654	0.911282932416953	0.029566987310701	< 20
KCNMB2	0.0464805895665293	0.0168957617411226	0.0295848278254067	< 20
MYL12B	0.902822104876303	0.87319587628866	0.0296262285876432	< 20
PIP4K2C	0.78123367956827	0.751603665521191	0.0296300140470787	< 20
SPRED2	0.476044024062361	0.44639175257732	0.0296522714850414	< 20
NRG1	0.0300779512176251	0.000400916380297824	0.0296770348373273	< 20
MSMO1	0.74167778873866	0.771363115693013	0.0296853269543527	< 20
NSA2	0.907812530223022	0.937514318442153	0.0297017882191315	< 20
NCF2	0.880771388228012	0.851030927835052	0.0297404603929605	< 20
L3HYPDH	0.74985976517921	0.720103092783505	0.0297566723957049	< 20
GDI2	0.8999013520571	0.929667812142039	0.029766460084939	< 20
ZBED8	0.739453374339929	0.769243986254296	0.0297906119143666	< 20
POMP	0.77603048414863	0.805841924398625	0.0298114402499955	< 20
SERPINF1	0.924002398499004	0.95389461626575	0.0298922177667463	< 20
TFG	0.71664829106946	0.746563573883162	0.0299152828137015	< 20
MED14	0.701406216754676	0.731328751431844	0.0299225346771682	< 20
TAPBP	0.962591152633513	0.932646048109966	0.0299451045235474	< 20
TMEM176A	0.955105514613436	0.985051546391753	0.0299460317783167	< 20
TLDC2	0.659277742316099	0.629324169530355	0.029953572785744	< 20
SLC16A4	0.436256020425927	0.406300114547537	0.0299559058783898	< 20
C1GALT1C1	0.879456082322675	0.909450171821306	0.0299940894986308	< 20
PSMB3	0.813013791369272	0.843012600229095	0.0299988088598231	< 20
MIR1250	0.745933190197102	0.775945017182131	0.0300118269850286	< 20
TP73	0.15447107294145	0.124455899198167	0.0300151737432827	< 20
RSRP1	0.99210816456798	0.962084765177549	0.0300233993904313	< 20
F10	0.172014932590572	0.141981672394044	0.0300332601965285	< 20
PTTG1IP	0.955705139364398	0.925658648339061	0.0300464910253373	< 20
PRPF8	0.999303661579528	0.969243986254296	0.0300596753252325	< 20
COX6B1	0.836534555794116	0.806471935853379	0.0300626199407368	< 20
HNRNPUL1	0.864310721677402	0.894387170675831	0.0300764489984285	< 20
PPIH	0.651734076094315	0.621649484536082	0.0300845915582325	< 20
HCST	0.92030793632372	0.89020618556701	0.0301017507567097	< 20
MLF2	0.944621752838546	0.974742268041237	0.0301205152026911	< 20
FGD3	0.771252828874833	0.801374570446735	0.0301217415719024	< 20
UBA1	0.931430008317376	0.961569301260023	0.0301392929426469	< 20
SH3KBP1	0.598483529662082	0.628636884306987	0.0301533546449054	< 20
GPR108	0.909379291669084	0.939576174112257	0.0301968824431725	< 20
CABP5	0.164451923634887	0.134249713631157	0.0302022100037301	< 20
CNBP	0.960173310895762	0.990378006872852	0.0302046959770903	< 20
DARS	0.679413528308091	0.709621993127148	0.0302084648190568	< 20
INPP5A	0.184336254086153	0.154123711340206	0.0302125427459468	< 20
SPHK2	0.812356138416604	0.78213058419244	0.0302255542241642	< 20
PRPF18	0.509158784502602	0.478923253150057	0.0302355313525447	< 20
CTSF	0.924911506992398	0.8946735395189	0.0302379674734976	< 20
TMEM109	0.944892551113174	0.975143184421535	0.0302506333083609	< 20
MARK2	0.758989535580959	0.728694158075601	0.0302953775053577	< 20
NDUFAF4	0.690651656705159	0.720962199312715	0.0303105426075557	< 20
IL33	0.150157643281301	0.180469644902635	0.0303120016213336	< 20
UBE2Q1	0.897328768448132	0.92766323024055	0.0303344617924178	< 20
ZNF582	0.54099692450531	0.510652920962199	0.0303440035431107	< 20
CCR5	0.94754250565775	0.977892325315006	0.0303498196572557	< 20
OLFM3	0.0365190816069943	0.0061282932416953	0.030390788365299	< 20
SRF	0.866303023269309	0.835910652920962	0.0303923703483467	< 20
ZNF512	0.63022495599528	0.59971363115693	0.0305113248383498	< 20
NRM	0.913905491402155	0.944444444444444	0.0305389530422894	< 20
CD83	0.955589082960986	0.925028636884307	0.030560446076679	< 20
CD58	0.673320567128958	0.642726231386025	0.0305943357429328	< 20
SCAMP2	0.936014236252152	0.966609392898053	0.0305951566459007	< 20
NOX1	0.160525348652779	0.191179839633448	0.0306544909806689	< 20
TALDO1	0.873227722006228	0.90389461626575	0.0306668942595223	< 20
TFE3	0.911081452252461	0.941752577319588	0.0306711250671267	< 20
TAFA5	0.0252035822743187	0.0558991981672394	0.0306956158929207	< 20
SLC39A9	0.688814096984468	0.719530355097365	0.0307162581128974	< 20
ELMSAN1	0.838023946304571	0.868843069873998	0.0308191235694267	< 20
NXT1	0.831814928722026	0.800973654066438	0.0308412746555884	< 20
LRP1	0.995164316524498	0.964318442153494	0.0308458743710043	< 20
STOM	0.950269831137933	0.919415807560137	0.0308540235777955	< 20
MLX	0.95543434108977	0.924570446735395	0.0308638943543748	< 20
DNM2	0.891429234608019	0.860538373424971	0.0308908611830476	< 20
SLC2A10	0.337666105727383	0.306758304696449	0.0309078010309339	< 20
DDX23	0.895239753186715	0.864318442153494	0.0309213110332213	< 20
GABPB1	0.440143909940231	0.471076746849943	0.0309328369097117	< 20
EFL1	0.531925182305267	0.500973654066438	0.0309515282388294	< 20
PICALM	0.915317510977002	0.946277205040092	0.0309596940630896	< 20
NKAIN2	0.0333081877792607	0.00234822451317297	0.0309599632660877	< 20
ARFIP1	0.542273544942842	0.511282932416953	0.030990612525889	< 20
RAB3IL1	0.919456856032032	0.888430698739977	0.0310261572920549	< 20
SLC29A1	0.943538559740034	0.974570446735395	0.0310318869953612	< 20
MNDA	0.949147952571616	0.980183276059565	0.0310353234879487	< 20
RER1	0.906768022592313	0.875715922107675	0.0310521004846384	< 20
SLC12A4	0.870248940985319	0.839175257731959	0.0310736832533602	< 20
SEC61A1	0.947890674867986	0.916781214203895	0.0311094606640914	< 20
GRB2	0.878953171241223	0.91008018327606	0.0311270120348366	< 20
ZDHHC1	0.44552118996499	0.414375715922108	0.0311454740428823	< 20
RANBP3	0.783322694829687	0.752176403207331	0.0311462916223559	< 20
ZNF160	0.850751465212093	0.881901489117984	0.0311500239058909	< 20
SSRP1	0.917425868972321	0.886254295532646	0.031171573439675	< 20
EXOSC6	0.936072264453858	0.904868270332188	0.0312039941216702	< 20
RABL6	0.850113154993327	0.818900343642612	0.0312128113507153	< 20
HLTF	0.712489603280528	0.68127147766323	0.0312181256172978	< 20
ABCE1	0.798410027273255	0.767182130584192	0.0312278966890626	< 20
SH3GL1	0.721890171956904	0.753150057273769	0.0312598853168646	< 20
RANBP9	0.675254840519159	0.643986254295533	0.0312685862236263	< 20
ALKBH4	0.618774057525291	0.650057273768614	0.031283216243323	< 20
DDX17	0.993210700400395	0.961912943871707	0.0312977565286883	< 20
ID4	0.424747093754231	0.393413516609393	0.0313335771448381	< 20
CASP6	0.588173852492311	0.619530355097365	0.0313565026050544	< 20
AP1S1	0.721058434399118	0.689690721649485	0.0313677127496335	< 20
NPM3	0.843304512659819	0.874684994272623	0.0313804816128042	< 20
B3GAT3	0.886206696454477	0.854810996563574	0.0313956998909032	< 20
CAB39	0.790189365364901	0.821592210767468	0.0314028454025674	< 20
STOX2	0.0829609857057197	0.0515463917525773	0.0314145939531424	< 20
MAPK3	0.906381167914273	0.937800687285223	0.0314195193709503	< 20
FAM167B	0.260720710265189	0.292153493699885	0.0314327834346965	< 20
TMEM199	0.774676492775489	0.743241695303551	0.031434797471938	< 20
CCDC71L	0.88912744927368	0.857674684994273	0.0314527642794075	< 20
PTPN23	0.838797655660651	0.807331042382589	0.0314666132780622	< 20
RPL15	0.99172130988994	0.960252004581902	0.0314693053080385	< 20
ARHGAP45	0.980289754153852	0.948797250859106	0.0314925032947455	< 20
PPT1	0.952881100214704	0.984421534936999	0.031540434722295	< 20
RPS6KA1	0.979380645660458	0.947823596792669	0.0315570488677891	< 20
PIGV	0.803207025280953	0.771649484536083	0.0315575407448705	< 20
CNPY3	0.987407880229792	0.955841924398625	0.0315659558311665	< 20
RFNG	0.937310199423587	0.905727376861397	0.0315828225621895	< 20
RPL32	0.987253138358576	0.955670103092784	0.0315830352657924	< 20
SLC25A48	0.0671773148416797	0.0355670103092783	0.0316103045324014	< 20
DVL3	0.891119750865587	0.85950744558992	0.0316123052756672	< 20
MORN2	0.463123077815818	0.431500572737686	0.0316225050781319	< 20
LRRC32	0.192402174123291	0.160767468499427	0.0316347056238637	< 20
TGFB2	0.210603686725082	0.242268041237113	0.0316643545120314	< 20
DMGDH	0.153291166173427	0.184994272623139	0.0317031064497116	< 20
SDF4	0.911526335132208	0.943241695303551	0.0317153601713429	< 20
ZNF436	0.810035010348363	0.778293241695304	0.0317417686530594	< 20
ANKRD45	0.0715874581713379	0.0398052691867125	0.0317821889846254	< 20
COL13A1	0.0768680245265866	0.0450744558991982	0.0317935686273884	< 20
LAMTOR2	0.901932339116811	0.870103092783505	0.0318292463333059	< 20
SHISA5	0.728544072419196	0.696678121420389	0.0318659509988066	< 20
BID	0.730265575736475	0.698396334478809	0.0318692412576663	< 20
RAVER2	0.165361032128281	0.133447880870561	0.0319131512577197	< 20
RDM1	0.105901468113503	0.137857961053837	0.0319564929403344	< 20
GBA	0.926478268438461	0.958476517754868	0.0319982493164073	< 20
PTDSS2	0.611056306698389	0.579037800687285	0.0320185060111037	< 20
APPBP2	0.608058182943577	0.576002290950745	0.0320558919928325	< 20
SPHKAP	0.0619741194220391	0.0298969072164948	0.0320772122055443	< 20
FSTL5	0.0452039691289967	0.0131156930126002	0.0320882761163965	< 20
ZNF540	0.358285460066926	0.326174112256586	0.0321113478103395	< 20
CTSD	0.957020445269734	0.989175257731959	0.0321548124622248	< 20
PSMA6	0.507417938451421	0.539576174112257	0.0321582356608355	< 20
ASRGL1	0.164355209965377	0.132187857961054	0.0321673520043232	< 20
CBX6	0.893943790015281	0.926116838487973	0.0321730484726915	< 20
TFB2M	0.499719530358421	0.467525773195876	0.0321937571625447	< 20
MTCL1	0.400297878102091	0.368098510882016	0.0321993672200749	< 20
STRN4	0.860616259502118	0.828407789232532	0.0322084702695864	< 20
TUFM	0.972707402464264	0.94049255441008	0.0322148480541838	< 20
CDKN1B	0.966595098551229	0.934364261168385	0.0322308373828442	< 20
ABRACL	0.580726899940038	0.548453608247423	0.0322732916926153	< 20
PGBD5	0.316775953113213	0.284421534936999	0.0323544181762142	< 20
SMAP1	0.348304609373489	0.315922107674685	0.032382501698804	< 20
TPST1	0.272674519816631	0.240263459335624	0.0324110604810067	< 20
SELENOH	0.950057061065011	0.982474226804124	0.0324171657391127	< 20
VBP1	0.520764424843807	0.553264604810997	0.0325001799671896	< 20
TMEM171	0.0152420743147837	0.047766323024055	0.0325242487092713	< 20
EIF1B	0.938045223311863	0.905498281786942	0.0325469415249214	< 20
PROC	0.396255246716571	0.36368843069874	0.032566816017831	< 20
RAD23B	0.886825663939341	0.854238258877434	0.0325874050619069	< 20
SCN9A	0.116095088879862	0.148739977090493	0.0326448882106306	< 20
ZNF518B	0.894214588289909	0.861569301260023	0.032645287029886	< 20
CD2BP2	0.9605408228399	0.927892325315006	0.0326484975248943	< 20
DNAL4	0.45900307549469	0.491695303550974	0.0326922280562836	< 20
PLAC8	0.754173194839359	0.7868843069874	0.0327111121480408	< 20
PIP4K2B	0.861873537205749	0.829152348224513	0.0327211889812358	< 20
CDC34	0.77305170312772	0.740320733104238	0.0327309700234817	< 20
JPT2	0.725159093986344	0.692382588774341	0.0327765052120027	< 20
TIPRL	0.701812414166618	0.734593356242841	0.0327809420762228	< 20
TCEAL6	0.47824909572719	0.511053837342497	0.0328047416153071	< 20
FECH	0.606414050561906	0.573596792668958	0.0328172578929484	< 20
GSTO1	0.71655157739995	0.749369988545246	0.0328184111452963	< 20
GAMT	0.789783167952958	0.82262313860252	0.032839970649562	< 20
PROSER1	0.74080736571307	0.773711340206186	0.0329039744931156	< 20
SVOPL	0.105263157894737	0.138201603665521	0.0329384457707842	< 20
FH	0.711773922126153	0.678808705612829	0.0329652165133236	< 20
COPA	0.882628290682605	0.849656357388316	0.0329719332942888	< 20
CCDC127	0.629219133832376	0.596219931271478	0.0329992025608984	< 20
KPNB1	0.937542312230411	0.904524627720504	0.0330176845099069	< 20
PIGW	0.785431052825006	0.818499427262314	0.0330683744373078	< 20
OAS2	0.766185032592507	0.799255441008018	0.0330704084155113	< 20
SRSF9	0.90798661482814	0.874914089347079	0.033072525481061	< 20
FKTN	0.523511093057893	0.490435280641466	0.0330758124164268	< 20
SCMH1	0.42281282036403	0.455899198167239	0.0330863778032094	< 20
RPP25L	0.84831428074044	0.881443298969072	0.0331290182286321	< 20
AKTIP	0.728408673281882	0.69524627720504	0.0331623960768419	< 20
ANAPC1	0.543085939766727	0.509908361970218	0.0331775777965094	< 20
GALNT10	0.638329561500222	0.671534936998854	0.0332053754986325	< 20
SUCLG2	0.447320064217877	0.480526918671249	0.0332068544533716	< 20
[truncated: 10,524 more rows]
