# Supplementary material for: Transcriptional profiling of macaque microglia reveals an evolutionary preserved gene expression program
Source: Brain Behav Immun Health. 2021 May 7;15:100265. doi: 10.1016/j.bbih.2021.100265 (PMC8474495; doi:10.1016/j.bbih.2021.100265)
Supplement: Suppl. Table 4 — GO's of human and macaque microglia profile. This document consists of four tabs. The first tab, consists of all the identified gene ontology terms from the genes in the human microglia profile, and the reduced gene ontology terms to common parents in the second tab. For macaque microglia profile the third tab contains the complete gene ontology annotation and the last tab contains the reduced GO's. [file mmc5.xlsx]

## Sheet: Human GO's (complete)
ID	Description	GeneRatio	BgRatio	pvalue	p.adjust	qvalue	geneID	Count
GO:0050900	leukocyte migration	106/994	466/19786	7.22911e-27	3.67383e-23	2.76913e-23	ADGRE2/AGER/AIF1/B4GALT1/C3AR1/C5AR1/C5AR2/CCL2/CCL20/CCL3/CCL4/CCL8/CCR1/CCR2/CCR5/CD300A/CD58/CD74/CD84/CEACAM1/CEACAM8/CH25H/CKLF/CMKLR1/CORO1A/CSF3R/CX3CR1/CXCL12/CXCL8/CXCR2/CXCR4/CYP19A1/DOCK8/DOK2/DUSP1/F2RL1/FCER1G/FFAR2/FPR2/GCSAM/GPR183/GPSM3/GYPC/HCK/HMOX1/ICAM1/IL10/IL16/IL17RA/IL23A/IL6/IL6R/INPP5D/ITGA5/ITGAL/ITGAM/ITGAX/ITGB2/ITGB3/ITGB7/JAML/LGALS9/LYN/MERTK/MMP14/MMP9/MYO1G/NCKAP…	106
GO:0050867	positive regulation of cell activation	95/994	399/19786	2.06697e-24	5.25218e-22	3.9588e-21	AGER/AIF1/ATP11C/AXL/BTK/BTN2A2/VSIR/C1QA/CARD11/CCDC88B/CCL2/CCL3/CCR2/CD1D/CD226/CD4/CD40/CD74/CD80/CD86/CDKN1A/CEBPA/CLECL1/CORO1A/CSK/CTLA4/CTSC/DOCK8/EBI3/F2RL1/FCER1G/FGR/GPR183/HAVCR2/HLA-DMB/HLA-DPA1/HLA-DPB1/HLA-E/HLA-F/HLX/IL10/IL12RB1/IL18/IL1B/IL23A/IL4R/IL6/INPP5D/ITGAM/ITGB2/LGALS9/LILRA2/LILRA5/LILRB1/LILRB2/LILRB4/LYN/MAP3K8/MMP14/MMP8/NCKAP1L/NFATC2/NFKBID/NFKBIZ/NLRP3/NOD2/PDCD1…	95
GO:0051249	regulation of lymphocyte activation	106/994	499/19786	5.55697e-24	9.41351e-21	7.09538e-21	AGER/AIF1/ATP11C/AXL/BTK/BTN2A2/VSIR/CARD11/CCDC88B/CCL2/CCR2/CD19/CD1D/CD300A/CD4/CD40/CD74/CD80/CD86/CDKN1A/CEACAM1/CEBPB/CLECL1/CORO1A/CSK/CTLA4/DOCK8/EBI3/FCGR2B/FGL1/GPR183/HAVCR2/HFE/HLA-DMB/HLA-DOA/HLA-DPA1/HLA-DPB1/HLA-E/HLA-F/HLX/IL10/IL12RB1/IL18/IL1B/IL23A/IL27/IL4R/IL6/INPP5D/IRF1/JAK3/LGALS9/LILRB1/LILRB2/LILRB4/LOXL3/LST1/LYN/MAP3K8/CGAS/MERTK/MIR17HG/MMP14/MNDA/NCKAP1L/NFAM1/NFATC2…	106
GO:0002696	positive regulation of leukocyte activation	90/994	377/19786	1.6493e-22	2.09543e-19	1.57942e-19	AGER/AIF1/ATP11C/AXL/BTK/BTN2A2/VSIR/C1QA/CARD11/CCDC88B/CCL2/CCL3/CCR2/CD1D/CD226/CD4/CD40/CD74/CD80/CD86/CDKN1A/CEBPA/CLECL1/CORO1A/CSK/CTLA4/CTSC/DOCK8/EBI3/F2RL1/FCER1G/FGR/GPR183/HAVCR2/HLA-DMB/HLA-DPA1/HLA-DPB1/HLA-E/HLA-F/HLX/IL10/IL12RB1/IL18/IL1B/IL23A/IL4R/IL6/INPP5D/ITGAM/ITGB2/LGALS9/LILRB1/LILRB2/LILRB4/LYN/MAP3K8/MMP14/MMP8/NCKAP1L/NFATC2/NFKBID/NFKBIZ/NLRP3/NOD2/PDCD1LG2/PIK3R6/PNP…	90
GO:0007159	leukocyte cell-cell adhesion	91/994	409/19786	2.55675e-20	2.59868e-17	1.95874e-17	AGER/AIF1/BTN2A2/VSIR/CARD11/CCDC88B/CCL2/CCR2/CD1D/CD300A/CD4/CD74/CD80/CD86/CEACAM1/CEBPB/CLECL1/CORO1A/CSK/CTLA4/CX3CR1/CXCL12/DOCK8/EBI3/FCGR2B/FERMT3/FGL1/HAVCR2/HFE/HLA-DMB/HLA-DPA1/HLA-DPB1/HLA-E/HLX/ICAM1/IL10/IL12RB1/IL18/IL1B/IL23A/IL4R/IL6/IRF1/ITGA5/ITGAL/ITGB2/ITGB7/JAK3/LGALS9/LILRB1/LILRB2/LILRB4/LOXL3/LYN/MAP3K8/NCKAP1L/NFKBID/NFKBIZ/NLRP3/NOD2/PDCD1LG2/PIK3R6/PNP/PTAFR/PTPN6/PTPR…	91
GO:1902105	regulation of leukocyte differentiation	77/994	313/19786	2.78359e-18	2.3577e-15	1.77711e-15	AGER/ATP11C/AXL/BTK/BTN2A2/VSIR/C1QC/CARD11/CASP8/CCL3/CCR1/CCR2/CD4/CD74/CD80/CD86/CEACAM1/CEBPB/CTLA4/EVI2B/FCGR2B/FES/FOS/HCLS1/HLA-DOA/HLX/IL12RB1/IL18/IL23A/IL27/IL4R/INPP5D/IRF1/IRF7/JAK3/LGALS9/LILRB1/LILRB2/LILRB3/LILRB4/LOXL3/LTF/LYN/MIR17HG/MMP14/MYC/NCKAP1L/NFAM1/NFATC2/NFKBID/NFKBIZ/NLRP3/PIK3R6/PNP/PRDM1/PTPN6/PTPRC/RUNX1/RUNX3/SASH3/SLAMF8/SOCS1/SYK/TAL1/TGFB1/TGFBR2/TLR3/TMEM176A/T…	77
GO:0030098	lymphocyte differentiation	81/994	354/19786	1.59165e-17	1.15554e-14	8.70978e-15	ADGRG3/ATP11C/AXL/BATF/BCL3/BLNK/BTK/BTN2A2/VSIR/CARD11/CCR2/CD19/CD1D/CD4/CD74/CD80/CD86/CMTM7/CTLA4/DOCK11/DOCK2/FCGR2B/GPR183/HHEX/HLA-DOA/HLX/IKZF1/IL10/IL12RB1/IL18/IL23A/IL27/IL4R/IL6/INPP5D/IRF1/JAK3/LGALS9/LILRB2/LILRB4/LOXL3/LYL1/MERTK/MFNG/MIR17HG/MMP14/NCKAP1L/NFAM1/NFATC2/NFKBID/NFKBIZ/NLRP3/PIK3CD/PIK3R6/PLCG2/PNP/POU2F2/PRDM1/PTGER4/PTPN6/PTPRC/RHOH/RIPK3/RUNX1/RUNX2/RUNX3/SASH3/SLA…	81
GO:0050863	regulation of T cell activation	84/994	386/19786	5.49531e-17	3.4909e-14	2.63124e-14	AGER/AIF1/BTN2A2/VSIR/CARD11/CCDC88B/CCL2/CCR2/CD1D/CD300A/CD4/CD74/CD80/CD86/CEACAM1/CEBPB/CLECL1/CORO1A/CSK/CTLA4/DOCK8/EBI3/FCGR2B/FGL1/HAVCR2/HFE/HLA-DMB/HLA-DOA/HLA-DPA1/HLA-DPB1/HLA-E/HLX/IL10/IL12RB1/IL18/IL1B/IL23A/IL27/IL4R/IL6/IRF1/JAK3/LGALS9/LILRB1/LILRB2/LILRB4/LOXL3/LYN/MAP3K8/CGAS/NCKAP1L/NFATC2/NFKBID/NFKBIZ/NLRP3/NOD2/PDCD1LG2/PIK3R6/PNP/PRDM1/PTPN6/PTPRC/PYCARD/RAC2/RASAL3/RIPK3…	84
GO:0032103	positive regulation of response to external stimulus	81/994	378/19786	2.05119e-15	1.15824e-12	8.73013e-13	AGER/AIF1/BTK/C1QA/C3/C3AR1/C5AR1/CCL3/CCL4/CCR1/CCR2/CD180/CD74/CEBPA/CEBPB/CMKLR1/CTSC/CXCL12/CXCL8/CXCR2/CXCR4/CYBA/F2RL1/FCER1G/FFAR2/FFAR3/FPR2/GBP5/GHRL/GPSM3/GRN/HAVCR2/HLA-E/IL16/IL17RA/IL18/IL1B/IL23A/IL6/IL6R/ITGAM/ITGB2/LGALS9/LILRA5/LY86/LY96/MMP8/MYD88/NCKAP1L/NEAT1/NFKBIZ/NOD1/NOD2/OSM/P2RX4/P2RY12/PDGFB/PIK3CG/PTGER4/RAC2/S100A12/S100A8/S100A9/SCARF1/SERPINE1/SERPINF2/SUCNR1/TGFB1/…	81
GO:0022407	regulation of cell-cell adhesion	92/994	484/19786	4.24769e-15	2.15868e-12	1.62709e-12	AGER/AIF1/AKNA/BTN2A2/VSIR/CARD11/CCDC88B/CCL2/CCR2/CD1D/CD300A/CD4/CD74/CD80/CD86/CEACAM1/CEBPB/CLECL1/CORO1A/CSK/CTLA4/CXCL12/DOCK8/EBI3/FCGR2B/FERMT3/FGL1/FXYD5/GCNT2/HAVCR2/HFE/HLA-DMB/HLA-DPA1/HLA-DPB1/HLA-E/HLX/ICAM1/IL10/IL12RB1/IL18/IL1B/IL1RN/IL23A/IL4R/IL6/IRF1/ITGB2/JAK3/LGALS9/LILRB1/LILRB2/LILRB4/LOXL3/LYN/MAP3K8/NCKAP1L/NFKBID/NFKBIZ/NLRP3/NOD2/PDCD1LG2/PDPN/PIEZO1/PIK3R6/PNP/PRKCD/…	92
GO:1903037	regulation of leukocyte cell-cell adhesion	80/994	375/19786	6.38376e-15	2.9493e-12	2.22302e-12	AGER/AIF1/BTN2A2/VSIR/CARD11/CCDC88B/CCL2/CCR2/CD1D/CD300A/CD4/CD74/CD80/CD86/CEACAM1/CEBPB/CLECL1/CORO1A/CSK/CTLA4/CXCL12/DOCK8/EBI3/FCGR2B/FGL1/HAVCR2/HFE/HLA-DMB/HLA-DPA1/HLA-DPB1/HLA-E/HLX/ICAM1/IL10/IL12RB1/IL18/IL1B/IL23A/IL4R/IL6/IRF1/ITGB2/JAK3/LGALS9/LILRB1/LILRB2/LILRB4/LOXL3/LYN/MAP3K8/NCKAP1L/NFKBID/NFKBIZ/NLRP3/NOD2/PDCD1LG2/PIK3R6/PNP/PTAFR/PTPN6/PTPRC/PYCARD/RASAL3/RUNX1/RUNX3/SASH…	80
GO:0070661	leukocyte proliferation	76/994	341/19786	7.91714e-15	3.35291e-13	2.52723e-12	AGER/AIF1/BST2/BTK/BTN2A2/VSIR/CARD11/CCDC88B/CCL8/CCR2/CD19/CD1D/CD300A/CD4/CD40/CD74/CDKN1A/CEBPB/CLECL1/CORO1A/CSF1R/CTLA4/DOCK2/DOCK8/EBI3/ELF4/F2RL1/FCGR2B/GPR183/HAVCR2/HHEX/HLA-DMB/HLA-DPA1/HLA-DPB1/HLA-E/IL10/IL12RB1/IL18/IL1B/IL23A/IL27/IL6/INPP5D/IRF1/LGALS9/LILRB1/LILRB2/LST1/LYN/MNDA/NCKAP1L/NFATC2/PDCD1LG2/PIK3CG/PNP/PRKCD/PTPN6/PTPRC/PYCARD/RAC2/RASAL3/RIPK3/SASH3/SLC11A1/SPN/TCIRG1…	76
GO:0051251	positive regulation of lymphocyte activation	73/994	328/19786	1.10264e-13	4.31047e-11	3.24899e-11	AGER/AIF1/ATP11C/AXL/BTK/BTN2A2/VSIR/CARD11/CCDC88B/CCL2/CCR2/CD1D/CD4/CD40/CD74/CD80/CD86/CDKN1A/CLECL1/CORO1A/CSK/CTLA4/DOCK8/EBI3/GPR183/HAVCR2/HLA-DMB/HLA-DPA1/HLA-DPB1/HLA-E/HLA-F/HLX/IL12RB1/IL18/IL1B/IL23A/IL4R/IL6/INPP5D/LGALS9/LILRB1/LILRB2/LILRB4/LYN/MAP3K8/MMP14/NCKAP1L/NFATC2/NFKBID/NFKBIZ/NLRP3/NOD2/PDCD1LG2/PIK3R6/PNP/PTPN6/PTPRC/PYCARD/RASAL3/RUNX1/RUNX3/SASH3/SOCS1/STAT6/SYK/TGFB1…	73
GO:0002460	adaptive immune response based on somatic recombination of immune receptors built from immunoglobulin superfamily domains	71/994	315/19786	2.61429e-13	9.48988e-11	7.15294e-11	AGER/BATF/BCL3/BTK/C1QA/C1QB/C1QC/C2/C3/C9/CCR2/CD19/CD226/CD4/CD40/CD74/CD80/CEACAM1/CTSC/CTSH/EBI3/FCER1G/FCGR2B/FGL2/HAVCR2/HFE/HLA-DQB1/HLA-E/HLA-F/HLX/ICAM1/IL10/IL12RB1/IL18/IL18BP/IL18RAP/IL1B/IL23A/IL27/IL4R/IL6/INPP5D/IRF7/JAK3/KLHL6/LILRB1/LOXL3/MYO1G/NFKB2/NFKBID/NFKBIZ/NLRP3/POU2F2/PRKCD/PTPN6/PTPRC/RIPK3/SASH3/SLC11A1/SPN/STAT6/TCIRG1/TGFB1/TLR8/TNF/TNFAIP3/TNFRSF13C/TNFRSF1B/UNC13D/…	71
GO:0006909	phagocytosis	66/994	281/19786	1.50342e-12	5.09357e-11	3.83925e-10	AIF1/ARHGAP25/ARPC1B/AXL/BIN2/C2/C3/CCL2/CD14/CD300A/CD300LF/CD302/CD93/CEACAM4/CEBPE/CLEC7A/CORO1A/CSK/CYBA/CYFIP1/DOCK2/ELMO3/F2RL1/FCER1G/FCGR1A/FCGR2A/FCGR2B/FCGR3A/FCN1/FGR/FPR2/HCK/IL15RA/IL1B/IL2RG/IRF8/ITGAL/ITGAM/ITGB2/ITGB3/LYN/MARCO/MERTK/MSR1/MYD88/MYO1G/MYO7A/NCF2/NCF4/NCKAP1L/P2RY6/PLCG2/PRKCD/PTPRC/PYCARD/RAB20/SLC11A1/SYK/TGFB1/TLR2/TNF/TREM2/TYROBP/UNC13D/VAV1/WAS	66
GO:0022409	positive regulation of cell-cell adhesion	71/994	331/19786	6.42493e-12	2.04072e-09	1.53818e-09	AGER/AIF1/BTN2A2/VSIR/CARD11/CCDC88B/CCL2/CCR2/CD1D/CD4/CD74/CD80/CD86/CLECL1/CORO1A/CSK/CTLA4/DOCK8/EBI3/GCNT2/HAVCR2/HLA-DMB/HLA-DPA1/HLA-DPB1/HLA-E/HLX/ICAM1/IL10/IL12RB1/IL18/IL1B/IL23A/IL4R/IL6/ITGB2/LGALS9/LILRB1/LILRB2/LILRB4/LYN/MAP3K8/NCKAP1L/NFKBID/NFKBIZ/NLRP3/NOD2/PDCD1LG2/PDPN/PIEZO1/PIK3R6/PNP/PTAFR/PTPN6/PTPRC/PYCARD/RASAL3/RUNX1/RUNX3/SASH3/SERPINF2/SOCS1/SYK/TGFB1/TGFBR2/TMIGD2/T…	71
GO:0070663	regulation of leukocyte proliferation	65/994	284/19786	1.74764e-11	4.93416e-09	3.71909e-09	AGER/AIF1/BST2/BTK/BTN2A2/VSIR/CARD11/CCDC88B/CCL8/CCR2/CD1D/CD300A/CD4/CD40/CD74/CDKN1A/CEBPB/CLECL1/CORO1A/CTLA4/EBI3/FCGR2B/GPR183/HAVCR2/HHEX/HLA-DMB/HLA-DPA1/HLA-DPB1/HLA-E/IL10/IL12RB1/IL18/IL1B/IL23A/IL27/IL6/INPP5D/IRF1/LGALS9/LILRB1/LILRB2/LST1/LYN/MNDA/NCKAP1L/NFATC2/PDCD1LG2/PNP/PTPN6/PTPRC/PYCARD/RAC2/RASAL3/RIPK3/SASH3/SPN/TGFB1/TGFBR2/TMIGD2/TNFAIP3/TNFRSF13C/TNFRSF1B/TNFSF8/TYROBP/…	65
GO:1903039	positive regulation of leukocyte cell-cell adhesion	65/994	284/19786	1.74764e-11	4.93416e-09	3.71909e-09	AGER/AIF1/BTN2A2/VSIR/CARD11/CCDC88B/CCL2/CCR2/CD1D/CD4/CD74/CD80/CD86/CLECL1/CORO1A/CSK/CTLA4/DOCK8/EBI3/HAVCR2/HLA-DMB/HLA-DPA1/HLA-DPB1/HLA-E/HLX/ICAM1/IL12RB1/IL18/IL1B/IL23A/IL4R/IL6/ITGB2/LGALS9/LILRB1/LILRB2/LILRB4/LYN/MAP3K8/NCKAP1L/NFKBID/NFKBIZ/NLRP3/NOD2/PDCD1LG2/PIK3R6/PNP/PTAFR/PTPN6/PTPRC/PYCARD/RASAL3/RUNX1/RUNX3/SASH3/SOCS1/SYK/TGFB1/TGFBR2/TMIGD2/TNF/TNFRSF13C/TNFSF14/VAV1/VNN1	65
GO:0046651	lymphocyte proliferation	68/994	313/19786	3.32163e-11	8.88449e-09	6.69663e-09	AGER/AIF1/BTK/BTN2A2/VSIR/CARD11/CCDC88B/CCR2/CD19/CD1D/CD300A/CD4/CD40/CD74/CDKN1A/CEBPB/CLECL1/CORO1A/CTLA4/DOCK2/DOCK8/EBI3/ELF4/FCGR2B/GPR183/HAVCR2/HLA-DMB/HLA-DPA1/HLA-DPB1/HLA-E/IL10/IL12RB1/IL18/IL1B/IL23A/IL27/IL6/INPP5D/IRF1/LGALS9/LILRB1/LILRB2/LST1/MNDA/NCKAP1L/NFATC2/PDCD1LG2/PIK3CG/PNP/PRKCD/PTPN6/PTPRC/PYCARD/RAC2/RASAL3/RIPK3/SASH3/SLC11A1/SPN/TGFB1/TGFBR2/TMIGD2/TNFRSF13C/TNFRSF1…	68
GO:0032943	mononuclear cell proliferation	68/994	315/19786	4.91369e-11	1.24857e-08	9.411e-09	AGER/AIF1/BTK/BTN2A2/VSIR/CARD11/CCDC88B/CCR2/CD19/CD1D/CD300A/CD4/CD40/CD74/CDKN1A/CEBPB/CLECL1/CORO1A/CTLA4/DOCK2/DOCK8/EBI3/ELF4/FCGR2B/GPR183/HAVCR2/HLA-DMB/HLA-DPA1/HLA-DPB1/HLA-E/IL10/IL12RB1/IL18/IL1B/IL23A/IL27/IL6/INPP5D/IRF1/LGALS9/LILRB1/LILRB2/LST1/MNDA/NCKAP1L/NFATC2/PDCD1LG2/PIK3CG/PNP/PRKCD/PTPN6/PTPRC/PYCARD/RAC2/RASAL3/RIPK3/SASH3/SLC11A1/SPN/TGFB1/TGFBR2/TMIGD2/TNFRSF13C/TNFRSF1…	68
GO:0050870	positive regulation of T cell activation	61/994	260/19786	1.36454e-10	3.30218e-08	2.489e-08	AGER/AIF1/BTN2A2/VSIR/CARD11/CCDC88B/CCL2/CCR2/CD1D/CD4/CD74/CD80/CD86/CLECL1/CORO1A/CSK/CTLA4/DOCK8/EBI3/HAVCR2/HLA-DMB/HLA-DPA1/HLA-DPB1/HLA-E/HLX/IL12RB1/IL18/IL1B/IL23A/IL4R/IL6/LGALS9/LILRB1/LILRB2/LILRB4/LYN/MAP3K8/NCKAP1L/NFKBID/NFKBIZ/NLRP3/NOD2/PDCD1LG2/PIK3R6/PNP/PTPN6/PTPRC/PYCARD/RASAL3/RUNX1/RUNX3/SASH3/SOCS1/SYK/TGFB1/TGFBR2/TMIGD2/TNFRSF13C/TNFSF14/VAV1/VNN1	61
GO:0050663	cytokine secretion	65/994	297/19786	2.50892e-10	5.7956e-08	4.3684e-08	AGER/AIF1/AIM2/BTN2A2/C5AR2/CARD11/CARD16/CARD8/CASP1/CCL3/CD14/CD58/CLEC5A/CLEC9A/CLECL1/CSF1R/F2RL1/FCGR2B/FCN1/FFAR2/FGR/GBP5/GHRL/GSDMD/HAVCR2/IL10/IL17RA/IL1A/IL1B/IL1R2/IL4R/LCP2/LGALS9/LILRA2/LILRA5/LILRB1/LYN/MMP8/NLRC4/NLRP3/NOD2/OSM/PNP/PTGER4/PYCARD/S100A12/SERPINB1/SOCS1/SRGN/SYK/TCIRG1/TLR1/TLR10/TLR2/TLR5/TLR6/TLR8/TMEM106A/TNF/TNFAIP3/TNFRSF1B/TRIM6/TRPV4/WNT5A/ZC3H12A	65
GO:0030595	leukocyte chemotaxis	55/994	217/19786	4.95703e-10	1.09529e-07	8.25567e-08	ADGRE2/AIF1/C3AR1/C5AR1/C5AR2/CCL2/CCL3/CCL4/CCR1/CCR2/CCR5/CD74/CH25H/CKLF/CMKLR1/CORO1A/CSF3R/CXCL12/CXCL8/CXCR2/CXCR4/CYP19A1/DUSP1/F2RL1/FFAR2/FPR2/GPR183/GPSM3/IL10/IL16/IL17RA/IL23A/IL6/IL6R/ITGB2/JAML/LGALS9/LYN/NCKAP1L/PDGFB/PIK3CD/PIK3CG/RAC2/S100A12/S100A8/S100A9/SERPINE1/SLAMF8/SLC8B1/SYK/TMEM102/TNFSF14/TRPV4/VAV1/WNT5A	55
GO:0045785	positive regulation of cell adhesion	83/994	474/19786	7.93093e-10	1.67937e-07	1.26582e-07	ADGRG1/AGER/AIF1/APBB1IP/BTN2A2/VSIR/CARD11/CASS4/CCDC88B/CCL2/CCR2/CD1D/CD4/CD74/CD80/CD86/CLECL1/CORO1A/CSK/CTLA4/CXCL12/DISC1/DOCK8/EBI3/GCNT2/HAVCR2/HLA-DMB/HLA-DPA1/HLA-DPB1/HLA-E/HLX/ICAM1/IL10/IL12RB1/IL18/IL1B/IL23A/IL4R/IL6/ITGA5/ITGB2/LGALS9/LILRB1/LILRB2/LILRB4/LYN/MAP3K8/NCKAP1L/NFKBID/NFKBIZ/NINJ1/NLRP3/NOD2/P2RY12/PDCD1LG2/PDPN/PIEZO1/PIK3R6/PNP/PTAFR/PTPN6/PTPRC/PYCARD/RASAL3/RREB1…	83
GO:0002237	response to molecule of bacterial origin	72/994	368/19786	9.97589e-10	2.0279e-07	1.52852e-07	ACP5/AXL/C5AR1/CARD16/CARD8/CARD9/CASP1/CASP8/CCL2/CCL3/CCR5/CD14/CD180/CD40/CD68/CEBPB/CEBPE/CSF2RB/CX3CR1/CXCL8/FCGR2B/FOS/HAMP/HAVCR2/HCK/ICAM1/IL10/IL10RA/IL18/IL1B/IL6/IRAK3/IRF5/IRF8/IRGM/LCN2/LGALS9/LILRA2/LILRB1/LILRB2/LTF/LY86/LY96/LYN/MRC1/NFKB2/NLRP3/NOD2/PLCG2/PTAFR/PTGER4/PTGIR/PYCARD/S100A8/SBNO2/SERPINE1/SLC11A1/SMAD6/TGFB1/TLR1/TLR2/TLR6/TNF/TNFAIP3/TNFRSF1B/TREM2/TRIB1/TRIM5/TRIM…	72
GO:0009615	response to virus	72/994	370/19786	1.39862e-09	2.73377e-07	2.06056e-07	AIM2/APOBEC3D/APOBEC3F/APOBEC3G/BATF3/BCL3/BST2/CARD9/CCL22/CCL4/CCL8/CD40/CXCL12/CXCR4/DTX3L/DUOX2/F2RL1/FAM111A/FGL2/FGR/FOSL1/GBP3/IFI16/IFI44/IFNGR1/IKBKB/IKBKE/IL12RB1/IL1B/IL23A/IL27/IL6/IRAK3/IRF1/IRF5/IRF7/IRGM/LCN2/LGALS9/LILRB1/MAP3K14/CGAS/MICB/MX2/NLRC5/NLRP3/OAS1/OAS2/OASL/PARP9/PLSCR1/PMAIP1/PTPRC/PYCARD/RNASE2/RNASE6/SLFN11/TLR3/TLR7/TLR8/TMEM173/TNF/TNFAIP3/TRIM22/TRIM34/TRIM38/TR…	72
GO:0002685	regulation of leukocyte migration	55/994	225/19786	3.31009e-09	6.23033e-07	4.69607e-07	AGER/AIF1/C3AR1/C5AR1/C5AR2/CCL2/CCL20/CCL3/CCL4/CCL8/CCR1/CCR2/CD300A/CD74/CMKLR1/CX3CR1/CXCL12/CXCL8/CXCR2/CYP19A1/DOCK8/DUSP1/F2RL1/FPR2/GCSAM/GPSM3/HMOX1/ICAM1/IL23A/IL6/IL6R/LGALS9/LYN/MMP14/NCKAP1L/P2RX4/P2RY12/PLVAP/PTAFR/PTGER4/PYCARD/RAC2/RIPK3/SERPINE1/SLAMF8/SLC8B1/SPN/STK10/TGFB1/TMEM102/TNF/TNFSF14/TREM2/TRPV4/WNT5A	55
GO:0050670	regulation of lymphocyte proliferation	60/994	267/19786	3.61419e-09	6.55976e-07	4.94438e-07	AGER/AIF1/BTK/BTN2A2/VSIR/CARD11/CCDC88B/CCR2/CD1D/CD300A/CD4/CD40/CD74/CDKN1A/CEBPB/CLECL1/CORO1A/CTLA4/EBI3/FCGR2B/GPR183/HAVCR2/HLA-DMB/HLA-DPA1/HLA-DPB1/HLA-E/IL10/IL12RB1/IL18/IL1B/IL23A/IL27/IL6/INPP5D/IRF1/LGALS9/LILRB1/LILRB2/LST1/MNDA/NCKAP1L/NFATC2/PDCD1LG2/PNP/PTPN6/PTPRC/PYCARD/RAC2/RASAL3/RIPK3/SASH3/SPN/TGFB1/TGFBR2/TMIGD2/TNFRSF13C/TNFRSF1B/TNFSF8/TYROBP/VSIG4	60
GO:0045619	regulation of lymphocyte differentiation	50/994	187/19786	4.40515e-09	7.51854e-07	5.66705e-07	ATP11C/AXL/BTK/BTN2A2/VSIR/CARD11/CCR2/CD74/CD80/CD86/CTLA4/HLA-DOA/HLX/IL12RB1/IL18/IL23A/IL27/IL4R/INPP5D/IRF1/JAK3/LGALS9/LILRB2/LILRB4/LOXL3/MIR17HG/MMP14/NCKAP1L/NFAM1/NFATC2/NFKBID/NFKBIZ/NLRP3/PIK3R6/PNP/PRDM1/PTPN6/PTPRC/RUNX1/RUNX3/SASH3/SLAMF8/SOCS1/SYK/TGFB1/TGFBR2/VNN1/ZC3H12A/ZFP36L1/ZFP36L2	50
GO:0032944	regulation of mononuclear cell proliferation	60/994	268/19786	4.43833e-09	7.51854e-07	5.66705e-07	AGER/AIF1/BTK/BTN2A2/VSIR/CARD11/CCDC88B/CCR2/CD1D/CD300A/CD4/CD40/CD74/CDKN1A/CEBPB/CLECL1/CORO1A/CTLA4/EBI3/FCGR2B/GPR183/HAVCR2/HLA-DMB/HLA-DPA1/HLA-DPB1/HLA-E/IL10/IL12RB1/IL18/IL1B/IL23A/IL27/IL6/INPP5D/IRF1/LGALS9/LILRB1/LILRB2/LST1/MNDA/NCKAP1L/NFATC2/PDCD1LG2/PNP/PTPN6/PTPRC/PYCARD/RAC2/RASAL3/RIPK3/SASH3/SPN/TGFB1/TGFBR2/TMIGD2/TNFRSF13C/TNFRSF1B/TNFSF8/TYROBP/VSIG4	60
GO:0071219	cellular response to molecule of bacterial origin	54/994	227/19786	3.31742e-08	5.43844e-06	4.09919e-06	AXL/CARD16/CARD8/CASP1/CCL2/CCL3/CCR5/CD14/CD180/CD40/CD68/CEBPB/CEBPE/CX3CR1/CXCL8/FCGR2B/HAMP/HAVCR2/HCK/ICAM1/IL10/IL18/IL1B/IL6/IRF8/IRGM/LCN2/LILRA2/LILRB1/LILRB2/LTF/LY86/LY96/LYN/MRC1/NLRP3/NOD2/PTAFR/PYCARD/SBNO2/SERPINE1/TGFB1/TLR1/TLR2/TLR6/TNF/TNFAIP3/TNFRSF1B/TREM2/TRIB1/TRIM5/WNT5A/ZC3H12A/ZFP36	54
GO:0034341	response to interferon-gamma	62/994	297/19786	4.12158e-08	6.54559e-06	4.9337e-07	AIF1/BST2/CASP1/CCL2/CCL3/CD40/CD58/CIITA/CXCL16/FCGR1A/FCGR1B/GBP2/GBP5/HCK/HLA-B/HLA-DPA1/HLA-DPB1/HLA-DQA1/HLA-DQA1/HLA-DQB1/HLA-DQB2/HLA-DRA/HLA-DRB1/HLA-DRB5/HLA-E/HLA-F/ICAM1/IFI30/IFNGR1/IL12RB1/IRF1/IRF5/IRF7/IRF8/IRGM/KYNU/LGALS9/MEFV/MRC1/NLRC5/NMI/OAS1/OAS2/OASL/PARP14/PARP9/PRKCD/PTAFR/RAB20/SLC11A1/SOCS1/SP100/STXBP2/TLR2/TLR3/TRIM21/TRIM22/TRIM34/TRIM38/TRIM5/WAS/WNT5A	62
GO:0046631	alpha-beta T cell activation	45/994	159/19786	5.33066e-09	8.20921e-06	6.18764e-06	AGER/BATF/BCL3/VSIR/CCR2/CD300A/CD80/CD86/DOCK2/EBI3/ELF4/GPR183/HFE/HLA-E/HLX/IL12RB1/IL18/IL23A/IL27/IL4R/IL6/IRF1/JAK3/LGALS9/LILRB1/LOXL3/NCKAP1L/NFKBID/NFKBIZ/NLRP3/PNP/PRDM1/PTGER4/PTPRC/RASAL3/RUNX1/RUNX3/SASH3/SOCS1/SPN/STAT6/SYK/TCIRG1/TGFBR2/ZC3H12A	45
GO:0032496	response to lipopolysaccharide	67/994	348/19786	9.54421e-08	1.42658e-05	1.07528e-05	ACP5/AXL/C5AR1/CARD16/CARD8/CASP1/CASP8/CCL2/CCL3/CCR5/CD14/CD180/CD40/CD68/CEBPB/CEBPE/CSF2RB/CX3CR1/CXCL8/FOS/HAMP/HAVCR2/HCK/ICAM1/IL10/IL10RA/IL18/IL1B/IL6/IRAK3/IRF8/IRGM/LCN2/LGALS9/LILRA2/LILRB1/LILRB2/LTF/LY86/LY96/LYN/MRC1/NFKB2/NLRP3/NOD2/PLCG2/PTAFR/PTGER4/PTGIR/PYCARD/S100A8/SBNO2/SERPINE1/SLC11A1/SMAD6/TGFB1/TLR2/TNF/TNFAIP3/TNFRSF1B/TREM2/TRIB1/TRIM5/TRIM6/WNT5A/ZC3H12A/ZFP36	67
GO:0060326	cell chemotaxis	60/994	284/19786	1.03212e-07	1.49864e-05	1.12959e-05	ADGRE2/AIF1/ARRB2/BIN2/C3AR1/C5AR1/C5AR2/CCL2/CCL20/CCL3/CCL4/CCR1/CCR2/CCR5/CD74/CH25H/CKLF/CMKLR1/CORO1A/CSF3R/CXCL12/CXCL8/CXCR2/CXCR4/CYP19A1/DUSP1/F2RL1/FFAR2/FPR2/GPR183/GPSM3/IL10/IL16/IL17RA/IL23A/IL6/IL6R/ITGB2/JAML/LGALS9/LYN/NCKAP1L/P2RX4/PDGFB/PIK3CD/PIK3CG/PRKCD/RAC2/S100A12/S100A8/S100A9/SERPINE1/SLAMF8/SLC8B1/SYK/TMEM102/TNFSF14/TRPV4/VAV1/WNT5A	60
GO:0071216	cellular response to biotic stimulus	56/994	250/19786	1.24905e-07	1.76324e-05	1.32903e-06	AXL/BTK/CARD16/CARD8/CASP1/CCL2/CCL3/CCR5/CD14/CD180/CD40/CD68/CEBPB/CEBPE/CX3CR1/CXCL8/FCGR2B/HAMP/HAVCR2/HCK/ICAM1/IL10/IL18/IL1B/IL6/IRF8/IRGM/LCN2/LILRA2/LILRB1/LILRB2/LTF/LY86/LY96/LYN/MRC1/NLRP3/NOD2/PTAFR/PYCARD/SBNO2/SERPINE1/SYK/TGFB1/TLR1/TLR2/TLR6/TNF/TNFAIP3/TNFRSF1B/TREM2/TRIB1/TRIM5/WNT5A/ZC3H12A/ZFP36	56
GO:0030217	T cell differentiation	57/994	260/19786	1.64694e-07	2.2621e-05	1.70504e-05	BATF/BCL3/BTN2A2/VSIR/CARD11/CCR2/CD1D/CD4/CD74/CD80/CD86/CTLA4/DOCK2/GPR183/HLA-DOA/HLX/IL12RB1/IL18/IL23A/IL27/IL4R/IL6/IRF1/JAK3/LGALS9/LILRB2/LILRB4/LOXL3/NCKAP1L/NFATC2/NFKBID/NFKBIZ/NLRP3/PIK3CD/PIK3R6/PNP/PRDM1/PTGER4/PTPRC/RHOH/RIPK3/RUNX1/RUNX2/RUNX3/SASH3/SOCS1/SPN/STAT6/SYK/TCIRG1/TGFB1/TGFBR2/VAV1/VNN1/ZC3H12A/ZFP36L1/ZFP36L2	57
GO:0042098	T cell proliferation	54/994	236/19786	2.33514e-07	3.12295e-05	2.3539e-05	AGER/AIF1/BTN2A2/VSIR/CARD11/CCDC88B/CCR2/CD1D/CD4/CEBPB/CLECL1/CORO1A/CTLA4/DOCK2/DOCK8/EBI3/ELF4/HAVCR2/HLA-DMB/HLA-DPA1/HLA-DPB1/HLA-E/IL10/IL12RB1/IL18/IL1B/IL23A/IL27/IL6/IRF1/LGALS9/LILRB1/LILRB2/NCKAP1L/PDCD1LG2/PIK3CG/PNP/PTPN6/PTPRC/PYCARD/RAC2/RASAL3/RIPK3/SASH3/SLC11A1/SPN/TGFB1/TGFBR2/TMIGD2/TNFRSF13C/TNFRSF1B/TNFSF14/TNFSF8/VSIG4	54
GO:1902107	positive regulation of leukocyte differentiation	46/994	173/19786	3.15468e-07	4.11079e-05	3.09848e-05	AGER/ATP11C/AXL/BTK/BTN2A2/VSIR/CASP8/CCR1/CD4/CD74/CD80/CD86/EVI2B/FES/FOS/HCLS1/HLX/IL12RB1/IL18/IL23A/IL4R/INPP5D/LGALS9/LILRB2/LILRB4/MMP14/NCKAP1L/NFKBID/NFKBIZ/NLRP3/PIK3R6/PNP/PTPRC/RUNX1/RUNX3/SASH3/SOCS1/SYK/TGFB1/TGFBR2/TNF/TREM2/TRIB1/TYROBP/VNN1/ZFP36L1	46
GO:0071706	tumor necrosis factor superfamily cytokine production	50/994	210/19786	1.13998e-06	0.000144835	0.000109168	ACP5/AGER/ARRB2/AXL/BCL3/VSIR/C5AR2/CARD9/CCL3/CCR2/CD14/CD33/CD86/CX3CR1/CYBA/CYBB/FCER1G/GHRL/HAVCR2/HLA-E/IL10/IL23A/IRAK3/LGALS9/LILRA2/LILRA4/LILRA5/LILRB1/LTF/LY96/MMP8/NOD1/NOD2/PTAFR/PTPN6/PTPRC/PYCARD/SASH3/SPN/TLR1/TLR2/TLR3/TMEM106A/TNFAIP3/TNFRSF8/TREM2/TYROBP/WNT5A/ZC3H12A/ZFP36	50
GO:0050729	positive regulation of inflammatory response	48/994	195/19786	1.51169e-06	0.000183482	0.000138298	AGER/BTK/C1QA/C3/CCL3/CCR2/CEBPA/CEBPB/CTSC/FCER1G/FFAR2/FFAR3/GBP5/GPSM3/GRN/HLA-E/IL17RA/IL18/IL1B/IL23A/IL6/ITGAM/ITGB2/LILRA5/MMP8/MYD88/NEAT1/NFKBIZ/NOD2/OSM/PIK3CG/PTGER4/S100A12/S100A8/S100A9/SERPINE1/SUCNR1/TLR10/TLR2/TLR3/TLR6/TLR7/TNF/TNFRSF1A/TREM2/TRPV4/VAMP8/WNT5A	48
GO:0042089	cytokine biosynthetic process	42/994	149/19786	1.51638e-06	0.000183482	0.000138298	AGER/BCL3/CARD11/CARD9/CCR2/CD4/CD80/CD86/CEBPB/CEBPE/CX3CR1/CYBB/EBI3/GHRL/HMOX1/IL10/IL18/IL1A/IL1B/IL27/IL6/INPP5D/IRF1/IRF7/LILRB1/NMI/NOD1/PTAFR/PTPRC/SPN/SYK/TLR1/TLR3/TLR6/TLR7/TLR8/TNF/TNFRSF13C/TNFRSF8/TYROBP/WNT5A/ZFP36	42
GO:0001818	negative regulation of cytokine production	66/994	356/19786	1.62664e-06	0.000191529	0.000144364	ACP5/ADCY7/AGER/ARRB2/AXL/BCL3/BST2/BTK/BTN2A2/VSIR/C5AR2/CARD16/CARD8/CD33/CD84/CEACAM1/CMKLR1/CSK/CX3CR1/F2RL1/FCGR2B/GHRL/HAVCR2/HFE/HLA-F/HMOX1/IKBKE/IL10/IL1R2/IL23A/IL6/INPP5D/IRAK3/JAK3/LGALS9/LILRA4/LILRA5/LILRB1/LTF/MEFV/MERTK/MMP8/NCKAP1L/NLRC5/NLRP3/NMI/PDCD1LG2/PTGER4/PTPN6/PTPRC/PYCARD/RNF135/SERPINB1/SLC11A1/SRGN/TGFB1/TLR6/TLR8/TNF/TNFAIP3/TREM2/TYROBP/UBA7/VSIG4/ZC3H12A/ZFP36	66
GO:0042113	B cell activation	51/994	220/19786	1.65826e-06	0.000191529	0.000144364	ADGRG3/ATP11C/BATF/BCL3/BLNK/BST2/BTK/CARD11/CASP8/CD19/CD300A/CD40/CD74/CDKN1A/CMTM7/CTLA4/DOCK11/FCGR2B/GPR183/HHEX/IL10/IL6/INPP5D/JAK3/LAT2/LYL1/MFNG/MIR17HG/MMP14/MNDA/NCKAP1L/NFAM1/NFATC2/NOD2/PIK3CD/PLCG2/POU2F2/PRKCD/PTPN6/PTPRC/SAMSN1/SLAMF8/STAT6/SYK/TCIRG1/TGFB1/TNFAIP3/TNFRSF13C/TYROBP/ZFP36L1/ZFP36L2	51
GO:0032640	tumor necrosis factor production	49/994	204/19786	1.86153e-06	0.000205658	0.000155014	ACP5/AGER/ARRB2/AXL/BCL3/VSIR/C5AR2/CARD9/CCL3/CCR2/CD14/CD33/CX3CR1/CYBA/CYBB/FCER1G/GHRL/HAVCR2/HLA-E/IL10/IL23A/IRAK3/LGALS9/LILRA2/LILRA4/LILRA5/LILRB1/LTF/LY96/MMP8/NOD1/NOD2/PTAFR/PTPN6/PTPRC/PYCARD/SASH3/SPN/TLR1/TLR2/TLR3/TMEM106A/TNFAIP3/TNFRSF8/TREM2/TYROBP/WNT5A/ZC3H12A/ZFP36	49
GO:1903555	regulation of tumor necrosis factor superfamily cytokine production	49/994	204/19786	1.86153e-06	0.000205658	0.000155014	ACP5/AGER/ARRB2/AXL/BCL3/VSIR/C5AR2/CARD9/CCL3/CCR2/CD14/CD33/CD86/CX3CR1/CYBA/CYBB/FCER1G/GHRL/HAVCR2/HLA-E/IL10/IL23A/IRAK3/LGALS9/LILRA2/LILRA4/LILRA5/LILRB1/LTF/LY96/MMP8/NOD1/NOD2/PTAFR/PTPN6/PTPRC/PYCARD/SASH3/SPN/TLR1/TLR2/TLR3/TNFAIP3/TNFRSF8/TREM2/TYROBP/WNT5A/ZC3H12A/ZFP36	49
GO:0042107	cytokine metabolic process	42/994	150/19786	2.00669e-06	0.000216979	1.63546e-05	AGER/BCL3/CARD11/CARD9/CCR2/CD4/CD80/CD86/CEBPB/CEBPE/CX3CR1/CYBB/EBI3/GHRL/HMOX1/IL10/IL18/IL1A/IL1B/IL27/IL6/INPP5D/IRF1/IRF7/LILRB1/NMI/NOD1/PTAFR/PTPRC/SPN/SYK/TLR1/TLR3/TLR6/TLR7/TLR8/TNF/TNFRSF13C/TNFRSF8/TYROBP/WNT5A/ZFP36	42
GO:0050707	regulation of cytokine secretion	56/994	268/19786	4.18298e-06	0.000442872	0.000333812	AGER/AIF1/AIM2/BTN2A2/C5AR2/CARD16/CARD8/CASP1/CCL3/CD14/CD58/CLEC5A/CLEC9A/CSF1R/F2RL1/FCGR2B/FCN1/FFAR2/FGR/GHRL/GSDMD/HAVCR2/IL10/IL17RA/IL1A/IL1B/IL1R2/IL4R/LGALS9/LILRA2/LILRA5/LILRB1/LYN/MMP8/NLRP3/NOD2/OSM/PTGER4/PYCARD/SERPINB1/SOCS1/SRGN/SYK/TLR1/TLR10/TLR2/TLR5/TLR6/TLR8/TNF/TNFAIP3/TNFRSF1B/TRIM6/TRPV4/WNT5A/ZC3H12A	56
GO:0050866	negative regulation of cell activation	52/994	233/19786	4.27527e-06	0.000443407	0.000334215	AXL/BTK/BTN2A2/VSIR/CCR2/CD300A/CD300LF/CD74/CD84/CEACAM1/CEBPB/CTLA4/FCGR2B/FGL1/GRN/HAVCR2/HFE/HLA-F/HLX/HMOX1/IL10/IL4R/INPP5D/IRF1/JAK3/LGALS9/LILRB1/LILRB2/LOXL3/LST1/MERTK/MILR1/MNDA/NFKBID/PDCD1LG2/PDGFB/PRKCD/PTPN6/PTPRC/RUNX1/RUNX3/SAMSN1/SH2B3/SOCS1/SOCS6/SPN/TGFB1/TNFAIP3/TSPAN32/TYROBP/VSIG4/ZC3H12A	52
GO:0032680	regulation of tumor necrosis factor production	48/994	200/19786	4.75931e-06	0.000483736	0.000364613	ACP5/AGER/ARRB2/AXL/BCL3/VSIR/C5AR2/CARD9/CCL3/CCR2/CD14/CD33/CX3CR1/CYBA/CYBB/FCER1G/GHRL/HAVCR2/HLA-E/IL10/IL23A/IRAK3/LGALS9/LILRA2/LILRA4/LILRA5/LILRB1/LTF/LY96/MMP8/NOD1/NOD2/PTAFR/PTPN6/PTPRC/PYCARD/SASH3/SPN/TLR1/TLR2/TLR3/TNFAIP3/TNFRSF8/TREM2/TYROBP/WNT5A/ZC3H12A/ZFP36	48
GO:0002695	negative regulation of leukocyte activation	49/994	209/19786	5.64509e-06	5.62516e-05	0.000423993	AXL/BTK/BTN2A2/VSIR/CCR2/CD300A/CD300LF/CD74/CD84/CEACAM1/CEBPB/CTLA4/FCGR2B/FGL1/GRN/HAVCR2/HFE/HLA-F/HLX/HMOX1/IL10/IL4R/INPP5D/IRF1/JAK3/LGALS9/LILRB1/LILRB2/LOXL3/LST1/MERTK/MILR1/MNDA/NFKBID/PDCD1LG2/PTPN6/PTPRC/RUNX1/RUNX3/SAMSN1/SOCS1/SOCS6/SPN/TGFB1/TNFAIP3/TSPAN32/TYROBP/VSIG4/ZC3H12A	49
GO:0002286	T cell activation involved in immune response	34/994	99/19786	6.56608e-06	0.000641708	0.000483684	APBB1IP/BATF/BCL3/CD80/CD86/CEACAM1/F2RL1/FCGR2B/FGL2/GPR183/HAVCR2/HLA-DMB/HLX/ICAM1/IL12RB1/IL18/IL23A/IL27/IL4R/IL6/ITGAL/JAK3/LCP1/LGALS9/LILRB1/LOXL3/NFKBID/NFKBIZ/NLRP3/PTGER4/SLC11A1/SPN/STAT6/ZC3H12A	34
GO:0071346	cellular response to interferon-gamma	56/994	271/19786	7.27092e-07	0.000697185	0.000525499	AIF1/CASP1/CCL2/CCL3/CD58/CIITA/FCGR1A/FCGR1B/GBP2/GBP5/HCK/HLA-B/HLA-DPA1/HLA-DPB1/HLA-DQA1/HLA-DQA1/HLA-DQB1/HLA-DQB2/HLA-DRA/HLA-DRB1/HLA-DRB5/HLA-E/HLA-F/ICAM1/IFI30/IFNGR1/IL12RB1/IRF1/IRF5/IRF7/IRF8/IRGM/LGALS9/MRC1/NLRC5/NMI/OAS1/OAS2/OASL/PARP14/PARP9/PRKCD/PTAFR/RAB20/SOCS1/SP100/STXBP2/TLR2/TLR3/TRIM21/TRIM22/TRIM34/TRIM38/TRIM5/WAS/WNT5A	56
GO:0002285	lymphocyte activation involved in immune response	45/994	178/19786	7.70425e-06	0.000725055	0.000546506	APBB1IP/BATF/BCL3/CD19/CD40/CD80/CD86/CEACAM1/CORO1A/DOCK11/F2RL1/FCGR2B/FGL2/GPR183/HAVCR2/HLA-DMB/HLA-F/HLX/ICAM1/IL10/IL12RB1/IL18/IL23A/IL27/IL4R/IL6/ITGAL/JAK3/LCP1/LGALS9/LILRB1/LOXL3/MFNG/NFKBID/NFKBIZ/NLRP3/PLCG2/PTGER4/PTPRC/SLC11A1/SPN/STAT6/TGFB1/UNC13D/ZC3H12A	45
GO:0071222	cellular response to lipopolysaccharide	50/994	219/19786	8.00014e-06	0.000739213	0.000557177	AXL/CARD16/CARD8/CASP1/CCL2/CCL3/CCR5/CD14/CD180/CD40/CD68/CEBPB/CEBPE/CX3CR1/CXCL8/HAMP/HAVCR2/HCK/ICAM1/IL10/IL18/IL1B/IL6/IRF8/IRGM/LCN2/LILRA2/LILRB1/LILRB2/LTF/LY86/LY96/LYN/MRC1/NLRP3/NOD2/PTAFR/PYCARD/SBNO2/SERPINE1/TGFB1/TLR2/TNF/TNFAIP3/TNFRSF1B/TRIB1/TRIM5/WNT5A/ZC3H12A/ZFP36	50
GO:1903708	positive regulation of hemopoiesis	50/994	221/19786	1.21494e-05	0.00108427	0.000817264	AGER/ATP11C/AXL/BTK/BTN2A2/VSIR/CASP8/CCR1/CD4/CD74/CD80/CD86/EVI2B/FES/FOS/HCLS1/HLX/HSPA1A/HSPA1B/IL12RB1/IL18/IL23A/IL4R/INPP5D/LGALS9/LILRB2/LILRB4/MMP14/NCKAP1L/NFKBID/NFKBIZ/NLRP3/PIK3R6/PNP/PTPRC/RUNX1/RUNX3/SASH3/SCIN/SOCS1/SYK/TAL1/TGFB1/TGFBR2/TNF/TREM2/TRIB1/TYROBP/VNN1/ZFP36L1	50
GO:0097529	myeloid leukocyte migration	47/994	196/19786	1.21613e-05	0.00108427	0.000817264	ADGRE2/AGER/AIF1/C3AR1/C5AR1/C5AR2/CCL2/CCL3/CCR1/CCR2/CD300A/CD74/CKLF/CMKLR1/CSF3R/CX3CR1/CXCL12/CXCL8/CXCR2/CYP19A1/DUSP1/FPR2/IL17RA/IL23A/IL6/IL6R/ITGB2/JAML/LYN/MMP14/NCKAP1L/P2RX4/P2RY12/PDGFB/PIK3CD/PIK3CG/PTGER4/RAC2/S100A12/S100A8/S100A9/SERPINE1/SLAMF8/SYK/TREM2/TRPV4/VAV1	47
GO:0002819	regulation of adaptive immune response	48/994	205/19786	1.44067e-05	0.00126232	0.000951467	ADCY7/AGER/BTK/C3/CCR2/CD226/CD4/CD40/CD80/CEACAM1/FCER1G/FCGR2B/HAVCR2/HFE/HLA-E/HLA-F/HLX/IL10/IL12RB1/IL18/IL1B/IL23A/IL27/IL4R/IL6/IRF1/IRF7/JAK3/LILRB1/LOXL3/NFKBID/NFKBIZ/NLRP3/PTPN6/PTPRC/PYCARD/RIPK3/SAMSN1/SASH3/SLC11A1/STAT6/TGFB1/TNF/TNFAIP3/TNFRSF13C/TNFRSF1B/WAS/ZC3H12A	48
GO:0032635	interleukin-6 production	45/994	183/19786	2.52673e-05	0.002166	0.00163261	AGER/AIF1/ARRB2/C5AR2/CARD9/CEBPB/CSK/CYBA/F2RL1/FCER1G/GHRL/HAVCR2/IL10/IL18/IL18RAP/IL1B/IL6/IL6R/INPP5D/IRAK3/LGALS9/LILRA2/LILRA5/LILRB2/MMP8/MYD88/NCKAP1L/NOD1/NOD2/PTAFR/PTPN6/PYCARD/TLR1/TLR2/TLR3/TLR6/TLR8/TMEM106A/TNF/TNFAIP3/TREM2/TRPV4/TYROBP/WNT5A/ZC3H12A	45
GO:0042116	macrophage activation	37/994	123/19786	2.59013e-05	0.002166	0.00163261	AGER/AIF1/C1QA/C5AR1/CCL3/CD74/CD93/CEBPA/CTSC/FCGR2B/FPR2/GRN/HAVCR2/IL10/IL4R/IL6/ITGAM/ITGB2/MMP8/PTPRC/SBNO2/SLC11A1/SUCNR1/SYK/TLR1/TLR2/TLR3/TLR6/TLR7/TLR8/TMEM106A/TNF/TREM2/TYROBP/VSIG4/WNT5A/ZC3H12A	37
GO:0002687	positive regulation of leukocyte migration	41/994	152/19786	2.59989e-05	0.002166	0.00163261	AGER/AIF1/C3AR1/C5AR1/CCL20/CCL3/CCL4/CCL8/CCR1/CCR2/CD74/CMKLR1/CXCL12/CXCL8/CXCR2/DOCK8/F2RL1/FPR2/GPSM3/ICAM1/IL23A/IL6/IL6R/LGALS9/MMP14/NCKAP1L/P2RX4/P2RY12/PLVAP/PTAFR/PYCARD/RAC2/SERPINE1/SPN/TGFB1/TMEM102/TNF/TNFSF14/TREM2/TRPV4/WNT5A	41
GO:0042129	regulation of T cell proliferation	48/994	208/19786	2.7503e-05	0.00225436	0.00169921	AGER/AIF1/BTN2A2/VSIR/CARD11/CCDC88B/CCR2/CD1D/CD4/CEBPB/CLECL1/CORO1A/CTLA4/EBI3/HAVCR2/HLA-DMB/HLA-DPA1/HLA-DPB1/HLA-E/IL10/IL12RB1/IL18/IL1B/IL23A/IL27/IL6/IRF1/LGALS9/LILRB1/LILRB2/NCKAP1L/PDCD1LG2/PNP/PTPN6/PTPRC/PYCARD/RAC2/RASAL3/RIPK3/SASH3/SPN/TGFB1/TGFBR2/TMIGD2/TNFRSF13C/TNFRSF1B/TNFSF8/VSIG4	48
GO:0002221	pattern recognition receptor signaling pathway	51/994	235/19786	3.59412e-05	0.00289925	0.00218529	ALPK1/ARRB2/BTK/CASP8/CD14/CD300A/CD300LF/CLEC7A/CNPY3/CTSS/CYBA/ESR1/F2RL1/FCN1/FFAR2/HAVCR2/HSPA1A/HSPA1B/IKBKB/IKBKE/IRAK3/IRF1/IRF7/IRGM/ITGAM/ITGB2/LILRA2/LILRA4/LTF/LY96/LYN/MARCO/MYD88/NLRP6/NOD1/NOD2/PIK3AP1/S100A8/S100A9/TLR1/TLR10/TLR2/TLR3/TLR5/TLR6/TLR7/TLR8/TNFAIP3/TREML4/TRIM5/UNC93B1	51
GO:0002703	regulation of leukocyte mediated immunity	58/994	302/19786	6.33544e-05	0.00503074	0.00379189	ADGRE2/AGER/ARRB2/BST2/BTK/C3/CCR2/CD226/CD300A/CD40/CD84/CEACAM1/F2RL1/FCER1G/FCGR2B/FES/FGR/HAVCR2/HFE/HLA-E/HLA-F/HMOX1/IL10/IL12RB1/IL18/IL18RAP/IL1B/IL23A/IL4R/IL6/ITGAM/ITGB2/JAK3/LGALS9/LILRB1/LYN/NLRP3/NOD2/PIK3R6/PRAM1/PTAFR/PTPN6/PTPRC/RAC2/RIPK3/SASH3/SERPINB9/STAT6/STXBP2/SYK/TGFB1/TLR3/TNF/TNFRSF1B/UNC13D/VAMP8/VAV1/WAS	58
GO:0002573	myeloid leukocyte differentiation	51/994	242/19786	0.000137609	0.0107589	0.00810946	BATF/BATF3/C1QC/CASP8/CCL3/CCR1/CD4/CD74/CEACAM1/CEBPA/CEBPB/CEBPE/CSF1R/EVI2B/F2RL1/FCER1G/FES/FOS/GAB3/GPR183/HCLS1/IFI16/IL23A/INPP5D/IRF7/LILRB1/LILRB3/LILRB4/LRRK1/LTBR/LTF/LYN/MMP9/MYC/NRROS/OSCAR/PIK3CD/RUNX1/SBNO2/SPI1/TAL1/TCIRG1/TGFB1/TGFBR2/TLR2/TLR3/TNF/TREM2/TRIB1/TYROBP/ZFP36L1	51
GO:0032612	interleukin-1 production	39/994	144/19786	0.000167777	0.0129188	9.73747e-05	ACP5/AGER/AIM2/ARRB2/CARD16/CARD8/CASP1/CCL3/CD33/CEACAM1/CX3CR1/F2RL1/GBP5/GHRL/GSDMD/HAVCR2/IFI16/IL10/IL1B/IL1R2/LGALS9/LILRA2/LILRA5/MEFV/NLRC4/NLRP3/NOD1/NOD2/PYCARD/SERPINB1/SUCNR1/TLR6/TLR8/TMEM106A/TNFAIP3/TREM2/TYROBP/WNT5A/ZC3H12A	39
GO:0046634	regulation of alpha-beta T cell activation	35/994	116/19786	0.00021755	0.0165013	0.0124378	AGER/VSIR/CCR2/CD300A/CD80/CD86/EBI3/HFE/HLA-E/HLX/IL12RB1/IL18/IL23A/IL27/IL4R/IRF1/JAK3/LGALS9/LILRB1/LOXL3/NCKAP1L/NFKBID/NFKBIZ/NLRP3/PNP/PRDM1/PTPRC/RASAL3/RUNX1/RUNX3/SASH3/SOCS1/SYK/TGFBR2/ZC3H12A	35
GO:0042035	regulation of cytokine biosynthetic process	38/994	138/19786	0.000248315	0.0185579	0.0139879	AGER/BCL3/CARD11/CARD9/CCR2/CD4/CD80/CD86/CEBPB/CX3CR1/CYBB/EBI3/GHRL/HMOX1/IL10/IL1A/IL1B/IL27/IL6/INPP5D/IRF1/LILRB1/NMI/PTAFR/PTPRC/SPN/SYK/TLR1/TLR3/TLR6/TLR7/TLR8/TNF/TNFRSF13C/TNFRSF8/TYROBP/WNT5A/ZFP36	38
GO:0043300	regulation of leukocyte degranulation	24/994	51/19786	0.000319463	0.0235292	0.017735	ADGRE2/CCR2/CD300A/CD84/CEACAM1/F2RL1/FCER1G/FCGR2B/FES/FGR/HLA-F/HMOX1/IL4R/ITGAM/ITGB2/LGALS9/LYN/PRAM1/PTAFR/RAC2/STXBP2/SYK/UNC13D/VAMP8	24
GO:0051607	defense response to virus	53/994	268/19786	0.000557521	0.040476	0.0305086	AIM2/APOBEC3D/APOBEC3F/APOBEC3G/BST2/CARD9/CD40/DTX3L/F2RL1/FAM111A/FGL2/GBP3/IFI16/IL12RB1/IL1B/IL23A/IL27/IL6/IRF1/IRF5/IRF7/LILRB1/MAP3K14/CGAS/MICB/MX2/NLRC5/NLRP3/OAS1/OAS2/OASL/PARP9/PLSCR1/PMAIP1/PTPRC/PYCARD/RNASE2/RNASE6/SLFN11/TLR3/TLR7/TLR8/TMEM173/TNFAIP3/TRIM22/TRIM34/TRIM38/TRIM5/TRIM6/TSPAN32/UNC13D/UNC93B1/ZC3H12A	53
GO:0046632	alpha-beta T cell differentiation	32/994	99/19786	0.000638314	0.0456889	0.0344377	BATF/BCL3/CD80/CD86/GPR183/HLX/IL12RB1/IL18/IL23A/IL27/IL4R/IL6/IRF1/JAK3/LGALS9/LOXL3/NCKAP1L/NFKBID/NFKBIZ/NLRP3/PNP/PRDM1/PTGER4/RUNX1/RUNX3/SASH3/SOCS1/SPN/STAT6/SYK/TGFBR2/ZC3H12A	32
GO:0032675	regulation of interleukin-6 production	42/994	173/19786	0.000666983	0.0470779	0.0354847	AGER/AIF1/ARRB2/C5AR2/CARD9/CEBPB/CSK/CYBA/F2RL1/FCER1G/GHRL/HAVCR2/IL10/IL1B/IL6/IL6R/INPP5D/IRAK3/LGALS9/LILRA2/LILRA5/LILRB2/MMP8/MYD88/NCKAP1L/NOD1/NOD2/PTAFR/PTPN6/PYCARD/TLR1/TLR2/TLR3/TLR6/TLR8/TNF/TNFAIP3/TREM2/TRPV4/TYROBP/WNT5A/ZC3H12A	42
GO:0002822	regulation of adaptive immune response based on somatic recombination of immune receptors built from immunoglobulin superfamily domains	43/994	182/19786	0.000803987	0.0559707	0.0421876	AGER/BTK/C3/CCR2/CD226/CD4/CD40/CD80/CEACAM1/FCER1G/FCGR2B/HAVCR2/HFE/HLA-E/HLA-F/HLX/IL10/IL12RB1/IL18/IL1B/IL23A/IL27/IL4R/IL6/JAK3/LILRB1/LOXL3/NFKBID/NFKBIZ/NLRP3/PTPN6/PTPRC/RIPK3/SASH3/SLC11A1/STAT6/TGFB1/TNF/TNFAIP3/TNFRSF13C/TNFRSF1B/WAS/ZC3H12A	43
GO:0045576	mast cell activation	25/994	58/19786	0.000891445	0.0612206	0.0461446	ADGRE2/BTK/CD226/CD300A/CD300LF/CD84/FCER1G/FES/FGR/HMOX1/IL4R/LAT2/LCP2/LGALS9/LYN/MILR1/PIK3CD/PIK3CG/PLSCR1/RAC2/RHOH/S100A12/STXBP2/UNC13D/VAMP8	25
GO:0007249	I-kappaB kinase/NF-kappaB signaling	53/994	274/19786	0.00153635	0.104103	0.0784672	ALPK1/BCL3/BST2/BTK/CARD11/CARD16/CARD8/CARD9/CASP1/CASP10/CASP8/CD14/CD4/CD40/CD74/CX3CR1/ESR1/F2RL1/HMOX1/IKBKB/IKBKE/IL1B/LGALS9/LTBR/LTF/LY96/MAP3K14/MYD88/NFKBID/NLRP6/NOD1/NOD2/PYCARD/RHOH/RIPK3/S100A12/SECTM1/TIFAB/TLR2/TLR3/TLR6/TLR7/TLR8/TMEM106A/TNF/TNFAIP3/TNFRSF10B/TNFRSF1A/TRIM22/TRIM38/TRIM5/WNT5A/ZC3H12A	53
GO:0045621	positive regulation of lymphocyte differentiation	33/994	110/19786	0.00248229	0.165987	0.125112	ATP11C/AXL/BTK/BTN2A2/VSIR/CD74/CD80/CD86/HLX/IL12RB1/IL18/IL23A/IL4R/INPP5D/LGALS9/LILRB2/LILRB4/MMP14/NCKAP1L/NFKBID/NFKBIZ/NLRP3/PIK3R6/PNP/PTPRC/RUNX1/RUNX3/SASH3/SOCS1/SYK/TGFB1/TGFBR2/VNN1	33
GO:0002886	regulation of myeloid leukocyte mediated immunity	25/994	61/19786	0.00388791	0.256602	0.193412	ADGRE2/BTK/C3/CCR2/CD300A/CD84/F2RL1/FCER1G/FCGR2B/FES/FGR/HLA-E/HMOX1/IL4R/ITGAM/ITGB2/LGALS9/LYN/PRAM1/PTAFR/RAC2/STXBP2/SYK/UNC13D/VAMP8	25
GO:0042742	defense response to bacterium	56/994	309/19786	0.00404341	0.263084	0.198298	ACP5/BCL3/C5AR1/CARD9/CCL20/CD4/CEBPB/CEBPE/CYBA/F2RL1/FGR/FPR2/GNLY/GRN/GSDMD/HAVCR2/HIST1H2BF/HIST1H2BI/HLA-E/IL10/IL23A/IL6/IL6R/IRF8/IRGM/LCN2/LTF/LYZ/MPEG1/MYD88/NLRC4/NLRP3/NOD1/NOD2/PLAC8/PRKCD/PYCARD/RNASE3/RNASE6/S100A12/S100A8/S100A9/SERPINE1/SIGLEC11/SLAMF8/SLC11A1/SPN/STAB1/SYK/TLR2/TLR3/TLR5/TLR6/TNF/TNFRSF1A/TNFSF8	56
GO:0002218	activation of innate immune response	65/994	401/19786	0.00408965	0.263084	0.198298	AIM2/ALPK1/ARRB2/BTK/CARD11/CARD9/CASP8/CD14/CD300A/CD300LF/CLEC7A/CNPY3/CTSS/CYBA/ESR1/F2RL1/FCER1G/FCN1/FFAR2/HAVCR2/HCK/HSPA1A/HSPA1B/IFI16/IKBKB/IKBKE/IRAK3/IRF1/IRF7/IRGM/ITGAM/ITGB2/LILRA2/LILRA4/LTF/LY96/LYN/MARCO/CGAS/MNDA/MYD88/NLRC4/NLRP6/NOD1/NOD2/PIK3AP1/PLCG2/PRKCD/PYCARD/S100A8/S100A9/SYK/TLR1/TLR10/TLR2/TLR3/TLR5/TLR6/TLR7/TLR8/TMEM173/TNFAIP3/TREML4/TRIM5/UNC93B1	65
GO:0030099	myeloid cell differentiation	72/994	479/19786	0.00530959	0.337292	0.254232	BATF/BATF3/C1QC/CASP8/CCL3/CCR1/CD4/CD74/CEACAM1/CEBPA/CEBPB/CEBPE/CLEC5A/CSF1R/CSF3R/EVI2B/F2RL1/FCER1G/FES/FLI1/FOS/GAB3/GPR183/HCLS1/HIST1H3H/HIST1H3I/HIST1H3J/HIST1H4L/HIST2H3A/HIST2H3C/HIST2H3D/HSPA1A/HSPA1B/IFI16/IKZF1/IL23A/INPP5D/IRF7/IRF8/LILRB1/LILRB3/LILRB4/LRRK1/LTBR/LTF/LYN/MMP9/MYC/NBEAL2/NCKAP1L/NRROS/OSCAR/PIK3CD/PTPN6/RASGRP4/RUNX1/SBNO2/SCIN/SH2B3/SPI1/TAL1/TCIRG1/TGFB1/TGFBR2/T…	72
GO:0050864	regulation of B cell activation	33/994	113/19786	0.00611835	0.38387	0.289339	ATP11C/BTK/CARD11/CD19/CD300A/CD40/CD74/CDKN1A/CTLA4/FCGR2B/GPR183/IL10/IL6/INPP5D/MIR17HG/MMP14/MNDA/NCKAP1L/NFAM1/NFATC2/NOD2/PTPN6/PTPRC/SAMSN1/SLAMF8/STAT6/SYK/TGFB1/TNFAIP3/TNFRSF13C/TYROBP/ZFP36L1/ZFP36L2	33
GO:0042108	positive regulation of cytokine biosynthetic process	29/994	86/19786	0.00620416	0.384506	0.289819	AGER/BCL3/CARD11/CCR2/CD4/CD80/CD86/CYBB/EBI3/HMOX1/IL1A/IL1B/IL27/IL6/IRF1/PTAFR/PTPRC/SPN/SYK/TLR1/TLR3/TLR6/TLR7/TLR8/TNF/TNFRSF13C/TNFRSF8/TYROBP/WNT5A	29
GO:0051250	negative regulation of lymphocyte activation	41/994	175/19786	0.00648386	0.397	0.299236	AXL/BTK/BTN2A2/VSIR/CD300A/CD74/CEACAM1/CEBPB/CTLA4/FCGR2B/FGL1/HAVCR2/HFE/HLA-F/HLX/IL10/IL4R/INPP5D/IRF1/JAK3/LGALS9/LILRB1/LILRB2/LOXL3/LST1/MERTK/MNDA/NFKBID/PDCD1LG2/PTPN6/RUNX1/RUNX3/SAMSN1/SOCS1/SOCS6/SPN/TGFB1/TNFAIP3/TYROBP/VSIG4/ZC3H12A	41
GO:0032611	interleukin-1 beta production	35/994	128/19786	0.00693333	0.419467	0.31617	ACP5/AGER/AIM2/ARRB2/CARD16/CARD8/CASP1/CCL3/CD33/CX3CR1/F2RL1/GBP5/GHRL/GSDMD/IFI16/IL1B/LGALS9/LILRA2/LILRA5/MEFV/NLRC4/NLRP3/NOD1/NOD2/PYCARD/SERPINB1/SUCNR1/TLR6/TLR8/TMEM106A/TNFAIP3/TREM2/TYROBP/WNT5A/ZC3H12A	35
GO:0043367	CD4-positive, alpha-beta T cell differentiation	27/994	74/19786	0.00731656	0.0437444	0.329721	BATF/BCL3/CD80/CD86/GPR183/HLX/IL12RB1/IL18/IL23A/IL27/IL4R/IL6/JAK3/LGALS9/LOXL3/NCKAP1L/NFKBID/NFKBIZ/NLRP3/PTGER4/RUNX1/RUNX3/SASH3/SOCS1/SPN/STAT6/ZC3H12A	27
GO:0002224	toll-like receptor signaling pathway	40/994	168/19786	0.00852331	0.503668	0.379637	ARRB2/BTK/CASP8/CD14/CD300A/CD300LF/CNPY3/CTSS/CYBA/ESR1/F2RL1/HAVCR2/IKBKB/IKBKE/IRAK3/IRF1/IRF7/ITGAM/ITGB2/LILRA2/LILRA4/LTF/LY96/LYN/MYD88/NLRP6/PIK3AP1/S100A8/S100A9/TLR1/TLR10/TLR2/TLR3/TLR5/TLR6/TLR7/TLR8/TNFAIP3/TREML4/UNC93B1	40
GO:0045580	regulation of T cell differentiation	39/994	161/19786	0.0110403	0.644907	0.0486095	BTN2A2/VSIR/CARD11/CCR2/CD74/CD80/CD86/CTLA4/HLA-DOA/HLX/IL12RB1/IL18/IL23A/IL27/IL4R/IRF1/JAK3/LGALS9/LILRB2/LILRB4/LOXL3/NCKAP1L/NFATC2/NFKBID/NFKBIZ/NLRP3/PIK3R6/PNP/PRDM1/PTPRC/RUNX1/RUNX3/SASH3/SOCS1/SYK/TGFB1/TGFBR2/VNN1/ZC3H12A	39
GO:0035710	CD4-positive, alpha-beta T cell activation	31/994	105/19786	0.00381718	2.20442	1.66157	AGER/BATF/BCL3/VSIR/CD80/CD86/GPR183/HLX/IL12RB1/IL18/IL23A/IL27/IL4R/IL6/JAK3/LGALS9/LOXL3/NCKAP1L/NFKBID/NFKBIZ/NLRP3/PTGER4/RUNX1/RUNX3/SASH3/SOCS1/SPN/STAT6/TCIRG1/TGFBR2/ZC3H12A	31
GO:0046637	regulation of alpha-beta T cell differentiation	24/994	63/19786	0.122226	6.97924	5.26056	CD80/CD86/HLX/IL12RB1/IL18/IL23A/IL27/IL4R/JAK3/LGALS9/LOXL3/NCKAP1L/NFKBID/NFKBIZ/NLRP3/PNP/PRDM1/RUNX1/RUNX3/SASH3/SOCS1/SYK/TGFBR2/ZC3H12A	24
GO:0050715	positive regulation of cytokine secretion	39/994	173/19786	0.148921	8.40906	0.633828	AGER/AIF1/AIM2/CARD8/CASP1/CCL3/CD14/CD58/CLEC5A/CLEC9A/CSF1R/F2RL1/FCN1/FFAR2/FGR/GSDMD/HAVCR2/IL10/IL17RA/IL1A/IL1B/IL4R/LGALS9/LILRA2/LILRA5/MMP8/NLRP3/NOD2/OSM/PTGER4/PYCARD/SYK/TLR1/TLR2/TLR8/TNF/TRIM6/TRPV4/WNT5A	39
GO:0002429	immune response-activating cell surface receptor signaling pathway	68/994	466/19786	0.18625	1.04013	7.83995	ARPC1B/BTK/BTN2A2/C3AR1/C5AR1/C5AR2/CARD11/CARD9/CD19/CD226/CD300A/CD4/CEACAM1/CMTM3/CSK/CTLA4/CYFIP1/ELF1/FCER1G/FCGR1A/FCGR2A/FCGR2B/FCGR3A/FCN1/FFAR2/FGR/FYB1/GCSAM/HCK/HLA-DPA1/HLA-DPB1/HLA-DQA1/HLA-DQA1/HLA-DQB1/HLA-DQB2/HLA-DRA/HLA-DRB1/HLA-DRB5/IKBKB/INPP5D/KCNN4/KLHL6/LAT2/LCP2/LILRA2/LILRB4/LYN/MICB/MNDA/MYO1G/NCKAP1L/NFAM1/NFATC2/NFKBID/NFKBIZ/PIK3CD/PLCG2/PLSCR1/PRKCD/PRKCH/PTPN6/PTPRC…	68
GO:0002688	regulation of leukocyte chemotaxis	33/994	126/19786	0.214595	11.8541	0.893492	AIF1/C3AR1/C5AR1/C5AR2/CCL2/CCL3/CCL4/CCR1/CCR2/CD74/CMKLR1/CXCL12/CXCL8/CXCR2/CYP19A1/DUSP1/F2RL1/FPR2/GPSM3/IL23A/IL6/IL6R/LGALS9/LYN/NCKAP1L/RAC2/SERPINE1/SLAMF8/SLC8B1/TMEM102/TNFSF14/TRPV4/WNT5A	33
GO:0002526	acute inflammatory response	41/994	194/19786	0.0303669	16.5941	12.5077	A2M/B4GALT1/BTK/C1QA/C1QB/C1QC/C2/C3/C3AR1/C5AR1/C5AR2/C9/CD163/CD19/CD5L/CEBPB/CFB/CXCR2/FCER1G/FCGR2B/FFAR2/FFAR3/HAMP/HFE/HLA-E/ICAM1/IL1A/IL1B/IL6/IL6R/NLRP3/OSM/PIK3CG/PLSCR1/S100A8/SERPINA1/SERPINF2/TNF/TREM1/VNN1/VSIG4	41
GO:0050920	regulation of chemotaxis	43/994	216/19786	0.612259	3.31011	24.9497	AGER/AIF1/C3AR1/C5AR1/C5AR2/CCL2/CCL3/CCL4/CCR1/CCR2/CD74/CMKLR1/CXCL12/CXCL8/CXCR2/CXCR4/CYP19A1/DUSP1/F2RL1/FPR2/GPR183/GPSM3/IL16/IL23A/IL6/IL6R/LGALS9/LYN/NCKAP1L/P2RX4/P2RY12/PDGFB/RAC2/SERPINE1/SLAMF8/SLC8B1/SUCNR1/TGFB1/TMEM102/TNFSF14/TREM2/TRPV4/WNT5A	43
GO:1903557	positive regulation of tumor necrosis factor superfamily cytokine production	30/994	108/19786	0.715654	38.2837	28.8561	AGER/CARD9/CCL3/CCR2/CD14/CD86/CYBA/CYBB/FCER1G/HAVCR2/HLA-E/IL23A/LGALS9/LILRA2/LILRA5/LY96/MMP8/NOD1/NOD2/PTAFR/PTPRC/PYCARD/SASH3/SPN/TLR1/TLR2/TLR3/TNFRSF8/TYROBP/WNT5A	30
GO:0051092	positive regulation of NF-kappaB transcription factor activity	40/994	190/19786	0.760462	40.119	30.2395	AGER/AIM2/BTK/CARD11/CARD16/CD40/CX3CR1/EDA2R/HSPA1A/HSPA1B/ICAM1/IKBKB/IL18/IL18RAP/IL1B/IRAK3/ITGB2/LGALS9/LTF/MYD88/NFKB2/NLRC4/NLRP3/NOD1/NOD2/PRKCH/PYCARD/RIPK3/S100A12/S100A8/S100A9/TGFB1/TLR2/TLR3/TLR6/TNF/TRIM22/TRIM38/TRIM5/WNT5A	40
GO:0060333	interferon-gamma-mediated signaling pathway	41/994	199/19786	0.765751	40.119	30.2395	CIITA/FCGR1A/FCGR1B/GBP2/HCK/HLA-B/HLA-DPA1/HLA-DPB1/HLA-DQA1/HLA-DQA1/HLA-DQB1/HLA-DQB2/HLA-DRA/HLA-DRB1/HLA-DRB5/HLA-E/HLA-F/ICAM1/IFI30/IFNGR1/IRF1/IRF5/IRF7/IRF8/IRGM/NLRC5/NMI/OAS1/OAS2/OASL/PARP14/PARP9/PRKCD/PTAFR/SOCS1/SP100/TRIM21/TRIM22/TRIM34/TRIM38/TRIM5	41
GO:0046635	positive regulation of alpha-beta T cell activation	24/994	68/19786	0.921983	47.8114	36.0375	CCR2/CD80/CD86/EBI3/HLA-E/HLX/IL12RB1/IL18/IL23A/IL4R/LGALS9/NCKAP1L/NFKBID/NFKBIZ/NLRP3/PNP/PTPRC/RASAL3/RUNX1/RUNX3/SASH3/SOCS1/SYK/TGFBR2	24
GO:0032637	interleukin-8 production	29/994	102/19786	1.0302	52.8838	39.8608	BCL3/C5AR2/CD14/CD33/CD58/F2RL1/FCN1/FFAR2/HSPA1A/HSPA1B/IL10/IL1B/LGALS9/LILRA2/MYD88/NOD1/NOD2/PTPRC/PYCARD/SERPINE1/TLR1/TLR2/TLR3/TLR5/TLR6/TLR7/TLR8/TNF/WNT5A	29
GO:0002448	mast cell mediated immunity	20/994	46/19786	1.40514	71.409	53.8241	ADGRE2/BTK/CD300A/CD84/FCER1G/FES/FGR/HMOX1/IL4R/LAT2/LGALS9/LYN/MILR1/PIK3CD/PIK3CG/RAC2/SERPINB9/STXBP2/UNC13D/VAMP8	20
GO:0032609	interferon-gamma production	34/994	143/19786	0.0184332	92.7502	69.9099	AXL/BCL3/VSIR/CCR2/CD14/EBI3/F2RL1/HAVCR2/HLA-DPA1/HLA-DPB1/IL10/IL12RB1/IL18/IL18RAP/IL1B/IL23A/IL27/IRF8/LGALS9/LILRB1/PDCD1LG2/PYCARD/RIPK3/SASH3/SLC11A1/SPN/TCIRG1/TLR3/TLR7/TLR8/TNF/TNFRSF13C/WNT5A/ZC3H12A	34
GO:0002699	positive regulation of immune effector process	51/994	302/19786	2.02863	101.073	76.1835	ADGRE2/BTK/C3/CCR2/CD226/CD300A/CD40/CD74/CD80/CD84/CD86/F2RL1/FCER1G/FES/FFAR2/FFAR3/FGR/HLA-DMB/HLA-E/HLA-F/HLX/HMOX1/IL12RB1/IL18/IL18RAP/IL1B/IL23A/IL4R/IL6/ITGAM/ITGB2/LGALS9/LILRB1/LYN/NFKBID/NFKBIZ/NLRP3/NOD2/PTAFR/PTPRC/RAC2/SASH3/STAT6/STXBP2/TGFB1/TNF/TRIM6/UNC13D/VAMP8/VAV1/WNT5A	51
GO:0050853	B cell receptor signaling pathway	22/994	58/19786	2.10488	103.854	78.2795	BTK/CD19/CD300A/CMTM3/CTLA4/ELF1/FCGR2B/GCSAM/KLHL6/LAT2/LYN/MNDA/NCKAP1L/NFAM1/NFATC2/PIK3CD/PLCG2/PRKCH/PTPN6/PTPRC/RUNX1/SYK	22
GO:0043370	regulation of CD4-positive, alpha-beta T cell differentiation	20/994	47/19786	2.3314	113.925	85.8699	CD80/CD86/HLX/IL12RB1/IL18/IL23A/IL27/IL4R/JAK3/LGALS9/LOXL3/NCKAP1L/NFKBID/NFKBIZ/NLRP3/RUNX1/RUNX3/SASH3/SOCS1/ZC3H12A	20
GO:0032760	positive regulation of tumor necrosis factor production	29/994	105/19786	2.37643	11.5019	86.695	AGER/CARD9/CCL3/CCR2/CD14/CYBA/CYBB/FCER1G/HAVCR2/HLA-E/IL23A/LGALS9/LILRA2/LILRA5/LY96/MMP8/NOD1/NOD2/PTAFR/PTPRC/PYCARD/SASH3/SPN/TLR1/TLR2/TLR3/TNFRSF8/TYROBP/WNT5A	29
GO:0032677	regulation of interleukin-8 production	27/994	91/19786	2.68223	128.595	96.9279	BCL3/C5AR2/CD14/CD33/CD58/F2RL1/FCN1/FFAR2/HSPA1A/HSPA1B/IL10/IL1B/LGALS9/MYD88/NOD2/PTPRC/PYCARD/SERPINE1/TLR1/TLR2/TLR3/TLR5/TLR6/TLR7/TLR8/TNF/WNT5A	27
GO:0002449	lymphocyte mediated immunity	61/994	413/19786	0.314833	148.414	111.866	AGER/ARRB2/BATF/BCL3/BTK/C1QA/C1QB/C1QC/C2/C3/C9/CCR2/CD19/CD226/CD40/CD74/CEACAM1/CORO1A/CTSC/CTSH/FCER1G/FCGR2B/FGL2/HAVCR2/HFE/HLA-DQB1/HLA-E/HLA-F/ICAM1/IL10/IL12RB1/IL18/IL18RAP/IL1B/IL23A/IL4R/IL6/INPP5D/IRF7/LGALS9/LILRB1/MYO1G/NLRP3/PIK3R6/POU2F2/PRKCD/PTPN6/PTPRC/RIPK3/SASH3/SERPINB9/SLC11A1/STAT6/TCIRG1/TGFB1/TLR8/TNF/TNFRSF1B/UNC13D/VAV1/WAS	61
GO:0002831	regulation of response to biotic stimulus	37/994	171/19786	3.15402	148.414	111.866	AIM2/APOBEC3F/APOBEC3G/CARD16/CARD8/CD180/CD226/CEACAM1/CYBA/DTX3L/F2RL1/FGL2/GRN/HAVCR2/IL12RB1/IL1B/IL23A/IL27/LILRA2/LILRB1/LTF/LY86/LY96/CGAS/MICB/NOD1/PARP9/PYCARD/SIGLEC11/TMEM173/TNFAIP3/TRIB1/TRIM38/TRIM5/TRIM6/TSPAN32/ZC3H12A	37
GO:0002758	innate immune response-activating signal transduction	58/994	380/19786	0.321992	150.125	113.156	ALPK1/ARRB2/BTK/CARD11/CARD9/CASP8/CD14/CD300A/CD300LF/CLEC7A/CNPY3/CTSS/CYBA/ESR1/F2RL1/FCER1G/FCN1/FFAR2/HAVCR2/HCK/HSPA1A/HSPA1B/IKBKB/IKBKE/IRAK3/IRF1/IRF7/IRGM/ITGAM/ITGB2/LILRA2/LILRA4/LTF/LY96/LYN/MARCO/MYD88/NLRP6/NOD1/NOD2/PIK3AP1/PLCG2/PRKCD/S100A8/S100A9/SYK/TLR1/TLR10/TLR2/TLR3/TLR5/TLR6/TLR7/TLR8/TNFAIP3/TREML4/TRIM5/UNC93B1	58
GO:0050921	positive regulation of chemotaxis	35/994	154/19786	3.27676	151.386	11.4107	AGER/AIF1/C3AR1/C5AR1/CCL3/CCL4/CCR1/CCR2/CD74/CMKLR1/CXCL12/CXCL8/CXCR2/CXCR4/F2RL1/FPR2/GPSM3/IL16/IL23A/IL6/IL6R/LGALS9/NCKAP1L/P2RX4/P2RY12/PDGFB/RAC2/SERPINE1/SUCNR1/TGFB1/TMEM102/TNFSF14/TREM2/TRPV4/WNT5A	35
GO:0045582	positive regulation of T cell differentiation	28/994	99/19786	3.43825	157.416	118.651	BTN2A2/VSIR/CD74/CD80/CD86/HLX/IL12RB1/IL18/IL23A/IL4R/LGALS9/LILRB2/LILRB4/NCKAP1L/NFKBID/NFKBIZ/NLRP3/PIK3R6/PNP/PTPRC/RUNX1/RUNX3/SASH3/SOCS1/SYK/TGFB1/TGFBR2/VNN1	28
GO:0070665	positive regulation of leukocyte proliferation	38/994	181/19786	3.94639	179.068	134.971	AGER/AIF1/BST2/CARD11/CCDC88B/CCR2/CD1D/CD4/CD40/CD74/CDKN1A/CLECL1/CORO1A/EBI3/GPR183/HAVCR2/HLA-DMB/HLA-DPA1/HLA-DPB1/HLA-E/IL12RB1/IL18/IL1B/IL23A/IL6/LGALS9/LILRB2/LYN/NCKAP1L/NFATC2/PNP/PTPRC/PYCARD/RASAL3/SASH3/TGFBR2/TMIGD2/TNFRSF13C	38
GO:0002294	CD4-positive, alpha-beta T cell differentiation involved in immune response	22/994	60/19786	4.81364	216.486	163.175	BATF/BCL3/CD80/CD86/GPR183/HLX/IL12RB1/IL18/IL23A/IL27/IL4R/IL6/JAK3/LGALS9/LOXL3/NFKBID/NFKBIZ/NLRP3/PTGER4/SPN/STAT6/ZC3H12A	22
GO:0032652	regulation of interleukin-1 production	32/994	132/19786	6.05877	270.094	20.3581	ACP5/AGER/AIM2/ARRB2/CARD16/CARD8/CASP1/CCL3/CD33/CEACAM1/CX3CR1/GHRL/GSDMD/HAVCR2/IFI16/IL10/IL1R2/LGALS9/LILRA2/LILRA5/MEFV/NLRP3/NOD1/NOD2/PYCARD/SERPINB1/TLR8/TNFAIP3/TREM2/TYROBP/WNT5A/ZC3H12A	32
GO:0002287	alpha-beta T cell activation involved in immune response	22/994	61/19786	7.17556	314.364	23.695	BATF/BCL3/CD80/CD86/GPR183/HLX/IL12RB1/IL18/IL23A/IL27/IL4R/IL6/JAK3/LGALS9/LOXL3/NFKBID/NFKBIZ/NLRP3/PTGER4/SPN/STAT6/ZC3H12A	22
GO:0002293	alpha-beta T cell differentiation involved in immune response	22/994	61/19786	7.17556	314.364	23.695	BATF/BCL3/CD80/CD86/GPR183/HLX/IL12RB1/IL18/IL23A/IL27/IL4R/IL6/JAK3/LGALS9/LOXL3/NFKBID/NFKBIZ/NLRP3/PTGER4/SPN/STAT6/ZC3H12A	22
GO:0030183	B cell differentiation	30/994	117/19786	7.45875	323.977	244.196	ADGRG3/ATP11C/BCL3/BLNK/BTK/CARD11/CD19/CMTM7/DOCK11/FCGR2B/GPR183/HHEX/IL10/INPP5D/JAK3/LYL1/MFNG/MIR17HG/MMP14/NCKAP1L/NFAM1/PLCG2/POU2F2/PTPN6/PTPRC/SLAMF8/SYK/TCIRG1/ZFP36L1/ZFP36L2	30
GO:0043303	mast cell degranulation	19/994	44/19786	7.52345	324.019	244.227	ADGRE2/BTK/CD300A/CD84/FCER1G/FES/FGR/HMOX1/IL4R/LAT2/LGALS9/LYN/MILR1/PIK3CD/PIK3CG/RAC2/STXBP2/UNC13D/VAMP8	19
GO:0033003	regulation of mast cell activation	18/994	39/19786	8.18563	349.575	263.49	ADGRE2/CD226/CD300A/CD300LF/CD84/FCER1G/FES/FGR/HMOX1/IL4R/LGALS9/LYN/MILR1/PLSCR1/RAC2/STXBP2/UNC13D/VAMP8	18
GO:0043122	regulation of I-kappaB kinase/NF-kappaB signaling	44/994	243/19786	10.3003	436.218	328.797	ALPK1/BST2/CARD11/CARD16/CARD8/CARD9/CASP1/CASP10/CASP8/CD4/CD40/CD74/CX3CR1/ESR1/F2RL1/HMOX1/IKBKB/IKBKE/IL1B/LGALS9/LTBR/LTF/MAP3K14/MYD88/NFKBID/NLRP6/NOD1/NOD2/PYCARD/RHOH/S100A12/SECTM1/TLR3/TLR6/TMEM106A/TNF/TNFAIP3/TNFRSF10B/TNFRSF1A/TRIM22/TRIM38/TRIM5/WNT5A/ZC3H12A	44
GO:0097530	granulocyte migration	28/994	104/19786	13.4433	564.617	425.576	ADGRE2/C3AR1/C5AR1/C5AR2/CCL3/CD300A/CD74/CKLF/CMKLR1/CSF3R/CXCL8/CXCR2/IL17RA/IL23A/ITGB2/JAML/NCKAP1L/PIK3CD/PIK3CG/PTGER4/RAC2/S100A12/S100A8/S100A9/SLAMF8/SYK/TRPV4/VAV1	28
GO:0050868	negative regulation of T cell activation	31/994	129/19786	19.3089	804.325	606.255	BTN2A2/VSIR/CD300A/CD74/CEACAM1/CEBPB/CTLA4/FCGR2B/FGL1/HAVCR2/HFE/HLX/IL10/IL4R/IRF1/JAK3/LGALS9/LILRB1/LILRB2/LOXL3/NFKBID/PDCD1LG2/PTPN6/RUNX1/RUNX3/SOCS1/SOCS6/SPN/TGFB1/VSIG4/ZC3H12A	31
GO:0002279	mast cell activation involved in immune response	19/994	46/19786	20.1583	832.884	627.781	ADGRE2/BTK/CD300A/CD84/FCER1G/FES/FGR/HMOX1/IL4R/LAT2/LGALS9/LYN/MILR1/PIK3CD/PIK3CG/RAC2/STXBP2/UNC13D/VAMP8	19
GO:0050671	positive regulation of lymphocyte proliferation	36/994	172/19786	20.4449	83.7909	631.569	AGER/AIF1/CARD11/CCDC88B/CCR2/CD1D/CD4/CD40/CD74/CDKN1A/CLECL1/CORO1A/EBI3/GPR183/HAVCR2/HLA-DMB/HLA-DPA1/HLA-DPB1/HLA-E/IL12RB1/IL18/IL1B/IL23A/IL6/LGALS9/LILRB2/NCKAP1L/NFATC2/PNP/PTPRC/PYCARD/RASAL3/SASH3/TGFBR2/TMIGD2/TNFRSF13C	36
GO:0051091	positive regulation of DNA-binding transcription factor activity	51/994	321/19786	24.0848	97.9193	738.061	AGER/AIM2/BTK/CARD11/CARD16/CD40/CX3CR1/CYTL1/EDA2R/ESR1/FOSL1/FZD2/HCLS1/HSPA1A/HSPA1B/ICAM1/IKBKB/IL10/IL18/IL18RAP/IL1B/IL6/IRAK3/ITGB2/LGALS9/LTF/MYD88/NFAM1/NFKB2/NLRC4/NLRP3/NOD1/NOD2/PRKCH/PYCARD/RIPK3/S100A12/S100A8/S100A9/TGFB1/TLR2/TLR3/TLR6/TMEM173/TNF/TRIM21/TRIM22/TRIM34/TRIM38/TRIM5/WNT5A	51
GO:0042093	T-helper cell differentiation	21/994	58/19786	24.2852	979.504	738.295	BATF/BCL3/CD80/CD86/GPR183/HLX/IL12RB1/IL18/IL23A/IL27/IL4R/IL6/JAK3/LOXL3/NFKBID/NFKBIZ/NLRP3/PTGER4/SPN/STAT6/ZC3H12A	21
GO:0032946	positive regulation of mononuclear cell proliferation	36/994	173/19786	24.5979	984.303	741.913	AGER/AIF1/CARD11/CCDC88B/CCR2/CD1D/CD4/CD40/CD74/CDKN1A/CLECL1/CORO1A/EBI3/GPR183/HAVCR2/HLA-DMB/HLA-DPA1/HLA-DPB1/HLA-E/IL12RB1/IL18/IL1B/IL23A/IL6/LGALS9/LILRB2/NCKAP1L/NFATC2/PNP/PTPRC/PYCARD/RASAL3/SASH3/TGFBR2/TMIGD2/TNFRSF13C	36
GO:0046638	positive regulation of alpha-beta T cell differentiation	19/994	47/19786	32.2552	128.06	965.245	CD80/CD86/HLX/IL12RB1/IL18/IL23A/IL4R/LGALS9/NCKAP1L/NFKBID/NFKBIZ/NLRP3/PNP/RUNX1/RUNX3/SASH3/SOCS1/SYK/TGFBR2	19
GO:0007599	hemostasis	55/994	367/19786	32.5064	128.06	965.245	A2M/ARRB2/CD40/CEACAM1/CLIC1/DOCK11/DOCK8/ENTPD1/F2RL1/FCER1G/FERMT3/FLI1/GNA15/HIST1H3H/HIST1H3I/HIST1H3J/HIST2H3A/HIST2H3C/HIST2H3D/HPSE/IL6/IRF1/ITGB3/ITPR2/LCP2/LYN/MERTK/MICAL1/MMRN1/P2RX1/P2RX4/P2RY12/PDGFB/PDPN/PIK3CG/PIK3R5/PIK3R6/PLAU/PLAUR/PLCG2/PLEK/PLSCR1/PRKCD/PRKCH/PROCR/PTPN6/SERPINA1/SERPINE1/SERPINF2/SH2B3/SYK/TREML1/TSPAN32/VAV1/WAS	55
GO:0002292	T cell differentiation involved in immune response	22/994	66/19786	46.4315	1815.12	1368.13	BATF/BCL3/CD80/CD86/GPR183/HLX/IL12RB1/IL18/IL23A/IL27/IL4R/IL6/JAK3/LGALS9/LOXL3/NFKBID/NFKBIZ/NLRP3/PTGER4/SPN/STAT6/ZC3H12A	22
GO:0032649	regulation of interferon-gamma production	30/994	125/19786	49.0326	1902.17	1433.75	AXL/BCL3/VSIR/CCR2/CD14/EBI3/HAVCR2/HLA-DPA1/HLA-DPB1/IL10/IL12RB1/IL18/IL1B/IL23A/IL27/IRF8/LGALS9/LILRB1/PDCD1LG2/PYCARD/RIPK3/SASH3/SLC11A1/TLR3/TLR7/TLR8/TNF/TNFRSF13C/WNT5A/ZC3H12A	30
GO:0001776	leukocyte homeostasis	25/994	87/19786	54.4712	208.137	1568.82	AXL/CCR2/CD74/CORO1A/CXCR2/DOCK11/FCER1G/GPR183/HCAR2/IL6/JAK3/LGALS9/LYN/MERTK/MIR17HG/NCKAP1L/PIK3CD/PMAIP1/RIPK3/SH2B3/TCIRG1/TGFB1/TNFAIP3/TNFRSF13C/TNFSF14	25
GO:0071621	granulocyte chemotaxis	25/994	87/19786	54.4712	208.137	1568.82	ADGRE2/C3AR1/C5AR1/C5AR2/CCL3/CD74/CKLF/CMKLR1/CSF3R/CXCL8/CXCR2/IL17RA/IL23A/ITGB2/JAML/NCKAP1L/PIK3CD/PIK3CG/RAC2/S100A12/S100A8/S100A9/SYK/TRPV4/VAV1	25
GO:0007596	blood coagulation	54/994	361/19786	57.8395	2193.58	1653.4	A2M/ARRB2/CD40/CEACAM1/CLIC1/DOCK11/DOCK8/ENTPD1/F2RL1/FCER1G/FERMT3/GNA15/HIST1H3H/HIST1H3I/HIST1H3J/HIST2H3A/HIST2H3C/HIST2H3D/HPSE/IL6/IRF1/ITGB3/ITPR2/LCP2/LYN/MERTK/MICAL1/MMRN1/P2RX1/P2RX4/P2RY12/PDGFB/PDPN/PIK3CG/PIK3R5/PIK3R6/PLAU/PLAUR/PLCG2/PLEK/PLSCR1/PRKCD/PRKCH/PROCR/PTPN6/SERPINA1/SERPINE1/SERPINF2/SH2B3/SYK/TREML1/TSPAN32/VAV1/WAS	54
GO:0007162	negative regulation of cell adhesion	49/994	308/19786	67.8662	255.478	192.565	AKNA/ARHGAP6/ARHGDIB/BTN2A2/VSIR/CD300A/CD74/CDKN2A/CEACAM1/CEBPB/CLDN7/CTLA4/CXCL12/DUSP1/FCGR2B/FGL1/FXYD5/GCNT2/HAVCR2/HFE/HLX/IL10/IL1RN/IL4R/IRF1/JAK3/LGALS9/LILRB1/LILRB2/LOXL3/MMP14/NFKBID/PDCD1LG2/PRKCD/PTPN6/PTPRC/RUNX1/RUNX3/SERPINE1/SH2B3/SIPA1/SOCS1/SOCS6/SPN/TGFB1/TGFBI/TRPV4/VSIG4/ZC3H12A	49
GO:2000514	regulation of CD4-positive, alpha-beta T cell activation	23/994	74/19786	0.736512	2752.17	207.443	AGER/VSIR/CD80/CD86/HLX/IL12RB1/IL18/IL23A/IL27/IL4R/JAK3/LGALS9/LOXL3/NCKAP1L/NFKBID/NFKBIZ/NLRP3/RUNX1/RUNX3/SASH3/SOCS1/TGFBR2/ZC3H12A	23
GO:0042102	positive regulation of T cell proliferation	31/994	136/19786	88.2703	3274.38	246.804	AGER/AIF1/CARD11/CCDC88B/CCR2/CD1D/CD4/CLECL1/CORO1A/EBI3/HAVCR2/HLA-DMB/HLA-DPA1/HLA-DPB1/HLA-E/IL12RB1/IL18/IL1B/IL23A/IL6/LGALS9/LILRB2/NCKAP1L/PNP/PTPRC/PYCARD/RASAL3/SASH3/TGFBR2/TMIGD2/TNFRSF13C	31
GO:0022408	negative regulation of cell-cell adhesion	38/994	199/19786	90.9549	3349.51	2524.67	AKNA/BTN2A2/VSIR/CD300A/CD74/CEACAM1/CEBPB/CTLA4/CXCL12/FCGR2B/FGL1/FXYD5/HAVCR2/HFE/HLX/IL10/IL1RN/IL4R/IRF1/JAK3/LGALS9/LILRB1/LILRB2/LOXL3/NFKBID/PDCD1LG2/PRKCD/PTPN6/RUNX1/RUNX3/SH2B3/SOCS1/SOCS6/SPN/TGFB1/TRPV4/VSIG4/ZC3H12A	38
GO:0030593	neutrophil chemotaxis	21/994	62/19786	110.4	403.635	304.237	C3AR1/C5AR1/C5AR2/CCL3/CD74/CKLF/CSF3R/CXCL8/CXCR2/IL23A/ITGB2/JAML/NCKAP1L/PIK3CD/PIK3CG/RAC2/S100A12/S100A8/S100A9/SYK/VAV1	21
GO:0050817	coagulation	54/994	367/19786	113.277	4111.96	3099.36	A2M/ARRB2/CD40/CEACAM1/CLIC1/DOCK11/DOCK8/ENTPD1/F2RL1/FCER1G/FERMT3/GNA15/HIST1H3H/HIST1H3I/HIST1H3J/HIST2H3A/HIST2H3C/HIST2H3D/HPSE/IL6/IRF1/ITGB3/ITPR2/LCP2/LYN/MERTK/MICAL1/MMRN1/P2RX1/P2RX4/P2RY12/PDGFB/PDPN/PIK3CG/PIK3R5/PIK3R6/PLAU/PLAUR/PLCG2/PLEK/PLSCR1/PRKCD/PRKCH/PROCR/PTPN6/SERPINA1/SERPINE1/SERPINF2/SH2B3/SYK/TREML1/TSPAN32/VAV1/WAS	54
GO:0051047	positive regulation of secretion	63/994	471/19786	114.937	414.262	3122.47	AGER/AIF1/AIM2/CARD8/CASP1/CCL3/CD14/CD33/CD58/CLEC5A/CLEC9A/CSF1R/CXCL12/CYBA/CYP19A1/F2RL1/FCER1G/FCN1/FFAR2/FGR/GHRL/GSDMD/HAVCR2/HCAR2/HFE/HLA-E/HLA-F/IL10/IL17RA/IL1A/IL1B/IL4R/IL6/ILDR1/ITGAM/ITGB2/KCNN4/LGALS9/LILRA2/LILRA5/MMP8/NLRP3/NOD2/OSM/P2RX4/PTAFR/PTGER4/PYCARD/S100A8/SCIN/SPP1/SYK/TGFB1/TLR1/TLR2/TLR8/TNF/TREM2/TRIM6/TRPV4/UNC13D/VAMP8/WNT5A	63
GO:1903038	negative regulation of leukocyte cell-cell adhesion	32/994	146/19786	118.706	4248.33	3202.15	BTN2A2/VSIR/CD300A/CD74/CEACAM1/CEBPB/CTLA4/CXCL12/FCGR2B/FGL1/HAVCR2/HFE/HLX/IL10/IL4R/IRF1/JAK3/LGALS9/LILRB1/LILRB2/LOXL3/NFKBID/PDCD1LG2/PTPN6/RUNX1/RUNX3/SOCS1/SOCS6/SPN/TGFB1/VSIG4/ZC3H12A	32
GO:0006959	humoral immune response	46/994	281/19786	123.052	4373.08	3296.18	A2M/BCL3/BLNK/C1QA/C1QB/C1QC/C2/C3/C3AR1/C5AR1/C5AR2/C9/CCL2/CCR2/CD19/CD5L/CFB/CFD/EBI3/FCGR2B/FCN1/GNLY/GPR183/HIST1H2BF/HIST1H2BI/HLA-DQB1/HLA-E/IL1B/IL6/LCN2/LTF/LYZ/POU2F2/PTPN6/PTPRC/RNASE3/RNASE6/S100A12/S100A8/S100A9/SLC11A1/ST6GAL1/TNF/TREM1/TREM2/VSIG4	46
GO:0032755	positive regulation of interleukin-6 production	28/994	113/19786	12.6227	4454.76	3357.75	AGER/AIF1/CARD9/CYBA/F2RL1/FCER1G/IL1B/IL6/IL6R/LGALS9/LILRA2/LILRA5/LILRB2/MMP8/MYD88/NOD1/NOD2/PTAFR/PYCARD/TLR1/TLR2/TLR3/TLR6/TLR8/TNF/TRPV4/TYROBP/WNT5A	28
GO:0050777	negative regulation of immune response	41/994	231/19786	141.657	4964.84	3742.22	A2M/ARRB2/BST2/CCR2/CD300A/CD84/CEACAM1/CTLA4/FCGR2B/GRN/HAVCR2/HFE/HLA-E/HLA-F/HLX/HMOX1/IFI16/IL10/IL4R/INPP5D/IRAK3/JAK3/LGALS9/LILRB1/LOXL3/LYN/NLRC5/NLRP6/NMI/PARP14/PTPN6/PTPRC/SAMSN1/SERPINB9/SLAMF8/STAT6/TGFB1/TNF/TNFAIP3/VSIG4/ZC3H12A	41
GO:0002690	positive regulation of leukocyte chemotaxis	26/994	98/19786	145.475	5063.74	3816.76	AIF1/C3AR1/C5AR1/CCL3/CCL4/CCR1/CCR2/CD74/CMKLR1/CXCL12/CXCL8/CXCR2/F2RL1/FPR2/GPSM3/IL23A/IL6/IL6R/LGALS9/NCKAP1L/RAC2/SERPINE1/TMEM102/TNFSF14/TRPV4/WNT5A	26
GO:0050851	antigen receptor-mediated signaling pathway	48/994	304/19786	155.22	5366.19	4044.73	BTK/BTN2A2/CARD11/CD19/CD226/CD300A/CD4/CEACAM1/CMTM3/CSK/CTLA4/ELF1/FCGR2B/FYB1/GCSAM/HLA-DPA1/HLA-DPB1/HLA-DQA1/HLA-DQA1/HLA-DQB1/HLA-DQB2/HLA-DRA/HLA-DRB1/HLA-DRB5/IKBKB/INPP5D/KCNN4/KLHL6/LAT2/LCP2/LILRB4/LYN/MNDA/NCKAP1L/NFAM1/NFATC2/NFKBID/NFKBIZ/PIK3CD/PLCG2/PRKCH/PTPN6/PTPRC/RUNX1/SYK/THEMIS2/WAS/ZC3H12A	48
GO:0042088	T-helper 1 type immune response	18/994	45/19786	16.9084	5805.99	4376.23	BCL3/CCR2/CD80/EBI3/HAVCR2/HLX/IL12RB1/IL18/IL18BP/IL18RAP/IL1B/IL23A/IL27/IL4R/JAK3/SLC11A1/SPN/STAT6	18
GO:0043900	regulation of multi-organism process	65/994	500/19786	183.874	627.146	472.707	AIM2/APOBEC3C/APOBEC3D/APOBEC3F/APOBEC3G/ARHGDIB/B4GALT1/BST2/CARD16/CARD8/CCL3/CCL4/CCL8/CD180/CD4/CD74/CXCL8/CXCR4/CYBA/DTX3L/F2RL1/FAM111A/FCN1/FGL2/GRN/HAVCR2/HPGDS/IFI16/IL10/IL12RB1/IL1B/IL23A/IL27/IRF8/LAMP3/LGALS9/LHFPL2/LILRA2/LILRB1/LTF/LY86/LY96/CGAS/MICB/NOD1/OAS1/OASL/PARP10/PARP9/PLB1/PLSCR1/PTAFR/PYCARD/SIGLEC11/TMEM173/TNF/TNFAIP3/TRIB1/TRIM21/TRIM38/TRIM5/TRIM6/TSPAN32/ZC3H12A/ZF…	65
GO:0032602	chemokine production	27/994	107/19786	199.313	6752.73	5089.83	AGER/AIF1/CD74/CSF1R/F2RL1/FFAR2/FFAR3/HAVCR2/HMOX1/IL10/IL18/IL1B/IL4R/IL6/IL6R/LGALS9/MEFV/PYCARD/S100A8/S100A9/TLR2/TLR3/TLR7/TNF/TREM2/TRPV4/WNT5A	27
GO:2000106	regulation of leukocyte apoptotic process	25/994	92/19786	217.979	7336.23	5529.64	AXL/BTK/CCR5/CD74/CDKN2A/CXCL12/CXCR2/DOCK8/FCER1G/GIMAP8/HCAR2/HCLS1/IL10/IRF7/JAK3/LGALS9/LILRB1/LYN/MERTK/MIR17HG/NFKBID/NOD2/PIK3CD/RIPK3/WNT5A	25
GO:0032757	positive regulation of interleukin-8 production	21/994	64/19786	223.912	7486.33	564.277	CD14/CD58/F2RL1/FCN1/FFAR2/HSPA1A/HSPA1B/IL1B/LGALS9/MYD88/NOD2/PYCARD/SERPINE1/TLR1/TLR2/TLR3/TLR5/TLR7/TLR8/TNF/WNT5A	21
GO:0002793	positive regulation of peptide secretion	50/994	329/19786	231.35	7684.46	5792.11	AGER/AIF1/AIM2/CARD8/CASP1/CCL3/CD14/CD33/CD58/CLEC5A/CLEC9A/CSF1R/F2RL1/FCN1/FFAR2/FGR/GHRL/GSDMD/HAVCR2/HCAR2/HFE/HLA-E/IL10/IL17RA/IL1A/IL1B/IL4R/IL6/ILDR1/KCNN4/LGALS9/LILRA2/LILRA5/MMP8/NLRP3/NOD2/OSM/PTGER4/PYCARD/S100A8/SYK/TGFB1/TLR1/TLR2/TLR8/TNF/TREM2/TRIM6/TRPV4/WNT5A	50
GO:0032651	regulation of interleukin-1 beta production	28/994	117/19786	315.974	10427.1	7859.4	ACP5/AGER/AIM2/ARRB2/CARD16/CARD8/CASP1/CCL3/CD33/CX3CR1/GHRL/GSDMD/IFI16/LGALS9/LILRA2/LILRA5/MEFV/NLRP3/NOD1/NOD2/PYCARD/SERPINB1/TLR8/TNFAIP3/TREM2/TYROBP/WNT5A/ZC3H12A	28
GO:0001959	regulation of cytokine-mediated signaling pathway	37/994	200/19786	489.905	1606.26	12107.1	AXL/CARD16/CARD8/CASP1/CASP4/CASP8/CD300LF/CD74/ELF1/F2RL1/HSPA1A/HSPA1B/IFNGR1/IKBKB/IKBKE/IL1R2/IL1RN/IL6/IRAK3/IRF7/IRGM/NLRC5/PARP14/PARP9/PTPN6/PTPRC/PYCARD/RUNX1/SH2B3/SOCS1/SYK/TNF/TNFAIP3/TNFRSF1A/TREM2/TRIM6/WNT5A	37
GO:1903532	positive regulation of secretion by cell	59/994	441/19786	605.183	19715	14860.1	AGER/AIF1/AIM2/CARD8/CASP1/CCL3/CD14/CD33/CD58/CLEC5A/CLEC9A/CSF1R/CXCL12/CYP19A1/F2RL1/FCER1G/FCN1/FFAR2/FGR/GHRL/GSDMD/HAVCR2/HCAR2/HFE/HLA-E/HLA-F/IL10/IL17RA/IL1A/IL1B/IL4R/IL6/ILDR1/ITGAM/ITGB2/KCNN4/LGALS9/LILRA2/LILRA5/MMP8/NLRP3/NOD2/OSM/PTAFR/PTGER4/PYCARD/SPP1/SYK/TGFB1/TLR1/TLR2/TLR8/TNF/TREM2/TRIM6/TRPV4/UNC13D/VAMP8/WNT5A	59
GO:0043304	regulation of mast cell degranulation	14/994	27/19786	648.067	20977.6	15811.7	ADGRE2/CD300A/CD84/FCER1G/FES/FGR/HMOX1/IL4R/LGALS9/LYN/RAC2/STXBP2/UNC13D/VAMP8	14
GO:1990266	neutrophil migration	22/994	75/19786	853.878	27464.6	20701.3	C3AR1/C5AR1/C5AR2/CCL3/CD74/CKLF/CSF3R/CXCL8/CXCR2/IL23A/ITGB2/JAML/NCKAP1L/PIK3CD/PIK3CG/RAC2/S100A12/S100A8/S100A9/SLAMF8/SYK/VAV1	22
GO:0002761	regulation of myeloid leukocyte differentiation	30/994	139/19786	911.011	29118	21947.5	C1QC/CASP8/CCL3/CCR1/CD4/CD74/CEACAM1/CEBPB/EVI2B/FES/FOS/HCLS1/IL23A/INPP5D/IRF7/LILRB1/LILRB3/LILRB4/LTF/LYN/MYC/RUNX1/TAL1/TGFB1/TLR3/TNF/TREM2/TRIB1/TYROBP/ZFP36L1	30
GO:0060759	regulation of response to cytokine stimulus	38/994	214/19786	923.815	29342.7	22116.9	AXL/CARD16/CARD8/CASP1/CASP4/CASP8/CD300LF/CD74/ELF1/F2RL1/HSPA1A/HSPA1B/IFNGR1/IKBKB/IKBKE/IL1R2/IL1RN/IL6/IRAK3/IRF7/IRGM/NLRC5/PARP14/PARP9/PTPN6/PTPRC/PYCARD/RUNX1/SH2B3/SOCS1/SYK/TLR2/TNF/TNFAIP3/TNFRSF1A/TREM2/TRIM6/WNT5A	38
GO:0002755	MyD88-dependent toll-like receptor signaling pathway	16/994	38/19786	1144.48	36125.8	272.296	BTK/CD14/CD300A/CD300LF/IRAK3/IRF1/IRF7/LY96/MYD88/TLR1/TLR10/TLR2/TLR5/TLR6/TLR7/TLR8	16
GO:0050714	positive regulation of protein secretion	47/994	310/19786	1159.03	36359.3	27405.6	AGER/AIF1/AIM2/CARD8/CASP1/CCL3/CD14/CD33/CD58/CLEC5A/CLEC9A/CSF1R/F2RL1/FCN1/FFAR2/FGR/GHRL/GSDMD/HAVCR2/HCAR2/HLA-E/IL10/IL17RA/IL1A/IL1B/IL4R/IL6/KCNN4/LGALS9/LILRA2/LILRA5/MMP8/NLRP3/NOD2/OSM/PTGER4/PYCARD/SYK/TGFB1/TLR1/TLR2/TLR8/TNF/TREM2/TRIM6/TRPV4/WNT5A	47
GO:0043030	regulation of macrophage activation	23/994	84/19786	1393.99	43461.8	32759.1	AGER/C1QA/C5AR1/CCL3/CD74/CEBPA/CTSC/FCGR2B/GRN/HAVCR2/IL10/IL4R/IL6/ITGAM/ITGB2/MMP8/PTPRC/TLR6/TNF/TREM2/VSIG4/WNT5A/ZC3H12A	23
GO:0016064	immunoglobulin mediated immune response	31/994	151/19786	1629.67	5036.89	37965.3	BATF/BCL3/BTK/C1QA/C1QB/C1QC/C2/C3/C9/CD19/CD226/CD40/CD74/FCER1G/FCGR2B/FGL2/HLA-DQB1/HLA-E/IL10/IL4R/INPP5D/IRF7/POU2F2/PRKCD/PTPN6/PTPRC/STAT6/TCIRG1/TGFB1/TLR8/TNF	31
GO:0150076	neuroinflammatory response	25/994	100/19786	1635.35	5036.89	37965.3	AGER/AIF1/C1QA/C5AR1/CCL3/CTSC/FPR2/GRN/IL18/IL1B/IL6/ITGAM/ITGB2/MMP8/MMP9/PTPRC/TLR2/TLR3/TLR6/TLR7/TLR8/TNF/TNFRSF1B/TREM2/TYROBP	25
GO:0071260	cellular response to mechanical stimulus	22/994	78/19786	2028.93	62114.5	46818.4	CASP1/CASP5/CASP8/CD40/CYBA/ENG/IL1B/IRF1/LTBR/MAP3K14/MYD88/PTGER4/TGFB1/TLR3/TLR5/TLR7/TLR8/TNFRSF10A/TNFRSF10B/TNFRSF1A/TNFRSF8/TNFSF14	22
GO:0072676	lymphocyte migration	25/994	101/19786	2071.1	63026	47505.5	AIF1/CCL2/CCL20/CCL3/CCL4/CCR2/CH25H/CKLF/CXCL12/DOCK8/GCSAM/GPR183/ICAM1/ITGB7/MYO1G/PIK3CD/PIK3CG/PYCARD/RIPK3/SLC8B1/SPN/STK10/TMEM102/TNFSF14/WNT5A	25
GO:0045637	regulation of myeloid cell differentiation	44/994	283/19786	2257.14	68278.5	51464.5	C1QC/CASP8/CCL3/CCR1/CD4/CD74/CEACAM1/CEBPB/CSF3R/EVI2B/FES/FOS/HCLS1/HIST1H3H/HIST1H3I/HIST1H3J/HIST1H4L/HIST2H3A/HIST2H3C/HIST2H3D/HSPA1A/HSPA1B/IL23A/INPP5D/IRF7/LILRB1/LILRB3/LILRB4/LTF/LYN/MYC/NCKAP1L/RUNX1/SCIN/SPI1/TAL1/TGFB1/TLR3/TNF/TREM2/TRIB1/TYROBP/ZFP36/ZFP36L1	44
GO:0033006	regulation of mast cell activation involved in immune response	14/994	29/19786	2279.9	68559	51676	ADGRE2/CD300A/CD84/FCER1G/FES/FGR/HMOX1/IL4R/LGALS9/LYN/RAC2/STXBP2/UNC13D/VAMP8	14
GO:0050702	interleukin-1 beta secretion	22/994	79/19786	2680.16	80120.9	60390.6	AIM2/CARD16/CARD8/CASP1/CCL3/F2RL1/GBP5/GSDMD/LGALS9/LILRA2/LILRA5/NLRC4/NLRP3/NOD2/PYCARD/SERPINB1/TLR6/TLR8/TMEM106A/TNFAIP3/WNT5A/ZC3H12A	22
GO:0002440	production of molecular mediator of immune response	43/994	275/19786	3156.16	93798.7	70700.2	BATF/BST2/BTK/CARD11/CCR2/CD40/CD74/F2RL1/FCER1G/FCGR2B/FFAR2/FFAR3/FGL2/HFE/HLA-DQB1/HLA-E/HLA-F/HMOX1/IL10/IL18/IL18RAP/IL1B/IL4R/IL6/IRAK3/JAK3/LILRB1/CGAS/NLRP3/NOD2/POU2F2/PTPRC/SASH3/SLC11A1/STAT6/TCIRG1/TGFB1/TLR2/TLR3/TNF/TNFRSF1B/TRIM6/WNT5A	43
GO:1902106	negative regulation of leukocyte differentiation	27/994	120/19786	3592.58	106148	80008.5	C1QC/CCL3/CD74/CEACAM1/CTLA4/FCGR2B/HLX/IL4R/INPP5D/IRF1/JAK3/LILRB1/LILRB3/LILRB4/LOXL3/LTF/LYN/MYC/NFKBID/RUNX1/RUNX3/SOCS1/TLR3/TMEM176A/TMEM176B/TRIB1/ZC3H12A	27
GO:0032613	interleukin-10 production	20/994	66/19786	3905.48	114726	86474.2	AGER/BCL3/VSIR/F2RL1/FCER1G/FCGR2B/IL23A/JAK3/LGALS9/LILRA5/LILRB1/MMP8/NOD2/PDCD1LG2/PRKCD/PYCARD/SASH3/TLR2/TREM2/TYROBP	20
GO:0032479	regulation of type I interferon production	30/994	147/19786	4044.18	117741	88746.2	HAVCR2/IFI16/IKBKE/IL10/IRF1/IRF5/IRF7/LILRA4/LILRB1/CGAS/MYD88/NFKB2/NLRC5/NLRP4/NMI/PLCG2/PYCARD/RNF135/STAT6/SYK/TLR2/TLR3/TLR7/TLR8/TMEM173/TNFAIP3/TRIM21/TRIM38/UBA7/ZBP1	30
GO:0002230	positive regulation of defense response to virus by host	14/994	30/19786	4077.59	117741	88746.2	AIM2/APOBEC3F/APOBEC3G/DTX3L/IL12RB1/IL23A/IL27/LILRB1/CGAS/PARP9/PYCARD/TMEM173/TRIM6/ZC3H12A	14
GO:0043372	positive regulation of CD4-positive, alpha-beta T cell differentiation	14/994	30/19786	4077.59	117741	88746.2	CD80/CD86/HLX/IL12RB1/IL18/IL23A/IL4R/LGALS9/NCKAP1L/NFKBID/NFKBIZ/NLRP3/SASH3/SOCS1	14
GO:0032729	positive regulation of interferon-gamma production	23/994	89/19786	509.099	144153	108654	BCL3/CCR2/CD14/EBI3/HAVCR2/HLA-DPA1/HLA-DPB1/IL12RB1/IL18/IL1B/IL23A/IL27/IRF8/LGALS9/PYCARD/SASH3/SLC11A1/TLR3/TLR7/TLR8/TNF/TNFRSF13C/WNT5A	23
GO:0050701	interleukin-1 secretion	23/994	89/19786	509.099	144153	108654	AIM2/CARD16/CARD8/CASP1/CCL3/F2RL1/GBP5/GSDMD/IL1R2/LGALS9/LILRA2/LILRA5/NLRC4/NLRP3/NOD2/PYCARD/SERPINB1/TLR6/TLR8/TMEM106A/TNFAIP3/WNT5A/ZC3H12A	23
GO:0001774	microglial cell activation	21/994	74/19786	5105.77	144153	108654	AGER/AIF1/C1QA/C5AR1/CCL3/CTSC/FPR2/GRN/IL6/ITGAM/ITGB2/MMP8/PTPRC/TLR2/TLR3/TLR6/TLR7/TLR8/TNF/TREM2/TYROBP	21
GO:0002269	leukocyte activation involved in inflammatory response	21/994	74/19786	5105.77	144153	108654	AGER/AIF1/C1QA/C5AR1/CCL3/CTSC/FPR2/GRN/IL6/ITGAM/ITGB2/MMP8/PTPRC/TLR2/TLR3/TLR6/TLR7/TLR8/TNF/TREM2/TYROBP	21
GO:0070664	negative regulation of leukocyte proliferation	24/994	97/19786	5263.07	147773	11138.3	BTK/BTN2A2/VSIR/CCL8/CD300A/CEBPB/CTLA4/FCGR2B/HAVCR2/IL10/INPP5D/LGALS9/LILRB1/LILRB2/LST1/LYN/MNDA/PDCD1LG2/PTPN6/SPN/TGFB1/TNFAIP3/TYROBP/VSIG4	24
GO:0032606	type I interferon production	30/994	149/19786	5766.38	161015	121364	HAVCR2/IFI16/IKBKE/IL10/IRF1/IRF5/IRF7/LILRA4/LILRB1/CGAS/MYD88/NFKB2/NLRC5/NLRP4/NMI/PLCG2/PYCARD/RNF135/STAT6/SYK/TLR2/TLR3/TLR7/TLR8/TMEM173/TNFAIP3/TRIM21/TRIM38/UBA7/ZBP1	30
GO:0071887	leukocyte apoptotic process	26/994	114/19786	5992.34	166410	125431	AXL/BTK/CCR5/CD74/CDKN2A/CXCL12/CXCR2/DOCK8/FCER1G/GIMAP8/HCAR2/HCLS1/IL10/IL6/IRF7/JAK3/LGALS9/LILRB1/LYN/MERTK/MIR17HG/NFKBID/NOD2/PIK3CD/RIPK3/WNT5A	26
GO:0042554	superoxide anion generation	15/994	36/19786	6087.89	16723.6	126053	ACP5/CYBA/CYBB/DUOX1/DUOX2/F2RL1/FPR2/ITGAM/ITGB2/NCF1/NCF2/PRKCD/SYK/TGFB1/TYROBP	15
GO:2000516	positive regulation of CD4-positive, alpha-beta T cell activation	15/994	36/19786	6087.89	16723.6	126053	CD80/CD86/HLX/IL12RB1/IL18/IL23A/IL4R/LGALS9/NCKAP1L/NFKBID/NFKBIZ/NLRP3/SASH3/SOCS1/TGFBR2	15
GO:0002821	positive regulation of adaptive immune response	27/994	123/19786	6584.28	179900	135598	BTK/C3/CCR2/CD226/CD4/CD40/CD80/FCER1G/HLA-E/HLA-F/HLX/IL12RB1/IL18/IL1B/IL23A/IL6/NFKBID/NFKBIZ/NLRP3/PTPRC/PYCARD/SASH3/SLC11A1/STAT6/TGFB1/TNF/TNFRSF13C	27
GO:0019724	B cell mediated immunity	31/994	160/19786	7753.41	210535	158689	BATF/BCL3/BTK/C1QA/C1QB/C1QC/C2/C3/C9/CD19/CD226/CD40/CD74/FCER1G/FCGR2B/FGL2/HLA-DQB1/HLA-E/IL10/IL4R/INPP5D/IRF7/POU2F2/PRKCD/PTPN6/PTPRC/STAT6/TCIRG1/TGFB1/TLR8/TNF	31
GO:0061900	glial cell activation	22/994	83/19786	7788.38	210535	158689	AGER/AIF1/C1QA/C5AR1/CCL3/CTSC/FPR2/GRN/IL1B/IL6/ITGAM/ITGB2/MMP8/PTPRC/TLR2/TLR3/TLR6/TLR7/TLR8/TNF/TREM2/TYROBP	22
GO:0034121	regulation of toll-like receptor signaling pathway	23/994	91/19786	831.289	223524	168480	ARRB2/CD14/CD300A/CD300LF/CYBA/ESR1/F2RL1/IRAK3/IRF1/IRF7/LILRA2/LILRA4/LTF/LY96/LYN/NLRP6/TLR1/TLR2/TLR3/TLR5/TLR6/TNFAIP3/TREML4	23
GO:0071496	cellular response to external stimulus	48/994	340/19786	9062.1	24238.7	182698	AIF1/AXL/CASP1/CASP5/CASP8/CD40/CD68/CDKN1A/CYBA/CYBB/DSC2/ENG/FES/FOLR2/FOS/FOSL1/GSDMD/HFE/HMOX1/ICAM1/IFI16/IL1B/IRF1/LCN2/LTBR/LYN/MAP3K14/MYD88/NUAK2/P2RX4/P2RY12/PIM1/PMAIP1/PTGER4/PTPRC/SIPA1/TGFB1/TLR3/TLR5/TLR7/TLR8/TNFRSF10A/TNFRSF10B/TNFRSF1A/TNFRSF8/TNFSF14/UCP2/ZC3H12A	48
GO:0043123	positive regulation of I-kappaB kinase/NF-kappaB signaling	34/994	190/19786	9215.22	245192	18481.2	ALPK1/BST2/CARD11/CARD16/CARD9/CASP1/CASP10/CASP8/CD4/CD40/CD74/CX3CR1/F2RL1/HMOX1/IKBKB/IKBKE/LGALS9/LTBR/LTF/MAP3K14/MYD88/NOD1/NOD2/S100A12/SECTM1/TLR3/TLR6/TMEM106A/TNF/TNFRSF10B/TNFRSF1A/TRIM22/TRIM38/TRIM5	34
GO:0050691	regulation of defense response to virus by host	17/994	49/19786	10243.9	271143	204372	AIM2/APOBEC3F/APOBEC3G/DTX3L/IL12RB1/IL1B/IL23A/IL27/LILRB1/CGAS/MICB/PARP9/PYCARD/TMEM173/TNFAIP3/TRIM6/ZC3H12A	17
GO:0032642	regulation of chemokine production	24/994	100/19786	1047.88	275924	207976	AGER/AIF1/CD74/CSF1R/F2RL1/FFAR2/FFAR3/HAVCR2/HMOX1/IL10/IL1B/IL4R/IL6/IL6R/LGALS9/MEFV/PYCARD/TLR2/TLR3/TLR7/TNF/TREM2/TRPV4/WNT5A	24
GO:0002824	positive regulation of adaptive immune response based on somatic recombination of immune receptors built from immunoglobulin superfamily domains	26/994	118/19786	13572.4	355541	267987	BTK/C3/CCR2/CD226/CD4/CD40/CD80/FCER1G/HLA-E/HLA-F/HLX/IL12RB1/IL18/IL1B/IL23A/IL6/NFKBID/NFKBIZ/NLRP3/PTPRC/SASH3/SLC11A1/STAT6/TGFB1/TNF/TNFRSF13C	26
GO:0071674	mononuclear cell migration	23/994	95/19786	2122.53	553163	41694.3	AGER/AIF1/C3AR1/C5AR1/CCL2/CCL3/CCR1/CCR2/CMKLR1/CXCL12/DUSP1/FPR2/IL6/IL6R/JAML/LYN/PDGFB/S100A12/SERPINE1/SLAMF8/TGFB1/TNF/TRPV4	23
GO:0002532	production of molecular mediator involved in inflammatory response	22/994	88/19786	26855.7	696331	524855	ADCY7/ALOX5/BTK/FCER1G/GBP5/GPSM3/GRN/IL17RA/IL1R2/IL4R/LYN/MEFV/MYD88/NOD2/P2RX1/PYCARD/SERPINE1/SLAMF8/SYK/TLR6/VAMP8/ZC3H12A	22
GO:0070371	ERK1 and ERK2 cascade	45/994	318/19786	32581.2	840495	633518	AGER/ARRB2/BTN2A2/C5AR1/C5AR2/CALCR/CCL3/CCR1/CD4/CD74/CEACAM1/CSF1R/CSK/CTSH/DUSP1/F2RL1/FGF20/FPR2/GCNT2/GPR183/HAVCR2/ICAM1/IL1B/LGALS9/LYN/MARCO/MYC/NLRP6/NOD1/NOD2/P2RY6/PDGFB/PTGER4/PTPN6/PTPRC/PYCARD/SCIMP/SERPINF2/SYK/TGFB1/TNF/TREM2/TRPV4/ZFP36L1/ZFP36L2	45
GO:0045577	regulation of B cell differentiation	13/994	29/19786	38484.7	987775	744529	ATP11C/BTK/CARD11/INPP5D/MIR17HG/MMP14/NCKAP1L/NFAM1/PTPN6/SLAMF8/SYK/ZFP36L1/ZFP36L2	13
GO:0031663	lipopolysaccharide-mediated signaling pathway	20/994	75/19786	50137.4	1.27399e+06	960264	CARD16/CARD8/CCL2/CCL3/CD180/HCK/IL18/IL1B/LILRA2/LTF/LY86/LY96/LYN/PTAFR/TGFB1/TLR2/TNF/TNFAIP3/TRIB1/TRIM5	20
GO:0032722	positive regulation of chemokine production	20/994	75/19786	50137.4	1.27399e+06	960264	AGER/AIF1/CD74/CSF1R/FFAR2/FFAR3/HAVCR2/HMOX1/IL1B/IL4R/IL6/IL6R/LGALS9/PYCARD/TLR2/TLR3/TLR7/TNF/TRPV4/WNT5A	20
GO:0050764	regulation of phagocytosis	25/994	116/19786	50499.4	1.27681e+06	962385	C2/C3/CCL2/CD300A/CD300LF/CSK/CYBA/DOCK2/F2RL1/FCGR2B/FGR/FPR2/HCK/IL15RA/IL1B/IL2RG/MERTK/NCKAP1L/PTPRC/PYCARD/SLC11A1/SYK/TGFB1/TLR2/TNF	25
GO:0045622	regulation of T-helper cell differentiation	14/994	35/19786	51373.8	1.29248e+06	974201	CD80/CD86/HLX/IL12RB1/IL18/IL23A/IL27/IL4R/JAK3/LOXL3/NFKBID/NFKBIZ/NLRP3/ZC3H12A	14
GO:0050730	regulation of peptidyl-tyrosine phosphorylation	40/994	268/19786	64151.3	160599	1.21051e+06	ARRB2/CASS4/CD300A/CD4/CD40/CD74/CD80/CSF1R/FCGR1A/GHRL/HCLS1/ICAM1/IL18/IL23A/IL6/IL6R/ITGA5/ITGB2/ITGB3/LILRA5/LRRK1/LYN/NCF1/OSM/PARP14/PARP9/PDGFB/PRKCD/PTPN6/PTPRC/SAMSN1/SH2B3/SOCS1/SYK/TAL1/TGFB1/TMEM102/TNF/TNFRSF1A/TREM2	40
GO:0032623	interleukin-2 production	19/994	69/19786	74702.5	186097	1.40269e+06	CARD11/CARD9/CCR2/CD4/CD80/CD86/FCER1G/HAVCR2/IL18/IL1A/IL1B/PNP/PTPRC/RUNX1/SASH3/SLC11A1/TNFAIP3/VSIG4/ZFP36	19
GO:0030168	platelet activation	31/994	175/19786	80312.2	1.98129e+06	149339	ARRB2/CD40/CEACAM1/CLIC1/FCER1G/FERMT3/GNA15/IL6/ITGB3/ITPR2/LCP2/LYN/MERTK/P2RX1/P2RY12/PDGFB/PDPN/PIK3CG/PIK3R5/PIK3R6/PLCG2/PLEK/PLSCR1/PRKCD/PRKCH/PTPN6/SH2B3/SYK/TREML1/TSPAN32/VAV1	31
GO:1903707	negative regulation of hemopoiesis	31/994	175/19786	80312.2	1.98129e+06	149339	C1QC/CCL3/CD74/CEACAM1/CTLA4/FCGR2B/HIST1H4L/HLX/IL4R/INPP5D/IRF1/JAK3/LILRB1/LILRB3/LILRB4/LOXL3/LTF/LYN/MYC/NFKBID/RUNX1/RUNX3/SOCS1/TAL1/TLR3/TMEM176A/TMEM176B/TRIB1/ZC3H12A/ZFP36/ZFP36L1	31
GO:0002367	cytokine production involved in immune response	31/994	176/19786	92887.1	2.28045e+06	1.71887e+06	BST2/BTK/CCR2/CD74/F2RL1/FCER1G/FFAR2/FFAR3/HFE/HLA-E/HLA-F/HMOX1/IL10/IL18/IL18RAP/IL1B/IL6/IRAK3/JAK3/LILRB1/NLRP3/NOD2/SASH3/SLC11A1/TGFB1/TLR2/TLR3/TNF/TNFRSF1B/TRIM6/WNT5A	31
GO:0032692	negative regulation of interleukin-1 production	16/994	49/19786	10217.6	249644	1.88168e+06	ACP5/ARRB2/CARD16/CARD8/CD33/CEACAM1/CX3CR1/GHRL/IL10/IL1R2/MEFV/NLRP3/SERPINB1/TNFAIP3/TREM2/ZC3H12A	16
GO:0032653	regulation of interleukin-10 production	18/994	63/19786	108041	262711	1.98017e+06	AGER/BCL3/VSIR/FCER1G/FCGR2B/IL23A/JAK3/LGALS9/LILRA5/LILRB1/MMP8/NOD2/PDCD1LG2/PYCARD/SASH3/TLR2/TREM2/TYROBP	18
GO:0032418	lysosome localization	19/994	71/19786	127241	3.06464e+06	230995	ADGRE2/BTK/CD300A/CD84/FCER1G/FES/FGR/HMOX1/IL4R/LAT2/LGALS9/LYN/MILR1/PIK3CD/PIK3CG/RAC2/STXBP2/UNC13D/VAMP8	19
GO:0072678	T cell migration	19/994	71/19786	127241	3.06464e+06	230995	AIF1/CCL2/CCL20/CCL3/CCR2/CXCL12/DOCK8/GPR183/ICAM1/ITGB7/MYO1G/PIK3CD/PIK3CG/PYCARD/RIPK3/SPN/TMEM102/TNFSF14/WNT5A	19
GO:2000484	positive regulation of interleukin-8 secretion	10/994	17/19786	137992	3.3079e+06	2.49331e+06	CD14/CD58/F2RL1/FCN1/FFAR2/LGALS9/PYCARD/TLR1/TLR2/WNT5A	10
GO:0002673	regulation of acute inflammatory response	26/994	131/19786	150944	360140	2.71453e+06	A2M/BTK/C1QA/C1QB/C1QC/C2/C3/C3AR1/C5AR1/C5AR2/C9/CD19/CD5L/CFB/FCER1G/FCGR2B/FFAR2/FFAR3/HLA-E/IL1B/IL6/NLRP3/OSM/PIK3CG/TNF/VSIG4	26
GO:0002698	negative regulation of immune effector process	33/994	201/19786	174817	4.1515e+06	3.12917e+06	A2M/ARRB2/BST2/CCR2/CD300A/CD84/CEACAM1/FCGR2B/FGL2/GRN/HAVCR2/HFE/HLA-E/HLA-F/HLX/HMOX1/IL10/IL4R/IRAK3/JAK3/LGALS9/LILRB1/LOXL3/MICB/PTPN6/PTPRC/SERPINB9/SLAMF8/TGFB1/TNF/TRIM38/VSIG4/ZC3H12A	33
GO:2000482	regulation of interleukin-8 secretion	12/994	27/19786	208852	4.93668e+06	3.72099e+06	C5AR2/CD14/CD58/F2RL1/FCN1/FFAR2/LGALS9/PYCARD/TLR1/TLR2/TLR6/WNT5A	12
GO:0032945	negative regulation of mononuclear cell proliferation	21/994	89/19786	214010	5.01198e+06	3.77775e+06	BTK/BTN2A2/VSIR/CD300A/CEBPB/CTLA4/FCGR2B/HAVCR2/IL10/INPP5D/LGALS9/LILRB1/LILRB2/LST1/MNDA/PDCD1LG2/PTPN6/SPN/TGFB1/TYROBP/VSIG4	21
GO:0050672	negative regulation of lymphocyte proliferation	21/994	89/19786	214010	5.01198e+06	3.77775e+06	BTK/BTN2A2/VSIR/CD300A/CEBPB/CTLA4/FCGR2B/HAVCR2/IL10/INPP5D/LGALS9/LILRB1/LILRB2/LST1/MNDA/PDCD1LG2/PTPN6/SPN/TGFB1/TYROBP/VSIG4	21
GO:0002700	regulation of production of molecular mediator of immune response	34/994	214/19786	239437	5.58175e+06	42072.1	BST2/BTK/CCR2/CD40/CD74/F2RL1/FCER1G/FCGR2B/FFAR2/FFAR3/HFE/HLA-E/HLA-F/HMOX1/IL10/IL18/IL1B/IL4R/IL6/IRAK3/JAK3/LILRB1/CGAS/NLRP3/NOD2/PTPRC/SASH3/STAT6/TGFB1/TLR3/TNF/TNFRSF1B/TRIM6/WNT5A	34
GO:0045730	respiratory burst	13/994	33/19786	269346	6.2503e+06	4.71112e+06	CYBC1/CYBA/CYBB/GRN/HCK/NCF1/NCF2/NCF4/PIK3CD/PIK3CG/RAC2/SLAMF8/SLC11A1	13
GO:0042100	B cell proliferation	19/994	75/19786	347858	7.94889e+06	5.99143e+06	BTK/CARD11/CD19/CD300A/CD40/CD74/CDKN1A/CTLA4/FCGR2B/GPR183/IL10/INPP5D/MNDA/NCKAP1L/NFATC2/PRKCD/PTPRC/TNFRSF13C/TYROBP	19
GO:0032615	interleukin-12 production	20/994	83/19786	34824.9	7.94889e+06	5.99143e+06	ACP5/AGER/ARRB2/CD40/CMKLR1/IL10/IL23A/IRAK3/IRF1/IRF5/IRF8/JAK3/LGALS9/LILRA5/LILRB1/MEFV/PRKCD/TLR2/TLR3/TLR8	20
GO:0006911	phagocytosis, engulfment	15/994	46/19786	348522	7.94889e+06	5.99143e+06	AIF1/ARHGAP25/BIN2/C3/CD300A/F2RL1/FCER1G/FCGR1A/FCGR2B/ITGAM/ITGB2/MARCO/MSR1/NCKAP1L/TREM2	15
GO:0002825	regulation of T-helper 1 type immune response	12/994	28/19786	348800	7.94889e+06	5.99143e+06	CCR2/CD80/HAVCR2/HLX/IL12RB1/IL18/IL1B/IL23A/IL27/IL4R/JAK3/SLC11A1	12
GO:0030888	regulation of B cell proliferation	17/994	60/19786	361603	8.20387e+06	6.18362e+06	BTK/CARD11/CD300A/CD40/CD74/CDKN1A/CTLA4/FCGR2B/GPR183/IL10/INPP5D/MNDA/NCKAP1L/NFATC2/PTPRC/TNFRSF13C/TYROBP	17
GO:0002577	regulation of antigen processing and presentation	13/994	34/19786	416080	9.39786e+06	7.08358e+06	CD68/CD74/FCGR2B/FGL2/HFE/HLA-DOA/LILRB2/NOD1/NOD2/PYCARD/SLC11A1/TREM2/WAS	13
GO:0018108	peptidyl-tyrosine phosphorylation	48/994	381/19786	435676	9.79693e+06	7.38438e+06	ARRB2/AXL/BTK/CASS4/CD300A/CD4/CD40/CD74/CD80/CSF1R/CSK/FCGR1A/FES/FGR/GHRL/HCK/HCLS1/ICAM1/IL18/IL23A/IL6/IL6R/ITGA5/ITGB2/ITGB3/JAK3/LILRA5/LRRK1/LYN/MERTK/NCF1/OSM/PARP14/PARP9/PDGFB/PRKCD/PTPN6/PTPRC/SAMSN1/SH2B3/SOCS1/SYK/TAL1/TGFB1/TMEM102/TNF/TNFRSF1A/TREM2	48
GO:0002718	regulation of cytokine production involved in immune response	28/994	157/19786	449969	1.00738e+07	7.59303e+06	BST2/BTK/CCR2/CD74/F2RL1/FCER1G/FFAR2/FFAR3/HFE/HLA-E/HLA-F/HMOX1/IL10/IL18/IL1B/IL6/IRAK3/JAK3/LILRB1/NLRP3/NOD2/SASH3/TGFB1/TLR3/TNF/TNFRSF1B/TRIM6/WNT5A	28
GO:0018212	peptidyl-tyrosine modification	48/994	384/19786	563076	1.25507e+06	9.45998e+06	ARRB2/AXL/BTK/CASS4/CD300A/CD4/CD40/CD74/CD80/CSF1R/CSK/FCGR1A/FES/FGR/GHRL/HCK/HCLS1/ICAM1/IL18/IL23A/IL6/IL6R/ITGA5/ITGB2/ITGB3/JAK3/LILRA5/LRRK1/LYN/MERTK/NCF1/OSM/PARP14/PARP9/PDGFB/PRKCD/PTPN6/PTPRC/SAMSN1/SH2B3/SOCS1/SYK/TAL1/TGFB1/TMEM102/TNF/TNFRSF1A/TREM2	48
GO:0032494	response to peptidoglycan	8/994	11/19786	568904	1.26252e+07	9.51617e+06	C5AR1/CARD9/IL6/IRAK3/IRF5/NLRP3/NOD2/TREM2	8
GO:0043032	positive regulation of macrophage activation	14/994	41/19786	588061	1.29936e+07	9.79384e+06	AGER/C1QA/CCL3/CEBPA/CTSC/HAVCR2/IL10/IL4R/ITGAM/ITGB2/MMP8/TLR6/TREM2/WNT5A	14
GO:0042092	type 2 immune response	13/994	35/19786	631588	1.38949e+07	1.04732e+07	BATF/BCL3/CCR2/CD74/CD86/HLX/IL10/IL18/IL4R/IL6/NLRP3/NOD2/STAT6	13
GO:0045123	cellular extravasation	19/994	78/19786	705432	1.54526e+07	1.16473e+07	AGER/CCL2/CCR2/CX3CR1/CXCL12/ICAM1/ITGB2/ITGB7/JAML/PIK3CD/PIK3CG/PLVAP/PTAFR/PTGER4/RIPK3/SELL/SELPLG/SPN/TNF	19
GO:0002456	T cell mediated immunity	25/994	132/19786	849722	1.85334e+07	1.39695e+07	AGER/CCR2/CEACAM1/CTSC/CTSH/FCGR2B/HFE/HLA-E/HLA-F/ICAM1/IL12RB1/IL18/IL18RAP/IL1B/IL23A/IL6/LILRB1/MYO1G/NLRP3/PTPRC/RIPK3/SASH3/SLC11A1/TNFRSF1B/WAS	25
GO:0097028	dendritic cell differentiation	18/994	71/19786	885807	1.92379e+07	1.45005e+07	AGER/AXL/BATF/BATF3/CEBPB/F2RL1/FCGR2B/LGALS9/LILRB1/LILRB2/LTBR/LYN/SPI1/TGFB1/TGFBR2/TMEM176A/TMEM176B/TREM2	18
GO:0009612	response to mechanical stimulus	32/994	204/19786	968532	2.08563e+07	1.57203e+07	BTG2/CASP1/CASP5/CASP8/CD40/CXCL12/CXCR4/CYBA/DCANP1/ENG/FOS/FOSL1/IL1B/IRF1/LTBR/MAP3K14/MMP14/MYD88/PTGER4/TGFB1/TGFBR2/TIFAB/TLR3/TLR5/TLR7/TLR8/TNFRSF10A/TNFRSF10B/TNFRSF1A/TNFRSF8/TNFSF14/TRPV4	32
GO:0050731	positive regulation of peptidyl-tyrosine phosphorylation	32/994	204/19786	968532	2.08563e+07	1.57203e+07	ARRB2/CASS4/CD4/CD40/CD74/CD80/CSF1R/FCGR1A/GHRL/HCLS1/ICAM1/IL18/IL23A/IL6/IL6R/ITGA5/ITGB3/LILRA5/LRRK1/LYN/NCF1/OSM/PARP14/PARP9/PDGFB/PTPRC/SYK/TAL1/TGFB1/TNF/TNFRSF1A/TREM2	32
GO:0051222	positive regulation of protein transport	54/994	467/19786	1.00577e+06	2.15669e+07	1.62559e+07	AGER/AIF1/AIM2/CARD8/CASP1/CCL3/CD14/CD33/CD58/CLEC5A/CLEC9A/CSF1R/F2RL1/FCN1/FFAR2/FGR/GHRL/GSDMD/HAVCR2/HCAR2/HCLS1/HLA-E/IL10/IL17RA/IL1A/IL1B/IL4R/IL6/ITGAM/ITGB2/KCNN4/LGALS9/LILRA2/LILRA5/MMP8/NLRP3/NOD2/OSM/PLK3/PRKCD/PTGER4/PYCARD/RAC2/SYK/TGFB1/TLR1/TLR2/TLR8/TNF/TREM2/TRIM6/TRPV4/WNT5A/ZC3H12A	54
GO:0045639	positive regulation of myeloid cell differentiation	22/994	106/19786	1.14973e+06	2.455e+07	1.85044e+07	CASP8/CCR1/CD4/CD74/EVI2B/FES/FOS/HCLS1/HSPA1A/HSPA1B/IL23A/INPP5D/NCKAP1L/RUNX1/SCIN/TAL1/TGFB1/TNF/TREM2/TRIB1/TYROBP/ZFP36L1	22
GO:0002706	regulation of lymphocyte mediated immunity	36/994	250/19786	1.20751e+06	2.56759e+07	1.93531e+07	AGER/ARRB2/BTK/C3/CCR2/CD226/CD40/CEACAM1/FCER1G/FCGR2B/HAVCR2/HFE/HLA-E/HLA-F/IL10/IL12RB1/IL18/IL18RAP/IL1B/IL23A/IL6/LGALS9/LILRB1/NLRP3/PIK3R6/PTPN6/PTPRC/RIPK3/SASH3/SERPINB9/STAT6/TGFB1/TNF/TNFRSF1B/VAV1/WAS	36
GO:0032655	regulation of interleukin-12 production	19/994	81/19786	1.37916e+06	2.92038e+07	2.20122e+07	ACP5/AGER/ARRB2/CD40/CMKLR1/IL10/IL23A/IRAK3/IRF1/IRF5/IRF8/JAK3/LGALS9/LILRA5/LILRB1/MEFV/TLR2/TLR3/TLR8	19
GO:0046633	alpha-beta T cell proliferation	13/994	37/19786	138751	2.92587e+07	2.20536e+07	VSIR/CCR2/DOCK2/EBI3/ELF4/HLA-E/IL18/IL23A/IRF1/LGALS9/PTPRC/RASAL3/TGFBR2	13
GO:0072606	interleukin-8 secretion	12/994	31/19786	140642	2.95348e+07	2.22617e+07	C5AR2/CD14/CD58/F2RL1/FCN1/FFAR2/LGALS9/PYCARD/TLR1/TLR2/TLR6/WNT5A	12
GO:0050871	positive regulation of B cell activation	18/994	73/19786	1.42519e+06	2.98059e+06	2.2466e+07	ATP11C/BTK/CARD11/CD40/CD74/CDKN1A/GPR183/IL6/INPP5D/MMP14/NCKAP1L/NFATC2/NOD2/PTPRC/STAT6/SYK/TGFB1/TNFRSF13C	18
GO:0051048	negative regulation of secretion	38/994	276/19786	1.65982e+06	3.45464e+07	2.60391e+07	BTN2A2/C5AR2/CARD16/CARD8/CCR2/CD300A/CD74/CD84/CEACAM1/DCANP1/F2RL1/FCGR2B/GHRL/HLA-F/HMOX1/IL10/IL1B/IL1R2/LGALS9/LILRA5/LILRB1/NLRP3/OSM/P2RY12/PTGER4/RHBDF2/SERPINB1/SRGN/TIFAB/TLR6/TLR8/TNF/TNFAIP3/TNFRSF1A/TNFRSF1B/UCP2/VAMP8/ZC3H12A	38
GO:0030225	macrophage differentiation	14/994	44/19786	1.66546e+06	3.45464e+07	2.60391e+07	C1QC/CASP8/CD4/CEBPA/CEBPE/CSF1R/GAB3/HCLS1/MMP9/NRROS/SPI1/TGFB1/TLR2/TRIB1	14
GO:0070372	regulation of ERK1 and ERK2 cascade	40/994	300/19786	1.75044e+06	3.61614e+07	2.72565e+07	AGER/ARRB2/BTN2A2/C5AR1/C5AR2/CALCR/CCL3/CCR1/CD4/CD74/CEACAM1/CSF1R/CSK/DUSP1/F2RL1/FGF20/FPR2/GCNT2/GPR183/HAVCR2/ICAM1/IL1B/LGALS9/LYN/MARCO/NLRP6/NOD1/NOD2/P2RY6/PDGFB/PTPN6/PTPRC/PYCARD/SCIMP/SERPINF2/SYK/TGFB1/TNF/TREM2/TRPV4	40
GO:0002431	Fc receptor mediated stimulatory signaling pathway	19/994	83/19786	2.11619e+06	4.35403e+07	3.28182e+07	ARPC1B/CD226/CYFIP1/FCGR1A/FCGR2A/FCGR2B/FCGR3A/FGR/HCK/LYN/MYO1G/NCKAP1L/PLCG2/PLSCR1/PRKCD/PTPRC/SYK/VAV1/WAS	19
GO:0150077	regulation of neuroinflammatory response	17/994	67/19786	2.25735e+06	4.62283e+06	3.48443e+06	AGER/C1QA/C5AR1/CCL3/CTSC/GRN/IL18/IL1B/IL6/ITGAM/ITGB2/MMP8/MMP9/PTPRC/TNF/TNFRSF1B/TREM2	17
GO:0043901	negative regulation of multi-organism process	36/994	256/19786	2.26502e+06	4.62283e+06	3.48443e+06	APOBEC3C/APOBEC3D/APOBEC3F/APOBEC3G/ARHGDIB/BST2/CARD16/CARD8/CCL3/CCL4/CCL8/FAM111A/FCN1/FGL2/HAVCR2/HPGDS/IFI16/IL10/IRF8/LILRA2/LTF/MICB/OAS1/OASL/PARP10/PLSCR1/SIGLEC11/TNF/TNFAIP3/TRIB1/TRIM21/TRIM38/TRIM5/TRIM6/ZC3H12A/ZFP36	36
GO:0050688	regulation of defense response to virus	20/994	92/19786	2.3119e+06	4.69964e+07	3.54232e+07	AIM2/APOBEC3F/APOBEC3G/DTX3L/FGL2/IL12RB1/IL1B/IL23A/IL27/LILRB1/CGAS/MICB/PARP9/PYCARD/TMEM173/TNFAIP3/TRIM38/TRIM6/TSPAN32/ZC3H12A	20
GO:0032731	positive regulation of interleukin-1 beta production	17/994	68/19786	287019	5.78555e+07	4.36082e+07	AGER/AIM2/CARD8/CASP1/CCL3/GSDMD/IFI16/LGALS9/LILRA2/LILRA5/NLRP3/NOD1/NOD2/PYCARD/TLR8/TYROBP/WNT5A	17
GO:0042533	tumor necrosis factor biosynthetic process	13/994	39/19786	2.88025e+06	5.78555e+07	4.36082e+07	AGER/BCL3/CARD9/CCR2/CX3CR1/CYBB/GHRL/IL10/LILRB1/SPN/TLR1/TNFRSF8/TYROBP	13
GO:0042534	regulation of tumor necrosis factor biosynthetic process	13/994	39/19786	2.88025e+06	5.78555e+07	4.36082e+07	AGER/BCL3/CARD9/CCR2/CX3CR1/CYBB/GHRL/IL10/LILRB1/SPN/TLR1/TNFRSF8/TYROBP	13
GO:1903305	regulation of regulated secretory pathway	26/994	150/19786	2.92946e+06	5.86122e+07	4.41786e+07	ADGRE2/CCR2/CD300A/CD84/CEACAM1/F2RL1/FCER1G/FCGR2B/FES/FGR/HLA-F/HMOX1/IL4R/ITGAM/ITGB2/LGALS9/LYN/MICAL1/P2RX1/PRAM1/PTAFR/RAC2/STXBP2/SYK/UNC13D/VAMP8	26
GO:0032732	positive regulation of interleukin-1 production	18/994	77/19786	3.50293e+06	6.95523e+07	5.24246e+07	AGER/AIM2/CARD8/CASP1/CCL3/GSDMD/HAVCR2/IFI16/LGALS9/LILRA2/LILRA5/NLRP3/NOD1/NOD2/PYCARD/TLR8/TYROBP/WNT5A	18
GO:0002763	positive regulation of myeloid leukocyte differentiation	16/994	61/19786	3.50362e+06	6.95523e+07	5.24246e+07	CASP8/CCR1/CD4/CD74/EVI2B/FES/FOS/HCLS1/IL23A/RUNX1/TGFB1/TNF/TREM2/TRIB1/TYROBP/ZFP36L1	16
GO:0045624	positive regulation of T-helper cell differentiation	10/994	22/19786	3.64304e+06	7.20386e+07	5.42987e+07	CD80/CD86/HLX/IL12RB1/IL18/IL23A/IL4R/NFKBID/NFKBIZ/NLRP3	10
GO:0032102	negative regulation of response to external stimulus	47/994	396/19786	4.12826e+06	8.13171e+07	6.12922e+07	ACP5/ADCY7/AGER/AIF1/C5AR2/CARD16/CARD8/CCL2/CDKN1A/CEACAM1/CYP19A1/DUSP1/FCGR2B/FGL2/FPR2/GHRL/GRN/HAVCR2/IL10/IL1R2/LILRA2/LTF/MEFV/MICB/NLRP3/NLRP6/PDGFB/PLAU/PLAUR/PRKCD/PTGER4/PTPRC/PYCARD/SERPINE1/SERPINF2/SH2B3/SIGLEC10/SIGLEC11/SLAMF8/SPP1/TNFAIP3/TNFRSF1A/TNFRSF1B/TRIB1/TRIM38/WNT5A/ZC3H12A	47
GO:0048872	homeostasis of number of cells	37/994	274/19786	428319	8.40034e+07	6.3317e+07	AXL/CARD11/CCR2/CD74/CORO1A/CXCR2/DOCK11/FCER1G/GPR183/HCAR2/HCLS1/HMOX1/HSPA1A/HSPA1B/IKZF1/IL6/INPP5D/JAK3/LGALS9/LYN/MERTK/MIR17HG/NCKAP1L/PIK3CD/PMAIP1/RIPK3/SASH3/SH2B3/SPI1/TAL1/TCIRG1/TGFB1/TNFAIP3/TNFRSF13C/TNFSF14/ZFP36/ZFP36L1	37
GO:0045058	T cell selection	14/994	47/19786	4.29769e+06	8.40034e+07	6.3317e+07	BATF/CARD11/CD1D/CD4/CD74/DOCK2/IL12RB1/IL23A/IL6/LOXL3/PTPRC/SPN/STAT6/SYK	14
GO:0007259	JAK-STAT cascade	26/994	153/19786	4.45204e+06	8.66869e+07	6.53397e+07	BCL3/CCL2/CCR2/CD300A/CD40/CSF1R/HCLS1/IL10/IL10RA/IL18/IL23A/IL6/IL6R/JAK3/LYN/NMI/OSM/PARP14/PARP9/PTPRC/SH2B3/SOCS1/SOCS6/STAT5A/TNF/TNFRSF1A	26
GO:1903531	negative regulation of secretion by cell	35/994	252/19786	4.86542e+06	9.43742e+07	7.1134e+07	BTN2A2/C5AR2/CARD16/CARD8/CCR2/CD300A/CD84/CEACAM1/F2RL1/FCGR2B/GHRL/HLA-F/HMOX1/IL10/IL1B/IL1R2/LGALS9/LILRA5/LILRB1/NLRP3/OSM/P2RY12/PTGER4/RHBDF2/SERPINB1/SRGN/TLR6/TLR8/TNF/TNFAIP3/TNFRSF1A/TNFRSF1B/UCP2/VAMP8/ZC3H12A	35
GO:0031348	negative regulation of defense response	42/994	336/19786	5.05957e+06	9.7767e+07	7.36913e+07	A2M/ACP5/ADCY7/AGER/ARRB2/CEACAM1/CYP19A1/FCGR2B/FGL2/FPR2/GHRL/GRN/HAVCR2/HLA-E/HLA-F/IFI16/IL10/IL1R2/IRAK3/LGALS9/LILRB1/MEFV/MICB/NLRC5/NLRP3/NLRP6/NMI/PARP14/PRKCD/PTGER4/PTPRC/PYCARD/SERPINB9/SIGLEC10/SIGLEC11/SLAMF8/TNFAIP3/TNFRSF1A/TNFRSF1B/TRIM38/VSIG4/ZC3H12A	42
GO:0099024	plasma membrane invagination	15/994	55/19786	5.29666e+06	1.01961e+08	7.68523e+07	AIF1/ARHGAP25/BIN2/C3/CD300A/F2RL1/FCER1G/FCGR1A/FCGR2B/ITGAM/ITGB2/MARCO/MSR1/NCKAP1L/TREM2	15
GO:0050854	regulation of antigen receptor-mediated signaling pathway	17/994	71/19786	5.73561e+06	109994	8.29072e+07	BTN2A2/CD19/CD226/CD300A/CEACAM1/CMTM3/ELF1/FCGR2B/GCSAM/KCNN4/LILRB4/LYN/NFAM1/PRKCH/PTPN6/PTPRC/RUNX1	17
GO:0042094	interleukin-2 biosynthetic process	10/994	23/19786	6.1551e+06	1.17154e+08	8.83044e+07	CARD11/CARD9/CD4/CD80/CD86/IL18/IL1A/IL1B/PTPRC/ZFP36	10
GO:0042832	defense response to protozoan	10/994	23/19786	6.1551e+06	1.17154e+08	8.83044e+07	BATF/BCL3/CCDC88B/CD40/CLEC7A/IL10/IL4R/IRF8/SLC11A1/TSPAN32	10
GO:0071356	cellular response to tumor necrosis factor	41/994	327/19786	6.69575e+06	1.26969e+08	9.57025e+07	AIM2/CARD16/CARD8/CASP1/CASP4/CASP8/CCL2/CCL3/CD40/CD58/CEBPA/CXCL8/CYBA/EDA2R/F2RL1/GBP2/GBP3/HAMP/HSPA1A/HSPA1B/ICAM1/IKBKB/LCN2/LTBR/MAP3K14/PLVAP/PYCARD/SYK/TNF/TNFAIP3/TNFRSF12A/TNFRSF13C/TNFRSF1A/TNFRSF1B/TNFRSF8/TNFSF14/TNFSF8/ZC3H12A/ZFP36/ZFP36L1/ZFP36L2	41
GO:0034612	response to tumor necrosis factor	43/994	352/19786	6.8363e+06	1.29153e+08	9.73481e+07	AIM2/CARD16/CARD8/CASP1/CASP4/CASP8/CCL2/CCL3/CD14/CD40/CD58/CEBPA/CXCL16/CXCL8/CYBA/EDA2R/F2RL1/GBP2/GBP3/HAMP/HSPA1A/HSPA1B/ICAM1/IKBKB/LCN2/LTBR/MAP3K14/PLVAP/PYCARD/SYK/TNF/TNFAIP3/TNFRSF12A/TNFRSF13C/TNFRSF1A/TNFRSF1B/TNFRSF8/TNFSF14/TNFSF8/ZC3H12A/ZFP36/ZFP36L1/ZFP36L2	43
GO:0050706	regulation of interleukin-1 beta secretion	17/994	72/19786	7.16035e+06	1.33783e+07	1.00838e+08	AIM2/CARD16/CARD8/CASP1/CCL3/GSDMD/LGALS9/LILRA2/LILRA5/NLRP3/NOD2/PYCARD/SERPINB1/TLR8/TNFAIP3/WNT5A/ZC3H12A	17
GO:0060760	positive regulation of response to cytokine stimulus	17/994	72/19786	7.16035e+06	1.33783e+07	1.00838e+08	AXL/CASP1/CASP4/CD300LF/CD74/HSPA1A/HSPA1B/IKBKE/IRF7/IRGM/NLRC5/PARP14/PARP9/TLR2/TREM2/TRIM6/WNT5A	17
GO:2000401	regulation of lymphocyte migration	17/994	72/19786	7.16035e+06	1.33783e+07	1.00838e+08	AIF1/CCL2/CCL20/CCL3/CCL4/CCR2/CXCL12/DOCK8/GCSAM/PYCARD/RIPK3/SLC8B1/SPN/STK10/TMEM102/TNFSF14/WNT5A	17
GO:0001961	positive regulation of cytokine-mediated signaling pathway	16/994	64/19786	7.32205e+06	1.36303e+08	1.02737e+08	AXL/CASP1/CASP4/CD300LF/CD74/HSPA1A/HSPA1B/IKBKE/IRF7/IRGM/NLRC5/PARP14/PARP9/TREM2/TRIM6/WNT5A	16
GO:0050704	regulation of interleukin-1 secretion	18/994	81/19786	8.08843e+06	1.5002e+08	1.13076e+08	AIM2/CARD16/CARD8/CASP1/CCL3/GSDMD/IL1R2/LGALS9/LILRA2/LILRA5/NLRP3/NOD2/PYCARD/SERPINB1/TLR8/TNFAIP3/WNT5A/ZC3H12A	18
GO:1905517	macrophage migration	15/994	57/19786	8.93361e+06	1.65093e+08	1.24438e+08	C3AR1/C5AR1/CCL2/CCL3/CCR2/CKLF/CMKLR1/CX3CR1/CYP19A1/MMP14/P2RX4/P2RY12/SLAMF8/TREM2/TRPV4	15
GO:1902563	regulation of neutrophil activation	8/994	14/19786	9.04038e+06	1.66461e+07	1.25469e+08	CD300A/FCGR2B/GRN/ITGAM/ITGB2/PRAM1/PTAFR/SYK	8
GO:0001562	response to protozoan	10/994	24/19786	1.00766e+07	1.83545e+08	1.38346e+08	BATF/BCL3/CCDC88B/CD40/CLEC7A/IL10/IL4R/IRF8/SLC11A1/TSPAN32	10
GO:0032695	negative regulation of interleukin-12 production	10/994	24/19786	1.00766e+07	1.83545e+08	1.38346e+08	ACP5/ARRB2/CMKLR1/IL10/IRAK3/JAK3/LILRA5/LILRB1/MEFV/TLR8	10
GO:0032928	regulation of superoxide anion generation	10/994	24/19786	1.00766e+07	1.83545e+08	1.38346e+08	ACP5/CYBA/F2RL1/FPR2/ITGAM/ITGB2/PRKCD/SYK/TGFB1/TYROBP	10
GO:0032691	negative regulation of interleukin-1 beta production	13/994	43/19786	1.0753e+07	1.95166e+08	1.47105e+08	ACP5/ARRB2/CARD16/CARD8/CD33/CX3CR1/GHRL/MEFV/NLRP3/SERPINB1/TNFAIP3/TREM2/ZC3H12A	13
GO:0038111	interleukin-7-mediated signaling pathway	11/994	30/19786	1.10165e+07	1.99237e+08	1.50174e+08	CISH/HIST1H3H/HIST1H3I/HIST1H3J/HIST2H3A/HIST2H3C/HIST2H3D/IL2RG/JAK3/SOCS1/STAT5A	11
GO:0002548	monocyte chemotaxis	15/994	58/19786	114945	2.07146e+08	1.56135e+08	AIF1/CCL2/CCL3/CCR1/CCR2/CXCL12/DUSP1/FPR2/IL6/IL6R/LYN/PDGFB/S100A12/SERPINE1/SLAMF8	15
GO:0071675	regulation of mononuclear cell migration	16/994	66/19786	1.1663e+07	2.09439e+08	1.57863e+08	AGER/AIF1/C3AR1/C5AR1/CCR1/CCR2/CMKLR1/CXCL12/DUSP1/FPR2/LYN/SERPINE1/SLAMF8/TGFB1/TNF/TRPV4	16
GO:0070374	positive regulation of ERK1 and ERK2 cascade	31/994	215/19786	1.19763e+07	2.14308e+08	1.61534e+08	AGER/ARRB2/C5AR1/C5AR2/CALCR/CCL3/CCR1/CD4/CD74/CSF1R/F2RL1/FGF20/FPR2/GCNT2/GPR183/HAVCR2/ICAM1/LGALS9/MARCO/NOD1/NOD2/P2RY6/PDGFB/PTPRC/PYCARD/SCIMP/SERPINF2/TGFB1/TNF/TREM2/TRPV4	31
GO:0006801	superoxide metabolic process	17/994	75/19786	1.35905e+07	2.42339e+08	1.82662e+08	ACP5/CYBA/CYBB/DUOX1/DUOX2/F2RL1/FPR2/ITGAM/ITGB2/NCF1/NCF2/NRROS/PRKCD/SYK/TGFB1/TNF/TYROBP	17
GO:1903034	regulation of response to wounding	28/994	183/19786	1.37947e+07	2.45121e+08	1.84758e+08	AGER/CDKN1A/CEACAM1/CXCR4/DUOX1/DUOX2/F2RL1/GRN/HPSE/IL10/LYN/PDGFB/PDPN/PLAU/PLAUR/PLEK/PRKCD/RREB1/SCARF1/SERPINE1/SERPINF2/SH2B3/SIGLEC10/SPP1/SYK/TGFBR2/TNFAIP3/TNFRSF12A	28
GO:0050766	positive regulation of phagocytosis	18/994	84/19786	1.46029e+07	2.58579e+08	1.94902e+08	C2/C3/CCL2/CD300LF/CYBA/DOCK2/F2RL1/FCGR2B/FPR2/IL15RA/IL1B/IL2RG/MERTK/NCKAP1L/PTPRC/PYCARD/SLC11A1/TNF	18
GO:0002709	regulation of T cell mediated immunity	19/994	93/19786	1.47757e+07	2.58932e+08	1.95168e+08	AGER/CCR2/CEACAM1/FCGR2B/HFE/HLA-E/HLA-F/IL12RB1/IL18/IL1B/IL23A/IL6/LILRB1/NLRP3/PTPRC/RIPK3/SASH3/TNFRSF1B/WAS	19
GO:1901224	positive regulation of NIK/NF-kappaB signaling	19/994	93/19786	1.47757e+07	2.58932e+08	1.95168e+08	AGER/CD14/HAVCR2/IL18/IL1B/IL23A/LGALS9/MMP8/NOD1/NOD2/TLR2/TLR3/TLR6/TLR7/TNF/TNFRSF10A/TNFRSF10B/TNFSF14/TREM2	19
GO:1903556	negative regulation of tumor necrosis factor superfamily cytokine production	19/994	93/19786	1.47757e+07	2.58932e+08	1.95168e+08	ACP5/ARRB2/AXL/BCL3/VSIR/C5AR2/CD33/GHRL/HAVCR2/IL10/IRAK3/LGALS9/LILRA4/LILRB1/LTF/PTPN6/TNFAIP3/TREM2/ZC3H12A	19
GO:1904018	positive regulation of vasculature development	33/994	241/19786	1.64162e+07	2.86691e+08	2.16092e+07	C3/C3AR1/C5AR1/CD40/CEACAM1/CTSH/CX3CR1/CXCL8/CXCR2/CXCR4/CYBB/ENG/GHRL/GRN/HK2/HMOX1/IL10/IL1A/IL1B/IL6R/ITGA5/ITGAX/ITGB2/LRG1/PDGFB/PIK3R6/RUNX1/SERPINE1/TGFBR2/TLR3/TMIGD2/WNT5A/ZC3H12A	33
GO:0097696	STAT cascade	26/994	163/19786	1.65285e+07	2.87665e+08	2.16825e+08	BCL3/CCL2/CCR2/CD300A/CD40/CSF1R/HCLS1/IL10/IL10RA/IL18/IL23A/IL6/IL6R/JAK3/LYN/NMI/OSM/PARP14/PARP9/PTPRC/SH2B3/SOCS1/SOCS6/STAT5A/TNF/TNFRSF1A	26
GO:0045071	negative regulation of viral genome replication	16/994	68/19786	1.82271e+07	3.16144e+08	2.38292e+08	APOBEC3C/APOBEC3D/APOBEC3F/APOBEC3G/BST2/CCL8/FAM111A/IFI16/LTF/OAS1/OASL/PARP10/PLSCR1/TNF/TRIM6/ZC3H12A	16
GO:0030889	negative regulation of B cell proliferation	8/994	15/19786	1.85166e+07	3.18988e+08	2.40435e+07	BTK/CD300A/CTLA4/FCGR2B/IL10/INPP5D/MNDA/TYROBP	8
GO:0034134	toll-like receptor 2 signaling pathway	8/994	15/19786	1.85166e+07	3.18988e+08	2.40435e+07	CYBA/F2RL1/LYN/PIK3AP1/TLR1/TLR2/TLR6/TNFAIP3	8
GO:0045076	regulation of interleukin-2 biosynthetic process	9/994	20/19786	1.99932e+07	3.43262e+08	2.58732e+08	CARD11/CARD9/CD4/CD80/CD86/IL1A/IL1B/PTPRC/ZFP36	9
GO:0043491	protein kinase B signaling	37/994	291/19786	2.04072e+07	3.4919e+08	2.632e+08	ARRB2/AXL/BTN2A2/CALCR/CCL2/CCL3/CD19/CD40/CD80/CD86/CX3CR1/ENG/ESR1/FGF20/GCNT2/HCLS1/HPSE/IL18/IL1B/MERTK/OSM/P2RX4/P2RY12/PDGFB/PIK3AP1/PIK3CD/PIK3CG/PIK3R5/PLK3/RAC2/RCN3/SH2B3/TGFB1/TGFBR1/TNF/VAV1/ZFP36L1	37
GO:0051924	regulation of calcium ion transport	36/994	279/19786	2.06216e+07	3.51674e+08	2.65072e+08	ARRB2/CALCR/CCL2/CCL3/CCL4/CCR1/CD19/CD33/CD4/CD84/CORO1A/CRACR2A/CXCL12/CXCR4/CYBA/GSTM2/ICAM1/IL16/KCNE3/LILRA2/LILRA5/LILRB1/LILRB2/LYN/P2RX1/P2RX4/P2RY12/P2RY6/PDGFB/PIK3CG/PLCG2/PTPN6/SLC8B1/STAC3/TGFB1/TRPV2	36
GO:0002604	regulation of dendritic cell antigen processing and presentation	7/994	11/19786	2.18526e+07	3.7142e+08	2.79956e+08	CD68/CD74/FCGR2B/FGL2/NOD1/NOD2/SLC11A1	7
GO:0034122	negative regulation of toll-like receptor signaling pathway	14/994	53/19786	2.2805e+07	3.85034e+08	2.90217e+08	ARRB2/CD14/CD300A/CD300LF/F2RL1/IRAK3/LILRA2/LILRA4/LY96/LYN/NLRP6/TLR3/TLR6/TNFAIP3	14
GO:2000107	negative regulation of leukocyte apoptotic process	14/994	53/19786	2.2805e+07	3.85034e+08	2.90217e+08	AXL/CCR5/CD74/CXCL12/CXCR2/DOCK8/FCER1G/HCLS1/IRF7/JAK3/LILRB1/MERTK/MIR17HG/NOD2	14
GO:0032663	regulation of interleukin-2 production	15/994	61/19786	2.36557e+07	3.95455e+07	2.98072e+08	CARD11/CARD9/CCR2/CD4/CD80/CD86/HAVCR2/IL1A/IL1B/PTPRC/RUNX1/SASH3/TNFAIP3/VSIG4/ZFP36	15
GO:1990868	response to chemokine	15/994	61/19786	2.36557e+07	3.95455e+07	2.98072e+08	ACKR2/CCR1/CCR2/CCR5/CCRL2/CMKLR1/CX3CR1/CXCL12/CXCR2/CXCR4/DOCK8/DUSP1/SH2B3/TREM2/ZC3H12A	15
GO:1990869	cellular response to chemokine	15/994	61/19786	2.36557e+07	3.95455e+07	2.98072e+08	ACKR2/CCR1/CCR2/CCR5/CCRL2/CMKLR1/CX3CR1/CXCL12/CXCR2/CXCR4/DOCK8/DUSP1/SH2B3/TREM2/ZC3H12A	15
GO:2000116	regulation of cysteine-type endopeptidase activity	34/994	257/19786	2.46487e+07	4.10704e+08	3.09566e+08	AIM2/ARRB2/BCL2L12/CARD16/CARD8/CASP1/CASP8/CIDEB/CTSH/IFI16/LAMP3/LGALS9/LTF/MEFV/MICAL1/MMP9/MYC/NAIP/NLRC4/NLRP3/NOD1/P2RX1/PLAUR/PMAIP1/PYCARD/RPS6KA1/S100A8/S100A9/SERPINB9/TNF/TNFAIP8/TNFRSF10A/TNFRSF10B/TNFSF14	34
GO:0009595	detection of biotic stimulus	10/994	26/19786	2.48902e+07	4.13372e+08	3.11577e+08	CD1D/LY96/NLRC4/NLRP3/NOD1/NOD2/TLR1/TLR2/TLR6/TREM2	10
GO:0045766	positive regulation of angiogenesis	30/994	211/19786	2.60395e+07	4.31051e+08	3.24902e+08	C3/C3AR1/C5AR1/CD40/CTSH/CX3CR1/CXCL8/CXCR2/CXCR4/CYBB/ENG/GHRL/GRN/HK2/HMOX1/IL10/IL1A/IL1B/ITGA5/ITGAX/ITGB2/LRG1/PIK3R6/RUNX1/SERPINE1/TGFBR2/TLR3/TMIGD2/WNT5A/ZC3H12A	30
GO:0150078	positive regulation of neuroinflammatory response	12/994	39/19786	2.68367e+07	4.42805e+08	3.33762e+08	AGER/C1QA/CCL3/CTSC/IL18/IL1B/IL6/ITGAM/ITGB2/MMP8/TNF/TREM2	12
GO:0030316	osteoclast differentiation	22/994	127/19786	3.38837e+06	5.56788e+08	4.19675e+08	CCL3/CCR1/CEBPB/CSF1R/FCER1G/FOS/GPR183/IL23A/INPP5D/LILRB1/LILRB3/LILRB4/LRRK1/LTF/OSCAR/SBNO2/TCIRG1/TGFB1/TLR3/TNF/TREM2/TYROBP	22
GO:0030851	granulocyte differentiation	11/994	33/19786	3.39638e+07	5.56788e+08	4.19675e+08	C1QC/CEACAM1/CEBPA/CEBPE/EVI2B/HCLS1/INPP5D/RUNX1/SPI1/TAL1/TRIB1	11
GO:1903978	regulation of microglial cell activation	13/994	47/19786	3.42929e+07	5.60374e+08	4.22379e+08	AGER/C1QA/C5AR1/CCL3/CTSC/GRN/IL6/ITGAM/ITGB2/MMP8/PTPRC/TNF/TREM2	13
GO:0045807	positive regulation of endocytosis	27/994	180/19786	3.45972e+07	5.63535e+08	4.24761e+08	ARRB2/AXL/C2/C3/CCL2/CD14/CD300LF/CYBA/DAB2/DOCK2/F2RL1/FCGR2B/FPR2/HFE/IL15RA/IL1B/IL2RG/MERTK/NCKAP1L/PLCG2/PTPRC/PYCARD/SERPINE1/SLC11A1/SYK/TNF/WNT5A	27
GO:0035690	cellular response to drug	45/994	399/19786	3.50734e+07	5.69466e+08	4.29232e+08	ADCY7/AIF1/AIM2/AXL/CD69/CDK2/CHEK2/CXCR4/CYBA/CYBB/EIF4EBP1/FBP1/FOLR2/GNA15/GSTM2/HMOX1/ICAM1/IL10/IL18RAP/IL1B/IL6/ITPR2/KCNMB1/KCNQ1/LCN2/MAP4K1/MYC/NOD1/NOD2/P2RX4/P2RY12/PDGFB/PRKCD/PTAFR/RGS10/RIPK3/RYR1/SLAMF8/SPI1/STAT6/TGFB1/TLR3/TNF/TNFAIP3/ZC3H12A	45
GO:0001780	neutrophil homeostasis	8/994	16/19786	3.53984e+07	5.72913e+08	4.31829e+08	AXL/CCR2/CXCR2/HCAR2/IL6/MERTK/PIK3CD/SH2B3	8
GO:0002433	immune response-regulating cell surface receptor signaling pathway involved in phagocytosis	17/994	80/19786	3.66697e+07	5.89733e+08	4.44508e+08	ARPC1B/CYFIP1/FCGR1A/FCGR2A/FCGR2B/FCGR3A/FGR/HCK/LYN/MYO1G/NCKAP1L/PLCG2/PRKCD/PTPRC/SYK/VAV1/WAS	17
GO:0038096	Fc-gamma receptor signaling pathway involved in phagocytosis	17/994	80/19786	3.66697e+07	5.89733e+08	4.44508e+08	ARPC1B/CYFIP1/FCGR1A/FCGR2A/FCGR2B/FCGR3A/FGR/HCK/LYN/MYO1G/NCKAP1L/PLCG2/PRKCD/PTPRC/SYK/VAV1/WAS	17
GO:0002260	lymphocyte homeostasis	15/994	63/19786	3.72712e+06	5.97515e+08	4.50373e+08	CD74/CORO1A/DOCK11/JAK3/LGALS9/LYN/MIR17HG/NCKAP1L/PMAIP1/RIPK3/TCIRG1/TGFB1/TNFAIP3/TNFRSF13C/TNFSF14	15
GO:0002335	mature B cell differentiation	10/994	27/19786	3.77539e+07	6.01459e+08	4.53346e+08	BCL3/CD19/CMTM7/DOCK11/FCGR2B/GPR183/MFNG/PLCG2/POU2F2/SLAMF8	10
GO:0035456	response to interferon-beta	10/994	27/19786	3.77539e+07	6.01459e+08	4.53346e+08	AIM2/BST2/IFI16/IKBKE/IRF1/MNDA/PLSCR1/TLR3/TRIM6/XAF1	10
GO:0038093	Fc receptor signaling pathway	29/994	204/19786	4.12038e+07	6.54368e+07	4.93226e+08	ARPC1B/BTK/CARD11/CYFIP1/FCER1G/FCGR1A/FCGR1B/FCGR2A/FCGR2B/FCGR3A/FGR/FOS/HCK/IKBKB/LAT2/LCP2/LILRA4/LYN/MYO1G/NCKAP1L/NFATC1/NFATC2/PIGR/PLCG2/PRKCD/PTPRC/SYK/VAV1/WAS	29
GO:1901222	regulation of NIK/NF-kappaB signaling	23/994	139/19786	4.31985e+07	6.83909e+08	5.15492e+08	ADGRG3/AGER/BCL3/CD14/HAVCR2/IL18/IL1B/IL23A/LGALS9/MMP8/NLRP3/NOD1/NOD2/TLR2/TLR3/TLR6/TLR7/TNF/TNFRSF10A/TNFRSF10B/TNFSF14/TREM2/ZC3H12A	23
GO:0050710	negative regulation of cytokine secretion	20/994	109/19786	4.42239e+07	6.97968e+08	5.26089e+08	BTN2A2/C5AR2/CARD16/CARD8/F2RL1/FCGR2B/GHRL/IL10/IL1R2/LILRA5/LILRB1/NLRP3/PTGER4/SERPINB1/SRGN/TLR6/TLR8/TNF/TNFAIP3/ZC3H12A	20
GO:0050718	positive regulation of interleukin-1 beta secretion	13/994	48/19786	4.48803e+07	7.06135e+08	5.32245e+08	AIM2/CARD8/CASP1/CCL3/GSDMD/LGALS9/LILRA2/LILRA5/NLRP3/NOD2/PYCARD/TLR8/WNT5A	13
GO:0001773	myeloid dendritic cell activation	11/994	34/19786	4.79353e+07	7.4956e+08	5.64977e+08	BATF/BATF3/DOCK2/HAVCR2/IL10/LTBR/PYCARD/SPI1/TGFB1/TGFBR2/TSPAN32	11
GO:0046640	regulation of alpha-beta T cell proliferation	11/994	34/19786	4.79353e+07	7.4956e+08	5.64977e+08	VSIR/CCR2/EBI3/HLA-E/IL18/IL23A/IRF1/LGALS9/PTPRC/RASAL3/TGFBR2	11
GO:0098760	response to interleukin-7	12/994	41/19786	4.93811e+07	7.67446e+08	5.78458e+08	BTK/CISH/HIST1H3H/HIST1H3I/HIST1H3J/HIST2H3A/HIST2H3C/HIST2H3D/IL2RG/JAK3/SOCS1/STAT5A	12
GO:0098761	cellular response to interleukin-7	12/994	41/19786	4.93811e+07	7.67446e+08	5.78458e+08	BTK/CISH/HIST1H3H/HIST1H3I/HIST1H3J/HIST2H3A/HIST2H3C/HIST2H3D/IL2RG/JAK3/SOCS1/STAT5A	12
GO:0002468	dendritic cell antigen processing and presentation	7/994	12/19786	5.01624e+07	7.7485e+08	5.84038e+08	CD68/CD74/FCGR2B/FGL2/NOD1/NOD2/SLC11A1	7
GO:0016045	detection of bacterium	7/994	12/19786	5.01624e+07	7.7485e+08	5.84038e+08	CD1D/NLRC4/NOD1/NOD2/TLR1/TLR2/TLR6	7
GO:0032720	negative regulation of tumor necrosis factor production	18/994	91/19786	5.20146e+07	8.01024e+08	6.03767e+08	ACP5/ARRB2/AXL/BCL3/VSIR/C5AR2/CD33/GHRL/HAVCR2/IL10/IRAK3/LGALS9/LILRA4/LILRB1/PTPN6/TNFAIP3/TREM2/ZC3H12A	18
GO:2000379	positive regulation of reactive oxygen species metabolic process	21/994	120/19786	5.2324e+07	8.03355e+08	6.05524e+08	AIF1/CDKN1A/CYBA/F2RL1/FPR2/ICAM1/IL1B/ITGAM/ITGB2/MMP8/P2RX4/PDGFB/PRKCD/RIPK3/TGFB1/TGFBR2/TLR6/TMEM106A/TNF/TYROBP/ZC3H12A	21
GO:0038094	Fc-gamma receptor signaling pathway	17/994	82/19786	5.32533e+07	8.1516e+08	6.14422e+08	ARPC1B/CYFIP1/FCGR1A/FCGR2A/FCGR2B/FCGR3A/FGR/HCK/LYN/MYO1G/NCKAP1L/PLCG2/PRKCD/PTPRC/SYK/VAV1/WAS	17
GO:0098581	detection of external biotic stimulus	9/994	22/19786	5.40475e+07	8.2408e+07	6.21146e+08	CD1D/LY96/NLRC4/NOD1/NOD2/TLR1/TLR2/TLR6/TREM2	9
GO:0051897	positive regulation of protein kinase B signaling	27/994	184/19786	5.41603e+07	8.2408e+07	6.21146e+08	ARRB2/CALCR/CCL3/CD19/CD80/CD86/CX3CR1/ENG/ESR1/FGF20/GCNT2/HCLS1/HPSE/IL18/OSM/P2RX4/P2RY12/PDGFB/PIK3AP1/PIK3CD/PIK3CG/PIK3R5/RAC2/TGFB1/TGFBR1/TNF/VAV1	27
GO:0036336	dendritic cell migration	10/994	28/19786	5.60885e+07	8.50871e+07	6.41339e+08	CCR1/CCR2/CCR5/CXCR2/CXCR4/DOCK8/GPR183/LGALS9/PIK3CG/SLAMF8	10
GO:0010324	membrane invagination	15/994	65/19786	5.7592e+06	8.71078e+08	6.5657e+08	AIF1/ARHGAP25/BIN2/C3/CD300A/F2RL1/FCER1G/FCGR1A/FCGR2B/ITGAM/ITGB2/MARCO/MSR1/NCKAP1L/TREM2	15
GO:0046636	negative regulation of alpha-beta T cell activation	13/994	49/19786	5.82952e+06	8.76497e+07	6.60654e+08	VSIR/CD300A/HFE/HLX/IL4R/JAK3/LGALS9/LILRB1/LOXL3/RUNX1/RUNX3/SOCS1/ZC3H12A	13
GO:0048247	lymphocyte chemotaxis	13/994	49/19786	5.82952e+06	8.76497e+07	6.60654e+08	CCL2/CCL3/CCL4/CCR2/CH25H/CKLF/GPR183/PIK3CD/PIK3CG/SLC8B1/TMEM102/TNFSF14/WNT5A	13
GO:1905521	regulation of macrophage migration	12/994	42/19786	6.59888e+07	9.89248e+08	7.45639e+08	C3AR1/C5AR1/CCL3/CMKLR1/CX3CR1/CYP19A1/MMP14/P2RX4/P2RY12/SLAMF8/TREM2/TRPV4	12
GO:0019882	antigen processing and presentation	43/994	383/19786	7.2033e+07	1.07668e+09	8.11543e+08	CD1D/CD68/CD74/CTSH/CTSS/CYBA/CYBB/ERAP2/FCGR1A/FCGR1B/FCGR2B/FGL2/HFE/HLA-B/HLA-DMA/HLA-DMB/HLA-DOA/HLA-DPA1/HLA-DPB1/HLA-DQA1/HLA-DQA1/HLA-DQB1/HLA-DQB2/HLA-DRA/HLA-DRB1/HLA-DRB5/HLA-E/HLA-F/ICAM1/IFI30/IKBKB/LILRB2/NCF1/NCF2/NCF4/NOD1/NOD2/PYCARD/RAB32/SLC11A1/TREM2/VAMP8/WAS	43
GO:0070613	regulation of protein processing	23/994	143/19786	7.25238e+07	1.08084e+09	8.14675e+08	A2M/BCL2L12/C1QA/C1QB/C1QC/C2/C3/C3AR1/C5AR1/C5AR2/C9/CARD16/CARD8/CD19/CD5L/CFB/CTSZ/IL1B/IL1R2/MMP14/SERPINE1/SERPINF2/VSIG4	23
GO:0050869	negative regulation of B cell activation	10/994	29/19786	8.17623e+07	1.21496e+09	9.15768e+07	BTK/CD300A/CTLA4/FCGR2B/IL10/INPP5D/MNDA/SAMSN1/TNFAIP3/TYROBP	10
GO:1905523	positive regulation of macrophage migration	9/994	23/19786	8.48354e+06	1.25695e+09	9.47418e+08	C3AR1/C5AR1/CCL3/CMKLR1/MMP14/P2RX4/P2RY12/TREM2/TRPV4	9
GO:0002705	positive regulation of leukocyte mediated immunity	28/994	200/19786	8.89609e+07	1.31424e+09	9.90602e+08	BTK/C3/CD226/CD40/F2RL1/FCER1G/FGR/HLA-E/HLA-F/IL12RB1/IL18/IL18RAP/IL1B/IL23A/IL4R/IL6/ITGAM/ITGB2/NLRP3/NOD2/PTAFR/PTPRC/SASH3/STAT6/TGFB1/TNF/VAMP8/VAV1	28
GO:0051235	maintenance of location	37/994	309/19786	9.11255e+07	1.34232e+09	1.01176e+09	APOC4/BCL3/C3/CCL3/CCR5/CD19/CD4/CORO1A/CYBA/ENPP1/FFAR2/GSTM2/HK2/IKBKE/IL10/IL1B/IL6/ITGB3/ITPR2/LCN2/LYN/MSR1/NRROS/P2RY6/PLCG2/PTPN6/PTPRC/RYR1/S100A8/S100A9/SCIN/SLC8B1/SP100/SRGN/TGFB1/TNF/ZC3H12A	37
GO:0002888	positive regulation of myeloid leukocyte mediated immunity	11/994	36/19786	9.17636e+07	1.34781e+09	1.0159e+09	BTK/C3/F2RL1/FCER1G/FGR/HLA-E/IL4R/ITGAM/ITGB2/PTAFR/VAMP8	11
GO:1903317	regulation of protein maturation	23/994	145/19786	9.32172e+07	1.36522e+09	1.02902e+09	A2M/BCL2L12/C1QA/C1QB/C1QC/C2/C3/C3AR1/C5AR1/C5AR2/C9/CARD16/CARD8/CD19/CD5L/CFB/CTSZ/IL1B/IL1R2/MMP14/SERPINE1/SERPINF2/VSIG4	23
GO:0098543	detection of other organism	7/994	13/19786	1.03956e+08	1.51812e+08	1.14427e+09	CD1D/NLRC4/NOD1/NOD2/TLR1/TLR2/TLR6	7
GO:0072593	reactive oxygen species metabolic process	36/994	299/19786	1.11893e+08	1.62934e+07	1.22811e+09	ACP5/AIF1/CDKN1A/CX3CR1/CYBA/CYBB/DUOX1/DUOX2/F2RL1/FPR2/HK2/ICAM1/IL10/IL1B/ITGAM/ITGB2/MMP8/NCF1/NCF2/NRROS/P2RX4/PDGFB/PMAIP1/PRKCD/RAC2/RIPK3/SYK/TGFB1/TGFBR2/TLR2/TLR6/TMEM106A/TNF/TYROBP/VAV1/ZC3H12A	36
GO:0019058	viral life cycle	43/994	390/19786	1.17105e+08	1.69596e+09	1.27832e+09	APOBEC3C/APOBEC3D/APOBEC3F/APOBEC3G/AXL/BST2/CCL2/CCL8/CCR5/CD4/CD74/CD80/CD86/CLEC5A/CXCL8/CXCR4/FAM111A/FCN1/HAVCR1/HSPA1A/HSPA1B/ICAM1/IFI16/ITGA5/ITGB3/ITGB7/LAMP3/LGALS9/LTF/MRC1/OAS1/OASL/PARP10/PLSCR1/SELPLG/SLC1A5/TNF/TRIM21/TRIM38/TRIM5/TRIM6/VAMP8/ZC3H12A	43
GO:0002828	regulation of type 2 immune response	10/994	30/19786	1.17135e+08	1.69596e+09	1.27832e+09	CCR2/CD74/CD86/HLX/IL18/IL4R/IL6/NLRP3/NOD2/STAT6	10
GO:0006956	complement activation	17/994	87/19786	1.28295e+08	1.85225e+09	1.39612e+09	A2M/C1QA/C1QB/C1QC/C2/C3/C3AR1/C5AR1/C5AR2/C9/CD19/CD5L/CFB/CFD/FCN1/IL1B/VSIG4	17
GO:0001906	cell killing	37/994	314/19786	1.34551e+08	1.93708e+09	1.46007e+09	AGER/ARRB2/C3/C9/CD226/CD5L/CEACAM1/CORO1A/CTSC/CTSH/F2RL1/FCGR2B/GNLY/HAMP/HAVCR2/HLA-E/HLA-F/ICAM1/IL12RB1/IL18/IL18RAP/IL23A/ITGAM/LGALS9/LILRB1/LTF/LYZ/PIK3R6/PTPN6/PTPRC/RIPK3/S100A12/SERPINB9/STXBP2/TYROBP/UNC13D/VAV1	37
GO:0046718	viral entry into host cell	24/994	159/19786	1.36496e+08	1.95952e+08	1.47698e+09	AXL/CCR5/CD4/CD74/CD80/CD86/CLEC5A/CXCR4/FCN1/HAVCR1/HSPA1A/HSPA1B/ICAM1/ITGA5/ITGB3/ITGB7/LGALS9/MRC1/SELPLG/SLC1A5/TRIM21/TRIM38/TRIM5/VAMP8	24
GO:0002920	regulation of humoral immune response	19/994	107/19786	1.43502e+08	2.0543e+09	1.54841e+09	A2M/C1QA/C1QB/C1QC/C2/C3/C3AR1/C5AR1/C5AR2/C9/CD19/CD5L/CFB/FCGR2B/IL1B/PTPN6/PTPRC/TNF/VSIG4	19
GO:0045581	negative regulation of T cell differentiation	12/994	45/19786	1.49265e+08	2.12484e+09	1.60158e+09	CD74/CTLA4/HLX/IL4R/IRF1/JAK3/LOXL3/NFKBID/RUNX1/RUNX3/SOCS1/ZC3H12A	12
GO:2000403	positive regulation of lymphocyte migration	12/994	45/19786	1.49265e+08	2.12484e+09	1.60158e+09	AIF1/CCL20/CCL3/CCL4/CCR2/CXCL12/DOCK8/PYCARD/SPN/TMEM102/TNFSF14/WNT5A	12
GO:0043087	regulation of GTPase activity	46/994	435/19786	1.6065e+08	2.28051e+09	1.71892e+09	ADAP2/ARAP1/ARHGAP15/ARHGAP22/ARHGAP24/ARHGAP25/ARHGAP27/ARHGAP30/ARHGAP4/ARHGAP45/ARHGAP6/ARHGAP9/ARHGDIB/ARHGEF1/ARHGEF19/ARRB2/CD40/DOCK11/DOCK2/DOCK8/F2RL1/FGD2/FGD3/GMIP/GPR65/GRHL3/ICAM1/IQGAP2/MYO9B/NCKAP1L/PLEKHG6/PLXNB2/PYCARD/RASAL3/RGL3/RGS1/RGS10/RGS16/RGS18/RHOH/RIN3/SIPA1/SRGAP2/TAGAP/VAV1/WNT5A	46
GO:0002374	cytokine secretion involved in immune response	10/994	31/19786	1.65151e+08	2.32493e+09	1.7524e+09	F2RL1/IL10/LILRB1/NLRP3/NOD2/TLR2/TNF/TNFRSF1B/TRIM6/WNT5A	10
GO:0032743	positive regulation of interleukin-2 production	10/994	31/19786	1.65151e+08	2.32493e+09	1.7524e+09	CARD11/CCR2/CD4/CD80/CD86/IL1A/IL1B/PTPRC/RUNX1/SASH3	10
GO:0050855	regulation of B cell receptor signaling pathway	10/994	31/19786	1.65151e+08	2.32493e+09	1.7524e+09	CD19/CD300A/CMTM3/ELF1/FCGR2B/GCSAM/LYN/NFAM1/PRKCH/RUNX1	10
GO:0030260	entry into host cell	25/994	172/19786	1.68778e+08	2.34994e+09	1.77125e+09	AXL/CCR5/CD4/CD74/CD80/CD86/CLEC5A/CXCL8/CXCR4/FCN1/HAVCR1/HSPA1A/HSPA1B/ICAM1/ITGA5/ITGB3/ITGB7/LGALS9/MRC1/SELPLG/SLC1A5/TRIM21/TRIM38/TRIM5/VAMP8	25
GO:0044409	entry into host	25/994	172/19786	1.68778e+08	2.34994e+09	1.77125e+09	AXL/CCR5/CD4/CD74/CD80/CD86/CLEC5A/CXCL8/CXCR4/FCN1/HAVCR1/HSPA1A/HSPA1B/ICAM1/ITGA5/ITGB3/ITGB7/LGALS9/MRC1/SELPLG/SLC1A5/TRIM21/TRIM38/TRIM5/VAMP8	25
GO:0051806	entry into cell of other organism involved in symbiotic interaction	25/994	172/19786	1.68778e+08	2.34994e+09	1.77125e+09	AXL/CCR5/CD4/CD74/CD80/CD86/CLEC5A/CXCL8/CXCR4/FCN1/HAVCR1/HSPA1A/HSPA1B/ICAM1/ITGA5/ITGB3/ITGB7/LGALS9/MRC1/SELPLG/SLC1A5/TRIM21/TRIM38/TRIM5/VAMP8	25
GO:0051828	entry into other organism involved in symbiotic interaction	25/994	172/19786	1.68778e+08	2.34994e+09	1.77125e+09	AXL/CCR5/CD4/CD74/CD80/CD86/CLEC5A/CXCL8/CXCR4/FCN1/HAVCR1/HSPA1A/HSPA1B/ICAM1/ITGA5/ITGB3/ITGB7/LGALS9/MRC1/SELPLG/SLC1A5/TRIM21/TRIM38/TRIM5/VAMP8	25
GO:0032930	positive regulation of superoxide anion generation	8/994	19/19786	1.8158e+08	2.52129e+08	1.90041e+09	CYBA/F2RL1/FPR2/ITGAM/ITGB2/PRKCD/TGFB1/TYROBP	8
GO:0002407	dendritic cell chemotaxis	9/994	25/19786	1.9362e+08	2.66661e+09	2.00994e+09	CCR1/CCR2/CCR5/CXCR2/CXCR4/GPR183/LGALS9/PIK3CG/SLAMF8	9
GO:0046641	positive regulation of alpha-beta T cell proliferation	9/994	25/19786	1.9362e+08	2.66661e+09	2.00994e+09	CCR2/EBI3/HLA-E/IL18/IL23A/LGALS9/PTPRC/RASAL3/TGFBR2	9
GO:2001185	regulation of CD8-positive, alpha-beta T cell activation	9/994	25/19786	1.9362e+08	2.66661e+09	2.00994e+09	VSIR/HFE/HLA-E/IRF1/LILRB1/NCKAP1L/RUNX1/RUNX3/SOCS1	9
GO:0045064	T-helper 2 cell differentiation	7/994	14/19786	1.98872e+08	2.72417e+09	2.05333e+09	BATF/BCL3/CD86/HLX/IL18/IL4R/NLRP3	7
GO:0045086	positive regulation of interleukin-2 biosynthetic process	7/994	14/19786	1.98872e+08	2.72417e+09	2.05333e+09	CARD11/CD4/CD80/CD86/IL1A/IL1B/PTPRC	7
GO:0006898	receptor-mediated endocytosis	33/994	269/19786	2.05313e+08	2.80484e+09	2.11413e+09	ADRB2/APOC1/ARHGAP27/ARRB2/C3/CD14/CD163/CEACAM1/CLEC9A/CXCL16/CXCL8/CXCR2/DAB2/FCER1G/FCGR1A/FCGR1B/FCGR2B/FOLR2/FPR2/HFE/ITGAM/ITGB2/ITGB3/LILRB1/MARCO/MRC1/MSR1/PLCG2/SCARF1/SERPINE1/STAB1/SYK/TGFBR2	33
GO:0050852	T cell receptor signaling pathway	32/994	257/19786	2.11761e+08	2.88518e+09	2.17469e+09	BTN2A2/CARD11/CD226/CD300A/CD4/CEACAM1/CSK/ELF1/FYB1/HLA-DPA1/HLA-DPB1/HLA-DQA1/HLA-DQA1/HLA-DQB1/HLA-DQB2/HLA-DRA/HLA-DRB1/HLA-DRB5/IKBKB/INPP5D/KCNN4/LCP2/LILRB4/NFKBID/NFKBIZ/PIK3CD/PLCG2/PTPN6/PTPRC/THEMIS2/WAS/ZC3H12A	32
GO:0061041	regulation of wound healing	23/994	152/19786	2.15717e+08	2.93122e+09	2.20939e+09	AGER/CDKN1A/CEACAM1/CXCR4/DUOX1/DUOX2/F2RL1/HPSE/LYN/PDGFB/PDPN/PLAU/PLAUR/PLEK/PRKCD/RREB1/SERPINE1/SERPINF2/SH2B3/SYK/TGFBR2/TNFAIP3/TNFRSF12A	23
GO:0045408	regulation of interleukin-6 biosynthetic process	11/994	39/19786	2.2283e+08	3.01979e+09	2.27615e+09	AGER/CARD9/CEBPB/GHRL/IL1B/INPP5D/PTAFR/TLR1/TLR6/TNF/TYROBP	11
GO:0043281	regulation of cysteine-type endopeptidase activity involved in apoptotic process	29/994	222/19786	2.40348e+07	3.24854e+09	2.44857e+09	ARRB2/BCL2L12/CARD16/CARD8/CASP1/CASP8/CTSH/LAMP3/LGALS9/MICAL1/MMP9/MYC/NAIP/NLRC4/NLRP3/NOD1/P2RX1/PLAUR/PMAIP1/PYCARD/RPS6KA1/S100A8/S100A9/SERPINB9/TNF/TNFAIP8/TNFRSF10A/TNFRSF10B/TNFSF14	29
GO:0043551	regulation of phosphatidylinositol 3-kinase activity	13/994	55/19786	2.43378e+07	3.27208e+09	2.46631e+09	CD19/CISH/FGR/FPR2/LYN/NOD2/P2RY12/PDGFB/PIK3R5/PIK3R6/SOCS1/SOCS6/TGFB1	13
GO:0050716	positive regulation of interleukin-1 secretion	13/994	55/19786	2.43378e+07	3.27208e+09	2.46631e+09	AIM2/CARD8/CASP1/CCL3/GSDMD/LGALS9/LILRA2/LILRA5/NLRP3/NOD2/PYCARD/TLR8/WNT5A	13
GO:0032481	positive regulation of type I interferon production	17/994	91/19786	2.46603e+08	3.30669e+09	2.49239e+09	IFI16/IRF1/IRF5/IRF7/CGAS/MYD88/NFKB2/PLCG2/RNF135/STAT6/SYK/TLR2/TLR3/TLR7/TLR8/TMEM173/ZBP1	17
GO:0046425	regulation of JAK-STAT cascade	21/994	132/19786	2.6118e+08	3.49293e+09	2.63278e+09	BCL3/CD300A/CD40/CSF1R/HCLS1/IL10/IL10RA/IL18/IL23A/IL6/IL6R/JAK3/LYN/OSM/PARP14/PARP9/PTPRC/SH2B3/SOCS1/TNF/TNFRSF1A	21
GO:0030100	regulation of endocytosis	36/994	310/19786	2.62007e+08	3.4948e+09	2.63419e+09	APOC1/ARRB2/AXL/C2/C3/CCL2/CD14/CD300A/CD300LF/CSK/CYBA/DAB2/DOCK2/F2RL1/FCGR2B/FGR/FPR2/HCK/HFE/IL15RA/IL1B/IL2RG/ITGB3/LILRB1/MERTK/NCKAP1L/PLCG2/PTPRC/PYCARD/SERPINE1/SLC11A1/SYK/TGFB1/TLR2/TNF/WNT5A	36
GO:0070527	platelet aggregation	14/994	64/19786	2.70881e+08	3.6037e+09	2.71627e+09	CEACAM1/CLIC1/FERMT3/ITGB3/LYN/P2RY12/PDPN/PIK3CG/PLEK/PRKCD/PTPN6/SH2B3/SYK/TSPAN32	14
GO:0034135	regulation of toll-like receptor 2 signaling pathway	6/994	10/19786	2.79411e+08	3.69782e+08	2.78721e+09	CYBA/F2RL1/LYN/TLR1/TLR6/TNFAIP3	6
GO:0098883	synapse pruning	6/994	10/19786	2.79411e+08	3.69782e+08	2.78721e+09	C1QA/C1QB/C1QC/C3/CX3CR1/ITGAM	6
GO:0072539	T-helper 17 cell differentiation	9/994	26/19786	2.82948e+08	3.73491e+09	2.81517e+08	BATF/IL12RB1/IL23A/IL6/LOXL3/NFKBID/NFKBIZ/NLRP3/ZC3H12A	9
GO:0016485	protein processing	33/994	273/19786	2.84327e+08	3.74339e+08	2.82156e+09	A2M/BCL2L12/VSIR/C1QA/C1QB/C1QC/C2/C3/C3AR1/C5AR1/C5AR2/C9/CARD16/CARD8/CASP1/CASP8/CD19/CD5L/CFB/CIDEB/CTSH/CTSS/CTSZ/IFI16/IL1B/IL1R2/MMP14/PLAU/PYCARD/SERPINE1/SERPINF2/SRGN/VSIG4	33
GO:0043301	negative regulation of leukocyte degranulation	8/994	20/19786	2.89305e+08	3.79909e+08	2.86354e+09	CCR2/CD300A/CD84/CEACAM1/FCGR2B/HLA-F/HMOX1/LGALS9	8
GO:0031295	T cell costimulation	13/994	56/19786	3.02498e+08	3.9621e+09	2.98641e+09	CARD11/CD80/CD86/CSK/CTLA4/LYN/MAP3K8/PDCD1LG2/PTPN6/TMIGD2/TNFRSF13C/TNFSF14/VAV1	13
GO:0043270	positive regulation of ion transport	34/994	287/19786	3.17397e+07	4.14656e+09	3.12544e+09	ABCB4/ADRB2/ARRB2/CALCR/CCL2/CCL3/CCL4/CCR1/CCR2/CD19/CD4/CEBPB/CRACR2A/CTSS/CXCL12/GSTM2/IL1B/KCNE3/KCNMB1/KCNQ1/LILRA2/LILRA5/P2RX1/P2RX4/P2RY12/P2RY6/PDGFB/PLCG2/PRKCD/PTAFR/STAC3/TREM2/TRPV2/VAMP8	34
GO:0030449	regulation of complement activation	15/994	74/19786	3.31607e+08	4.32109e+09	3.257e+08	A2M/C1QA/C1QB/C1QC/C2/C3/C3AR1/C5AR1/C5AR2/C9/CD19/CD5L/CFB/IL1B/VSIG4	15
GO:0046330	positive regulation of JNK cascade	22/994	145/19786	3.40968e+08	4.43172e+09	3.34038e+09	AGER/CARD9/EDA2R/F2RL1/FCGR2B/FGD2/IL1B/LTBR/MAP4K1/MLKL/MMP8/NCF1/NOD1/NOD2/PYCARD/SERPINF2/SYK/TLR3/TLR6/TNF/TRPV4/WNT5A	22
GO:0031294	lymphocyte costimulation	13/994	57/19786	3.74001e+08	4.84866e+09	3.65465e+09	CARD11/CD80/CD86/CSK/CTLA4/LYN/MAP3K8/PDCD1LG2/PTPN6/TMIGD2/TNFRSF13C/TNFSF14/VAV1	13
GO:0048525	negative regulation of viral process	22/994	146/19786	3.82749e+08	4.9296e+09	3.71566e+09	APOBEC3C/APOBEC3D/APOBEC3F/APOBEC3G/BST2/CCL3/CCL4/CCL8/FAM111A/FCN1/IFI16/LTF/OAS1/OASL/PARP10/PLSCR1/TNF/TRIM21/TRIM5/TRIM6/ZC3H12A/ZFP36	22
GO:0042226	interleukin-6 biosynthetic process	11/994	41/19786	3.82971e+07	4.9296e+09	3.71566e+09	AGER/CARD9/CEBPB/GHRL/IL1B/INPP5D/PTAFR/TLR1/TLR6/TNF/TYROBP	11
GO:0006816	calcium ion transport	47/994	463/19786	3.83155e+08	4.9296e+09	3.71566e+09	ARRB2/ATP2A3/CACNA2D4/CALCR/CCL2/CCL3/CCL4/CCL8/CCR1/CCR5/CD19/CD33/CD4/CD84/CORO1A/CRACR2A/CXCL12/CXCR4/CYBA/CYSLTR1/GSTM2/ICAM1/IL16/ITPR2/KCNE3/KCNN4/LILRA2/LILRA5/LILRB1/LILRB2/LYN/P2RX1/P2RX4/P2RY12/P2RY6/PDGFB/PIK3CG/PLCG2/PTPN6/PTPRC/RYR1/SLC8B1/STAC3/TGFB1/TMEM37/TRPV2/TRPV4	47
GO:2000257	regulation of protein activation cascade	15/994	75/19786	3.95467e+08	5.07516e+08	3.82537e+09	A2M/C1QA/C1QB/C1QC/C2/C3/C3AR1/C5AR1/C5AR2/C9/CD19/CD5L/CFB/IL1B/VSIG4	15
GO:0043368	positive T cell selection	10/994	34/19786	4.25468e+07	5.43274e+09	4.09489e+08	BATF/CD74/DOCK2/IL12RB1/IL23A/IL6/LOXL3/PTPRC/SPN/STAT6	10
GO:1902622	regulation of neutrophil migration	10/994	34/19786	4.25468e+07	5.43274e+09	4.09489e+08	C3AR1/C5AR1/C5AR2/CD74/CXCL8/CXCR2/IL23A/NCKAP1L/RAC2/SLAMF8	10
GO:0002291	T cell activation via T cell receptor contact with antigen bound to MHC molecule on antigen presenting cell	8/994	21/19786	4.46769e+07	5.66204e+08	4.26773e+08	APBB1IP/FGL2/HAVCR2/HLA-DMB/ICAM1/ITGAL/LGALS9/LILRB1	8
GO:0002827	positive regulation of T-helper 1 type immune response	8/994	21/19786	4.46769e+07	5.66204e+08	4.26773e+08	CCR2/CD80/HLX/IL12RB1/IL18/IL1B/IL23A/SLC11A1	8
GO:0042095	interferon-gamma biosynthetic process	8/994	21/19786	4.46769e+07	5.66204e+08	4.26773e+08	EBI3/IL18/IL27/LILRB1/TLR3/TLR7/TLR8/TNFRSF13C	8
GO:0007229	integrin-mediated signaling pathway	18/994	105/19786	4.54116e+08	5.72659e+09	4.31638e+09	CEACAM1/FCER1G/FERMT3/FGR/HCK/ITGA5/ITGAL/ITGAM/ITGAX/ITGB2/ITGB3/ITGB7/LOXL3/PLEK/SYK/TSPAN32/TYROBP/VAV1	18
GO:0045069	regulation of viral genome replication	18/994	105/19786	4.54116e+08	5.72659e+09	4.31638e+09	APOBEC3C/APOBEC3D/APOBEC3F/APOBEC3G/BST2/CCL8/CXCL8/FAM111A/IFI16/LTF/OAS1/OASL/PARP10/PLSCR1/TNF/TRIM38/TRIM6/ZC3H12A	18
GO:0046427	positive regulation of JAK-STAT cascade	17/994	95/19786	4.55508e+08	5.72993e+09	4.3189e+07	CD300A/CD40/CSF1R/HCLS1/IL10/IL10RA/IL18/IL23A/IL6/IL6R/LYN/OSM/PARP14/PARP9/SOCS1/TNF/TNFRSF1A	17
GO:0031664	regulation of lipopolysaccharide-mediated signaling pathway	10/994	35/19786	5.68958e+08	7.12179e+09	5.36801e+09	CARD16/CARD8/CD180/LILRA2/LTF/LY86/LY96/TNFAIP3/TRIB1/TRIM5	10
GO:2000406	positive regulation of T cell migration	10/994	35/19786	5.68958e+08	7.12179e+09	5.36801e+09	AIF1/CCL20/CCR2/CXCL12/DOCK8/PYCARD/SPN/TMEM102/TNFSF14/WNT5A	10
GO:0043302	positive regulation of leukocyte degranulation	9/994	28/19786	5.71077e+08	7.13074e+09	5.37475e+09	F2RL1/FCER1G/FGR/HLA-F/IL4R/ITGAM/ITGB2/PTAFR/VAMP8	9
GO:0045351	type I interferon biosynthetic process	6/994	11/19786	5.8848e+08	7.33004e+09	5.52497e+09	IL10/IRF7/NMI/TLR3/TLR7/TLR8	6
GO:0034113	heterotypic cell-cell adhesion	16/994	87/19786	5.98929e+08	7.44195e+09	5.60932e+09	AGER/CD1D/CD58/DSC2/GCNT2/IL10/IL1B/IL1RN/ITGA5/ITGAX/ITGB2/ITGB3/ITGB7/LILRB2/PTPRC/TNF	16
GO:0002295	T-helper cell lineage commitment	7/994	16/19786	6.0657e+08	7.48202e+08	5.63952e+09	BATF/IL12RB1/IL23A/IL6/LOXL3/SPN/STAT6	7
GO:0002830	positive regulation of type 2 immune response	7/994	16/19786	6.0657e+08	7.48202e+08	5.63952e+09	CD74/CD86/IL18/IL4R/IL6/NLRP3/NOD2	7
GO:0030852	regulation of granulocyte differentiation	7/994	16/19786	6.0657e+08	7.48202e+08	5.63952e+09	C1QC/CEACAM1/EVI2B/HCLS1/INPP5D/RUNX1/TRIB1	7
GO:0045620	negative regulation of lymphocyte differentiation	12/994	51/19786	6.23485e+08	7.67203e+09	5.78275e+09	CD74/CTLA4/HLX/IL4R/IRF1/JAK3/LOXL3/NFKBID/RUNX1/RUNX3/SOCS1/ZC3H12A	12
GO:0071214	cellular response to abiotic stimulus	36/994	323/19786	6.70835e+08	8.19937e+09	6.18023e+09	BMF/CARD16/CASP1/CASP5/CASP8/CD40/CDKN1A/CHEK2/CYBA/DDB2/ENG/HAMP/IFI16/IL1B/IRF1/LTBR/MAP3K14/MYC/MYD88/PTAFR/PTGER4/RCSD1/SAG/SIPA1/TGFB1/TLR3/TLR5/TLR7/TLR8/TNFRSF10A/TNFRSF10B/TNFRSF1A/TNFRSF8/TNFSF14/TRPV4/ZFP36L1	36
GO:0104004	cellular response to environmental stimulus	36/994	323/19786	6.70835e+08	8.19937e+09	6.18023e+09	BMF/CARD16/CASP1/CASP5/CASP8/CD40/CDKN1A/CHEK2/CYBA/DDB2/ENG/HAMP/IFI16/IL1B/IRF1/LTBR/MAP3K14/MYC/MYD88/PTAFR/PTGER4/RCSD1/SAG/SIPA1/TGFB1/TLR3/TLR5/TLR7/TLR8/TNFRSF10A/TNFRSF10B/TNFRSF1A/TNFRSF8/TNFSF14/TRPV4/ZFP36L1	36
GO:0035590	purinergic nucleotide receptor signaling pathway	8/994	22/19786	6.71181e+07	8.19937e+09	6.18023e+09	GPR34/P2RX1/P2RX4/P2RY12/P2RY13/P2RY6/P2RY8/PTAFR	8
GO:0043547	positive regulation of GTPase activity	39/994	363/19786	6.7781e+08	8.23722e+09	6.20876e+08	ADAP2/ARAP1/ARHGAP15/ARHGAP22/ARHGAP24/ARHGAP25/ARHGAP27/ARHGAP30/ARHGAP4/ARHGAP45/ARHGAP6/ARHGAP9/ARHGDIB/ARHGEF1/ARHGEF19/CD40/DOCK11/DOCK2/DOCK8/F2RL1/GMIP/GPR65/GRHL3/ICAM1/MYO9B/NCKAP1L/PLEKHG6/RASAL3/RGL3/RGS1/RGS10/RGS16/RGS18/RIN3/SIPA1/SRGAP2/TAGAP/VAV1/WNT5A	39
GO:0060337	type I interferon signaling pathway	21/994	140/19786	6.79142e+08	8.23722e+09	6.20876e+08	BST2/GBP2/HLA-B/HLA-E/HLA-F/IKBKE/IRF1/IRF5/IRF7/IRF8/MX2/MYD88/NLRC5/OAS1/OAS2/OASL/PTPN6/SP100/TRIM6/WNT5A/XAF1	21
GO:0071357	cellular response to type I interferon	21/994	140/19786	6.79142e+08	8.23722e+09	6.20876e+08	BST2/GBP2/HLA-B/HLA-E/HLA-F/IKBKE/IRF1/IRF5/IRF7/IRF8/MX2/MYD88/NLRC5/OAS1/OAS2/OASL/PTPN6/SP100/TRIM6/WNT5A/XAF1	21
GO:0042130	negative regulation of T cell proliferation	14/994	69/19786	6.92351e+08	8.37745e+09	6.31445e+09	BTN2A2/VSIR/CEBPB/CTLA4/HAVCR2/IL10/LGALS9/LILRB1/LILRB2/PDCD1LG2/PTPN6/SPN/TGFB1/VSIG4	14
GO:0014015	positive regulation of gliogenesis	17/994	98/19786	7.0466e+08	8.48598e+08	6.39626e+09	AGER/C1QA/CCL3/CCR2/CXCR4/IL1B/IL6/LYN/P2RX4/P2RY12/PRKCH/SPINT1/TGFB1/TLR2/TNF/TNFRSF1B/TREM2	17
GO:1904894	positive regulation of STAT cascade	17/994	98/19786	7.0466e+08	8.48598e+08	6.39626e+09	CD300A/CD40/CSF1R/HCLS1/IL10/IL10RA/IL18/IL23A/IL6/IL6R/LYN/OSM/PARP14/PARP9/SOCS1/TNF/TNFRSF1A	17
GO:0032733	positive regulation of interleukin-10 production	10/994	36/19786	7.52495e+08	9.01929e+09	6.79823e+09	BCL3/FCER1G/IL23A/LGALS9/LILRA5/NOD2/PYCARD/SASH3/TLR2/TREM2	10
GO:0033028	myeloid cell apoptotic process	10/994	36/19786	7.52495e+08	9.01929e+09	6.79823e+09	CCR5/CDKN2A/CLEC5A/CXCR2/FCER1G/HCAR2/IL6/IRF7/NOD2/PIK3CD	10
GO:0052548	regulation of endopeptidase activity	44/994	433/19786	7.56112e+08	9.04132e+09	6.81484e+09	A2M/AGER/AIM2/ARRB2/BCL2L12/BST2/VSIR/C3/CARD16/CARD8/CASP1/CASP8/CIDEB/CSTA/CTSH/IFI16/LAMP3/LGALS9/LTF/LYN/MEFV/MICAL1/MMP9/MYC/NAIP/NLRC4/NLRP3/NOD1/P2RX1/PLAUR/PMAIP1/PYCARD/RPS6KA1/S100A8/S100A9/SERPINB1/SERPINB9/SERPINE1/SPINT1/TNF/TNFAIP8/TNFRSF10A/TNFRSF10B/TNFSF14	44
GO:1904892	regulation of STAT cascade	21/994	141/19786	7.60874e+08	9.06902e+09	6.83572e+09	BCL3/CD300A/CD40/CSF1R/HCLS1/IL10/IL10RA/IL18/IL23A/IL6/IL6R/JAK3/LYN/OSM/PARP14/PARP9/PTPRC/SH2B3/SOCS1/TNF/TNFRSF1A	21
GO:0052547	regulation of peptidase activity	46/994	461/19786	7.61998e+08	9.06902e+09	6.83572e+09	A2M/AGER/AIM2/ARRB2/BCL2L12/BST2/VSIR/C3/CARD16/CARD8/CASP1/CASP8/CIDEB/CSTA/CTSH/GRN/IFI16/LAMP3/LGALS9/LTF/LYN/MEFV/MICAL1/MMP9/MYC/NAIP/NLRC4/NLRP3/NOD1/P2RX1/PLAUR/PMAIP1/PYCARD/RCN3/RPS6KA1/S100A8/S100A9/SERPINB1/SERPINB9/SERPINE1/SPINT1/TNF/TNFAIP8/TNFRSF10A/TNFRSF10B/TNFSF14	46
GO:0070098	chemokine-mediated signaling pathway	12/994	52/19786	7.73774e+08	9.18766e+09	6.92515e+09	ACKR2/CCR1/CCR2/CCR5/CCRL2/CMKLR1/CX3CR1/CXCL12/CXCR2/CXCR4/SH2B3/TREM2	12
GO:0032693	negative regulation of interleukin-10 production	9/994	29/19786	7.91268e+08	9.35168e+09	7.04877e+09	AGER/VSIR/FCGR2B/IL23A/JAK3/LILRB1/MMP8/PDCD1LG2/TYROBP	9
GO:0032753	positive regulation of interleukin-4 production	9/994	29/19786	7.91268e+08	9.35168e+09	7.04877e+09	CD86/CEBPB/FCER1G/HAVCR2/HLA-E/LGALS9/NLRP3/SASH3/SYK	9
GO:0002675	positive regulation of acute inflammatory response	11/994	44/19786	8.09409e+08	9.52179e+09	7.17699e+09	BTK/C3/FCER1G/FFAR2/FFAR3/HLA-E/IL1B/IL6/OSM/PIK3CG/TNF	11
GO:0090322	regulation of superoxide metabolic process	11/994	44/19786	8.09409e+08	9.52179e+09	7.17699e+09	ACP5/CYBA/F2RL1/FPR2/ITGAM/ITGB2/PRKCD/SYK/TGFB1/TNF/TYROBP	11
GO:1903725	regulation of phospholipid metabolic process	16/994	89/19786	8.12189e+08	9.53244e+09	7.18502e+09	APOC1/CD19/CISH/FGR/FPR2/LYN/NOD2/P2RY12/PDGFB/PIK3R5/PIK3R6/PRKCD/RAB38/SOCS1/SOCS6/TGFB1	16
GO:0050818	regulation of coagulation	15/994	80/19786	9.09963e+07	0.000106553686920773	8.03142e+09	CEACAM1/F2RL1/HPSE/LYN/PDGFB/PDPN/PLAU/PLAUR/PLEK/PRKCD/PROCR/SERPINE1/SERPINF2/SH2B3/SYK	15
GO:0070304	positive regulation of stress-activated protein kinase signaling cascade	24/994	177/19786	9.19474e+08	0.000107419880571605	8.09671e+09	AGER/CARD9/EDA2R/F2RL1/FCGR2B/FGD2/IL1B/LTBR/LYN/MAP4K1/MLKL/MMP8/NCF1/NOD1/NOD2/PYCARD/SERPINF2/SYK/TLR3/TLR6/TNF/TRPV4/WNT5A/ZC3H12A	24
GO:0050830	defense response to Gram-positive bacterium	20/994	132/19786	9.57963e+08	0.000111404290475899	8.39703e+09	ACP5/C5AR1/CARD9/FGR/GSDMD/HAVCR2/HIST1H2BF/HIST1H2BI/HLA-E/IL6/LYZ/MPEG1/MYD88/NLRP3/NOD1/RNASE3/RNASE6/TLR2/TNF/TNFSF8	20
GO:0051928	positive regulation of calcium ion transport	20/994	132/19786	9.57963e+08	0.000111404290475899	8.39703e+09	ARRB2/CALCR/CCL2/CCL3/CCL4/CCR1/CD19/CD4/CRACR2A/CXCL12/GSTM2/KCNE3/LILRA2/LILRA5/P2RX4/P2RY6/PDGFB/PLCG2/STAC3/TRPV2	20
GO:0006925	inflammatory cell apoptotic process	8/994	23/19786	9.83898e+08	0.000113417142312575	8.54875e+09	CCR5/CDKN2A/CXCR2/HCAR2/IL6/IRF7/NOD2/PIK3CD	8
GO:0010573	vascular endothelial growth factor production	10/994	37/19786	9.85018e+08	0.000113417142312575	8.54875e+09	ADGRG1/C3/C3AR1/C5AR1/CCR2/HPSE/IL1A/IL1B/IL6/TGFB1	10
GO:0034142	toll-like receptor 4 signaling pathway	10/994	37/19786	9.85018e+08	0.000113417142312575	8.54875e+09	CD14/F2RL1/ITGAM/ITGB2/LILRA2/LTF/LY96/LYN/PIK3AP1/TNFAIP3	10
GO:0032740	positive regulation of interleukin-17 production	7/994	17/19786	9.8643e+07	0.000113417142312575	8.54875e+09	IL18/IL23A/IL6/MYD88/NOD2/OSM/TGFB1	7
GO:0043373	CD4-positive, alpha-beta T cell lineage commitment	7/994	17/19786	9.8643e+07	0.000113417142312575	8.54875e+09	BATF/IL12RB1/IL23A/IL6/LOXL3/SPN/STAT6	7
GO:0032608	interferon-beta production	13/994	62/19786	1.00519e+09	0.000115312676814492	8.69162e+07	IRF1/IRF5/IRF7/LILRB1/NMI/PYCARD/RNF135/TLR2/TLR3/TLR7/TLR8/TMEM173/TRIM38	13
GO:0071622	regulation of granulocyte chemotaxis	11/994	45/19786	1.02298e+09	0.000117090259151075	8.82561e+09	C3AR1/C5AR1/C5AR2/CD74/CMKLR1/CXCL8/CXCR2/IL23A/NCKAP1L/RAC2/TRPV4	11
GO:0001909	leukocyte mediated cytotoxicity	29/994	239/19786	1.03983e+09	0.000118750629752989	8.95076e+09	AGER/ARRB2/CD226/CEACAM1/CORO1A/CTSC/CTSH/F2RL1/FCGR2B/HAVCR2/HLA-E/HLA-F/ICAM1/IL12RB1/IL18/IL18RAP/IL23A/ITGAM/LGALS9/LILRB1/PIK3R6/PTPN6/PTPRC/RIPK3/SERPINB9/STXBP2/TYROBP/UNC13D/VAV1	29
GO:0034340	response to type I interferon	21/994	144/19786	1.06221e+09	0.000121034410874015	9.12289e+09	BST2/GBP2/HLA-B/HLA-E/HLA-F/IKBKE/IRF1/IRF5/IRF7/IRF8/MX2/MYD88/NLRC5/OAS1/OAS2/OASL/PTPN6/SP100/TRIM6/WNT5A/XAF1	21
GO:0035666	TRIF-dependent toll-like receptor signaling pathway	9/994	30/19786	1.08018e+09	0.000122533143100821	9.23586e+09	CASP8/CD14/CD300LF/IKBKB/IKBKE/IRF7/LY96/TLR3/TLR6	9
GO:0090022	regulation of neutrophil chemotaxis	9/994	30/19786	1.08018e+09	0.000122533143100821	9.23586e+09	C3AR1/C5AR1/C5AR2/CD74/CXCL8/CXCR2/IL23A/NCKAP1L/RAC2	9
GO:0017157	regulation of exocytosis	26/994	203/19786	1.12537e+09	0.000126689966113676	9.54918e+09	ADGRE2/CCR2/CD300A/CD84/CEACAM1/F2RL1/FCER1G/FCGR2B/FES/FGR/HLA-F/HMOX1/IL4R/ITGAM/ITGB2/LGALS9/LYN/MICAL1/P2RX1/PRAM1/PTAFR/RAC2/STXBP2/SYK/UNC13D/VAMP8	26
GO:0002887	negative regulation of myeloid leukocyte mediated immunity	6/994	12/19786	1.1268e+09	0.000126689966113676	9.54918e+09	CCR2/CD300A/CD84/FCGR2B/HMOX1/LGALS9	6
GO:0033004	negative regulation of mast cell activation	6/994	12/19786	1.1268e+09	0.000126689966113676	9.54918e+09	CD300A/CD300LF/CD84/HMOX1/LGALS9/MILR1	6
GO:0045078	positive regulation of interferon-gamma biosynthetic process	6/994	12/19786	1.1268e+09	0.000126689966113676	9.54918e+09	EBI3/IL27/TLR3/TLR7/TLR8/TNFRSF13C	6
GO:0032715	negative regulation of interleukin-6 production	13/994	63/19786	1.20887e+09	0.00013531883851387	0.000101995744185251	ARRB2/C5AR2/CSK/GHRL/HAVCR2/IL10/INPP5D/IRAK3/NCKAP1L/PTPN6/TNF/TNFAIP3/ZC3H12A	13
GO:0033627	cell adhesion mediated by integrin	13/994	63/19786	1.20887e+09	0.00013531883851387	0.000101995744185251	FERMT3/ICAM1/ITGA5/ITGB3/LYN/NCKAP1L/P2RY12/PIEZO1/PIK3CG/PLAU/PTPN6/SERPINE1/SYK	13
GO:1903900	regulation of viral life cycle	25/994	192/19786	1.2372e+09	0.000138185261342461	0.000104156292803334	APOBEC3C/APOBEC3D/APOBEC3F/APOBEC3G/BST2/CCL8/CD4/CD74/CXCL8/FAM111A/FCN1/IFI16/LAMP3/LGALS9/LTF/OAS1/OASL/PARP10/PLSCR1/TNF/TRIM21/TRIM38/TRIM5/TRIM6/ZC3H12A	25
GO:0032633	interleukin-4 production	10/994	38/19786	1.27697e+09	0.000142315032003104	0.00010726908209766	CD86/CEBPB/CLECL1/FCER1G/HAVCR2/HLA-E/LGALS9/NLRP3/SASH3/SYK	10
GO:0046639	negative regulation of alpha-beta T cell differentiation	8/994	24/19786	1.411e+09	0.000156565720581444	0.000118010451168391	HLX/IL4R/JAK3/LOXL3/RUNX1/RUNX3/SOCS1/ZC3H12A	8
GO:0090023	positive regulation of neutrophil chemotaxis	8/994	24/19786	1.411e+09	0.000156565720581444	0.000118010451168391	C3AR1/C5AR1/CD74/CXCL8/CXCR2/IL23A/NCKAP1L/RAC2	8
GO:2000377	regulation of reactive oxygen species metabolic process	27/994	218/19786	1.42908e+09	0.000158226219273223	0.000119262041868153	ACP5/AIF1/CDKN1A/CX3CR1/CYBA/F2RL1/FPR2/HK2/ICAM1/IL10/IL1B/ITGAM/ITGB2/MMP8/P2RX4/PDGFB/PRKCD/RAC2/RIPK3/SYK/TGFB1/TGFBR2/TLR6/TMEM106A/TNF/TYROBP/ZC3H12A	27
GO:0043550	regulation of lipid kinase activity	13/994	64/19786	1.44796e+09	0.000159306766731733	0.000120076497884541	CD19/CISH/FGR/FPR2/LYN/NOD2/P2RY12/PDGFB/PIK3R5/PIK3R6/SOCS1/SOCS6/TGFB1	13
GO:0007260	tyrosine phosphorylation of STAT protein	16/994	93/19786	1.45143e+09	0.000159306766731733	0.000120076497884541	CD40/CSF1R/HCLS1/IL18/IL23A/IL6/IL6R/JAK3/LYN/OSM/PARP14/PARP9/SH2B3/SOCS1/TNF/TNFRSF1A	16
GO:0032647	regulation of interferon-alpha production	9/994	31/19786	1.45451e+09	0.000159306766731733	0.000120076497884541	HAVCR2/IL10/IRF5/IRF7/LILRA4/NMI/TLR3/TLR7/TLR8	9
GO:0035587	purinergic receptor signaling pathway	9/994	31/19786	1.45451e+09	0.000159306766731733	0.000120076497884541	ACPP/GPR34/P2RX1/P2RX4/P2RY12/P2RY13/P2RY6/P2RY8/PTAFR	9
GO:0072538	T-helper 17 type immune response	9/994	31/19786	1.45451e+09	0.000159306766731733	0.000120076497884541	BATF/IL12RB1/IL23A/IL6/LOXL3/NFKBID/NFKBIZ/NLRP3/ZC3H12A	9
GO:2000319	regulation of T-helper 17 cell differentiation	7/994	18/19786	1.54418e+09	0.000168763522024455	0.000127204469157811	IL12RB1/IL23A/LOXL3/NFKBID/NFKBIZ/NLRP3/ZC3H12A	7
GO:0002369	T cell cytokine production	11/994	47/19786	1.60071e+09	0.000174566557249176	0.000131578471349811	CCR2/HFE/HLA-F/IL18/IL18RAP/IL1B/IL6/NLRP3/SASH3/SLC11A1/TNFRSF1B	11
GO:0002792	negative regulation of peptide secretion	24/994	183/19786	1.62483e+09	0.000176817499104027	0.000133275104960656	BTN2A2/C5AR2/CARD16/CARD8/CD74/F2RL1/FCGR2B/GHRL/IL10/IL1B/IL1R2/LILRA5/LILRB1/NLRP3/PTGER4/RHBDF2/SERPINB1/SRGN/TLR6/TLR8/TNF/TNFAIP3/UCP2/ZC3H12A	24
GO:0008347	glial cell migration	13/994	65/19786	1.7276e+09	0.000187599470082946	0.000141401949425597	ADGRG1/CCL2/CCL3/CCR2/CX3CR1/DISC1/GPR183/MMP14/P2RX4/P2RY12/SRGAP2/SRGAP2C/TREM2	13
GO:0006953	acute-phase response	12/994	56/19786	1.73911e+09	0.000188446748265985	0.000142040580156987	CD163/CEBPB/HAMP/HFE/IL1A/IL1B/IL6/IL6R/PLSCR1/SERPINA1/SERPINF2/TNF	12
GO:0010952	positive regulation of peptidase activity	26/994	209/19786	1.89316e+09	0.000204602209335929	0.000154217659805184	AGER/AIM2/VSIR/CARD8/CASP1/CASP8/CIDEB/CTSH/GRN/IFI16/LGALS9/LYN/MEFV/MYC/NLRC4/NLRP3/NOD1/P2RX1/PMAIP1/PYCARD/RCN3/S100A8/S100A9/TNF/TNFRSF10A/TNFRSF10B	26
GO:0030193	regulation of blood coagulation	14/994	75/19786	1.89625e+09	0.000204602209335929	0.000154217659805184	CEACAM1/F2RL1/HPSE/LYN/PDGFB/PDPN/PLAU/PLAUR/PLEK/PRKCD/SERPINE1/SERPINF2/SH2B3/SYK	14
GO:0033032	regulation of myeloid cell apoptotic process	9/994	32/19786	1.93389e+09	0.000207780654201458	0.000156613393118976	CCR5/CDKN2A/CLEC5A/CXCR2/FCER1G/HCAR2/IRF7/NOD2/PIK3CD	9
GO:0036037	CD8-positive, alpha-beta T cell activation	9/994	32/19786	1.93389e+09	0.000207780654201458	0.000156613393118976	VSIR/HFE/HLA-E/IRF1/LILRB1/NCKAP1L/RUNX1/RUNX3/SOCS1	9
GO:0034109	homotypic cell-cell adhesion	15/994	85/19786	1.95027e+09	0.000209098811302391	0.000157606945945318	CEACAM1/CLIC1/DSC2/FERMT3/ITGB3/LYN/P2RY12/PDPN/PIK3CG/PLEK/PRKCD/PTPN6/SH2B3/SYK/TSPAN32	15
GO:0045862	positive regulation of proteolysis	39/994	380/19786	1.96133e+08	0.000209841189383702	0.00015816650886872	AGER/AIM2/VSIR/C3/CARD8/CASP1/CASP8/CEBPA/CIDEB/CTSC/CTSH/DAB2/DISC1/GRN/HSPA1A/IFI16/IL1B/LGALS9/LYN/MEFV/MMP14/MYC/NLRC4/NLRP3/NOD1/P2RX1/PLK3/PMAIP1/PYCARD/RCN3/S100A8/S100A9/TNF/TNFRSF10A/TNFRSF10B/TNFRSF1B/TREM2/TRIB1/ZC3H12A	39
GO:0045589	regulation of regulatory T cell differentiation	11/994	48/19786	1.98309e+09	0.000211365063018064	0.000159315119269814	BTN2A2/VSIR/CTLA4/IRF1/LGALS9/LILRB2/LILRB4/NFATC2/RUNX1/SOCS1/TGFB1	11
GO:1903980	positive regulation of microglial cell activation	8/994	25/19786	1.98389e+09	0.000211365063018064	0.000159315119269814	AGER/C1QA/CCL3/CTSC/ITGAM/ITGB2/MMP8/TREM2	8
GO:0010959	regulation of metal ion transport	41/994	408/19786	1.99433e+09	0.000211681600296716	0.000159553707301259	ADRB2/ARRB2/CALCR/CCL2/CCL3/CCL4/CCR1/CD19/CD33/CD4/CD84/CORO1A/CRACR2A/CXCL12/CXCR4/CYBA/GSTM2/HFE/ICAM1/IL16/KCNE3/KCNMB1/KCNQ1/LILRA2/LILRA5/LILRB1/LILRB2/LYN/P2RX1/P2RX4/P2RY12/P2RY6/PDGFB/PIK3CG/PLCG2/PTPN6/SLC8B1/STAC3/TGFB1/TREM2/TRPV2	41
GO:0002281	macrophage activation involved in immune response	6/994	13/19786	2.00352e+09	0.000211681600296716	0.000159553707301259	GRN/HAVCR2/SBNO2/SUCNR1/SYK/TYROBP	6
GO:0002679	respiratory burst involved in defense response	6/994	13/19786	2.00352e+09	0.000211681600296716	0.000159553707301259	CYBC1/GRN/HCK/PIK3CD/PIK3CG/SLAMF8	6
GO:0045579	positive regulation of B cell differentiation	6/994	13/19786	2.00352e+09	0.000211681600296716	0.000159553707301259	ATP11C/BTK/INPP5D/MMP14/NCKAP1L/SYK	6
GO:0002576	platelet degranulation	20/994	139/19786	2.09221e+09	0.000220593348215263	0.000166270882610522	A2M/ABCC4/CFD/FCER1G/FERMT3/ITGB3/LHFPL2/LYN/MMRN1/P2RX1/PDGFB/PLEK/SERPINA1/SERPINE1/SERPINF2/SRGN/STXBP2/SYK/TGFB1/TOR4A	20
GO:0051896	regulation of protein kinase B signaling	30/994	261/19786	2.13393e+09	0.000224527033875731	0.000169235874039186	ARRB2/BTN2A2/CALCR/CCL3/CD19/CD80/CD86/CX3CR1/ENG/ESR1/FGF20/GCNT2/HCLS1/HPSE/IL18/OSM/P2RX4/P2RY12/PDGFB/PIK3AP1/PIK3CD/PIK3CG/PIK3R5/RAC2/RCN3/SH2B3/TGFB1/TGFBR1/TNF/VAV1	30
GO:1903901	negative regulation of viral life cycle	19/994	128/19786	2.1388e+09	0.000224574517844905	0.000169271664789579	APOBEC3C/APOBEC3D/APOBEC3F/APOBEC3G/BST2/CCL8/FAM111A/FCN1/IFI16/LTF/OAS1/OASL/PARP10/PLSCR1/TNF/TRIM21/TRIM5/TRIM6/ZC3H12A	19
GO:0042063	gliogenesis	35/994	327/19786	2.14677e+09	0.000224945571304321	0.000169551344057752	ADGRG1/AGER/ASCL2/C1QA/C5AR1/CCL2/CCL3/CCR2/CSF1R/CSK/CX3CR1/CXCR4/DISC1/FPR2/GPR183/GRN/IL1B/IL6/LYN/MMP14/NCMAP/NRROS/P2RX4/P2RY12/PRKCH/S100A8/SPINT1/SRGAP2/SRGAP2C/TAL1/TGFB1/TLR2/TNF/TNFRSF1B/TREM2	35
GO:1900046	regulation of hemostasis	14/994	76/19786	2.21829e+09	0.000231962219701765	0.00017484009973171	CEACAM1/F2RL1/HPSE/LYN/PDGFB/PDPN/PLAU/PLAUR/PLEK/PRKCD/SERPINE1/SERPINF2/SH2B3/SYK	14
GO:0002363	alpha-beta T cell lineage commitment	7/994	19/19786	2.33902e+09	0.000242590184807373	0.000182850863214654	BATF/IL12RB1/IL23A/IL6/LOXL3/SPN/STAT6	7
GO:0032604	granulocyte macrophage colony-stimulating factor production	7/994	19/19786	2.33902e+09	0.000242590184807373	0.000182850863214654	CD80/CD84/IL18/IL1B/IL23A/LILRA2/SYK	7
GO:0045063	T-helper 1 cell differentiation	7/994	19/19786	2.33902e+09	0.000242590184807373	0.000182850863214654	CD80/HLX/IL27/IL4R/JAK3/SPN/STAT6	7
GO:0090594	inflammatory response to wounding	7/994	19/19786	2.33902e+09	0.000242590184807373	0.000182850863214654	AGER/CCR2/GRN/HMOX1/IL1A/SIGLEC10/TGFB1	7
GO:0072604	interleukin-6 secretion	13/994	67/19786	2.43198e+09	0.000251717170925026	0.000189730272995747	AIF1/C5AR2/F2RL1/IL1B/LGALS9/LILRA2/LILRA5/PYCARD/TLR8/TMEM106A/TNF/TRPV4/ZC3H12A	13
GO:0031638	zymogen activation	11/994	49/19786	2.44204e+08	0.000251733524294112	0.000189742599247348	VSIR/CASP8/CIDEB/CTSH/CTSZ/IFI16/MMP14/PLAU/PYCARD/SERPINE1/SERPINF2	11
GO:2000404	regulation of T cell migration	11/994	49/19786	2.44204e+08	0.000251733524294112	0.000189742599247348	AIF1/CCL20/CCR2/CXCL12/DOCK8/PYCARD/RIPK3/SPN/TMEM102/TNFSF14/WNT5A	11
GO:0002823	negative regulation of adaptive immune response based on somatic recombination of immune receptors built from immunoglobulin superfamily domains	12/994	58/19786	2.53176e+09	0.00025880382386792	0.000195071794166275	CEACAM1/FCGR2B/HAVCR2/HFE/HLA-F/IL4R/JAK3/LILRB1/LOXL3/PTPN6/PTPRC/ZC3H12A	12
GO:0038061	NIK/NF-kappaB signaling	27/994	225/19786	2.53298e+09	0.00025880382386792	0.000195071794166275	ADGRG3/AGER/BCL3/CD14/HAVCR2/IKBKE/IL18/IL1B/IL23A/LGALS9/MAP3K14/MMP8/NFKB2/NLRP3/NOD1/NOD2/RIPK3/TLR2/TLR3/TLR6/TLR7/TNF/TNFRSF10A/TNFRSF10B/TNFSF14/TREM2/ZC3H12A	27
GO:0032607	interferon-alpha production	9/994	33/19786	2.54119e+09	0.00025880382386792	0.000195071794166275	HAVCR2/IL10/IRF5/IRF7/LILRA4/NMI/TLR3/TLR7/TLR8	9
GO:0032673	regulation of interleukin-4 production	9/994	33/19786	2.54119e+09	0.00025880382386792	0.000195071794166275	CD86/CEBPB/FCER1G/HAVCR2/HLA-E/LGALS9/NLRP3/SASH3/SYK	9
GO:0050901	leukocyte tethering or rolling	9/994	33/19786	2.54119e+09	0.00025880382386792	0.000195071794166275	CCR2/CX3CR1/CXCL12/ITGB7/PTAFR/SELL/SELPLG/SPN/TNF	9
GO:0090025	regulation of monocyte chemotaxis	9/994	33/19786	2.54119e+09	0.00025880382386792	0.000195071794166275	AIF1/CCR1/CCR2/CXCL12/DUSP1/FPR2/LYN/SERPINE1/SLAMF8	9
GO:0032874	positive regulation of stress-activated MAPK cascade	23/994	176/19786	2.56547e+09	0.000260754617092421	0.000196542192588769	AGER/CARD9/EDA2R/F2RL1/FCGR2B/FGD2/IL1B/LTBR/MAP4K1/MLKL/MMP8/NCF1/NOD1/NOD2/PYCARD/SERPINF2/SYK/TLR3/TLR6/TNF/TRPV4/WNT5A/ZC3H12A	23
GO:0031098	stress-activated protein kinase signaling cascade	33/994	303/19786	2.5742e+09	0.000261119702437525	0.000196817373427402	AGER/CARD9/DUSP1/EDA2R/F2RL1/FCGR2B/FGD2/IKBKB/IL1B/LGALS9/LTBR/LYN/MAP3K8/MAP4K1/MLKL/MMP8/MYC/NCF1/NOD1/NOD2/PTGER4/PYCARD/SERPINF2/SYK/TLR3/TLR6/TNF/TRIB1/TRPV4/WNT5A/ZC3H12A/ZFP36/ZFP36L1	33
GO:0010803	regulation of tumor necrosis factor-mediated signaling pathway	14/994	77/19786	2.58747e+09	0.000261942433229623	0.000197437501713498	CARD16/CARD8/CASP1/CASP4/CASP8/F2RL1/HSPA1A/HSPA1B/IKBKB/PYCARD/SYK/TNF/TNFAIP3/TNFRSF1A	14
GO:0002377	immunoglobulin production	18/994	119/19786	2.69833e+09	0.000272081422024204	0.000205079702302466	BATF/BTK/CARD11/CD40/FCGR2B/FGL2/HLA-DQB1/HLA-E/IL10/IL4R/IL6/CGAS/POU2F2/PTPRC/STAT6/TCIRG1/TGFB1/TNF	18
GO:0002704	negative regulation of leukocyte mediated immunity	18/994	119/19786	2.69833e+09	0.000272081422024204	0.000205079702302466	ARRB2/BST2/CCR2/CD300A/CD84/CEACAM1/FCGR2B/HAVCR2/HFE/HLA-E/HLA-F/HMOX1/JAK3/LGALS9/LILRB1/PTPN6/PTPRC/SERPINB9	18
GO:0014013	regulation of gliogenesis	21/994	153/19786	2.7179e+09	0.000273512520710049	0.000206158384155403	AGER/ASCL2/C1QA/C5AR1/CCL3/CCR2/CX3CR1/CXCR4/GPR183/IL1B/IL6/LYN/P2RX4/P2RY12/PRKCH/SPINT1/TGFB1/TLR2/TNF/TNFRSF1B/TREM2	21
GO:0071624	positive regulation of granulocyte chemotaxis	8/994	26/19786	2.73986e+09	0.000275177236510545	0.000207413153474984	C3AR1/C5AR1/CD74/CXCL8/CXCR2/IL23A/NCKAP1L/RAC2	8
GO:0001910	regulation of leukocyte mediated cytotoxicity	22/994	165/19786	2.79048e+09	0.000279707983924186	0.000210828176536405	AGER/ARRB2/CD226/CEACAM1/F2RL1/FCGR2B/HAVCR2/HLA-E/HLA-F/ICAM1/IL12RB1/IL18RAP/IL23A/ITGAM/LGALS9/LILRB1/PIK3R6/PTPRC/RIPK3/SERPINB9/TYROBP/VAV1	22
GO:0032970	regulation of actin filament-based process	37/994	359/19786	2.90135e+09	0.000290249409232091	0.000218773711177858	ARAP1/ARHGAP6/ARHGDIB/ARHGEF19/ARPC1B/BST2/CAPG/CORO1A/CSF1R/CXCL12/CYFIP1/DSC2/F2RL1/FCHSD1/FES/FHOD1/GMFG/GPR65/GRHL3/HCK/HCLS1/ICAM1/IQGAP2/KCNE3/MYBPC3/NCKAP1L/PDPN/PLEK/PRKCD/PTGER4/PYCARD/SCIN/SERPINF2/TGFB1/TGFBR1/VASP/WAS	37
GO:0019079	viral genome replication	19/994	131/19786	2.98064e+09	0.00029759532133125	0.000224310647346552	APOBEC3C/APOBEC3D/APOBEC3F/APOBEC3G/BST2/CCL2/CCL8/CXCL8/FAM111A/IFI16/LTF/OAS1/OASL/PARP10/PLSCR1/TNF/TRIM38/TRIM6/ZC3H12A	19
GO:0045066	regulatory T cell differentiation	11/994	50/19786	2.98996e+09	0.000297940436079942	0.000224570775470683	BTN2A2/VSIR/CTLA4/IRF1/LGALS9/LILRB2/LILRB4/NFATC2/RUNX1/SOCS1/TGFB1	11
GO:0010950	positive regulation of endopeptidase activity	24/994	190/19786	3.04254e+09	0.000302587045975779	0.000228073129167104	AGER/AIM2/VSIR/CARD8/CASP1/CASP8/CIDEB/CTSH/IFI16/LGALS9/LYN/MEFV/MYC/NLRC4/NLRP3/NOD1/P2RX1/PMAIP1/PYCARD/S100A8/S100A9/TNF/TNFRSF10A/TNFRSF10B	24
GO:0050709	negative regulation of protein secretion	23/994	178/19786	3.07813e+09	0.000305528021792667	0.000230289871642643	BTN2A2/C5AR2/CARD16/CARD8/F2RL1/FCGR2B/GHRL/IL10/IL1B/IL1R2/LILRA5/LILRB1/NLRP3/PTGER4/RHBDF2/SERPINB1/SRGN/TLR6/TLR8/TNF/TNFAIP3/UCP2/ZC3H12A	23
GO:0002756	MyD88-independent toll-like receptor signaling pathway	9/994	34/19786	3.30285e+09	0.000326557584236584	0.00024614077529297	CASP8/CD14/CD300LF/IKBKB/IKBKE/IRF7/LY96/TLR3/TLR6	9
GO:0032660	regulation of interleukin-17 production	9/994	34/19786	3.30285e+09	0.000326557584236584	0.00024614077529297	VSIR/IL18/IL23A/IL6/MYD88/NCKAP1L/NOD2/OSM/TGFB1	9
GO:0002719	negative regulation of cytokine production involved in immune response	10/994	42/19786	3.31011e+09	0.000326639957011488	0.000246202863266598	BST2/HFE/HLA-F/HMOX1/IL10/IRAK3/JAK3/LILRB1/TGFB1/TNF	10
GO:0035589	G protein-coupled purinergic nucleotide receptor signaling pathway	6/994	14/19786	3.357e+09	0.00033062594574043	0.00024920727781218	GPR34/P2RY12/P2RY13/P2RY6/P2RY8/PTAFR	6
GO:0072376	protein activation cascade	17/994	110/19786	3.37686e+09	0.000331937765607312	0.000250196053987243	A2M/C1QA/C1QB/C1QC/C2/C3/C3AR1/C5AR1/C5AR2/C9/CD19/CD5L/CFB/CFD/FCN1/IL1B/VSIG4	17
GO:0043369	CD4-positive or CD8-positive, alpha-beta T cell lineage commitment	7/994	20/19786	3.44272e+09	0.000335813723854883	0.000253117533732662	BATF/IL12RB1/IL23A/IL6/LOXL3/SPN/STAT6	7
GO:0043371	negative regulation of CD4-positive, alpha-beta T cell differentiation	7/994	20/19786	3.44272e+09	0.000335813723854883	0.000253117533732662	HLX/IL4R/JAK3/LOXL3/RUNX1/RUNX3/ZC3H12A	7
GO:0045072	regulation of interferon-gamma biosynthetic process	7/994	20/19786	3.44272e+09	0.000335813723854883	0.000253117533732662	EBI3/IL27/LILRB1/TLR3/TLR7/TLR8/TNFRSF13C	7
GO:1903975	regulation of glial cell migration	7/994	20/19786	3.44272e+09	0.000335813723854883	0.000253117533732662	CCL3/CCR2/CX3CR1/GPR183/P2RX4/P2RY12/TREM2	7
GO:0031334	positive regulation of protein complex assembly	31/994	281/19786	3.49752e+09	0.000340505923306065	0.000256654250276677	AIM2/ARPC1B/BIK/BMF/CORO1A/CYFIP1/DDB2/ESR1/FCHSD1/FES/FOSL1/GBP5/HCK/HSPA1A/HSPA1B/ICAM1/IQGAP2/LCP1/NCKAP1L/P2RY12/PIEZO1/PLEK/PMAIP1/PYCARD/SCIN/TAL1/TGFB1/TLR6/TNF/VASP/WAS	31
GO:0032648	regulation of interferon-beta production	12/994	60/19786	3.62142e+09	0.00035122273942399	0.000264731984664947	IRF1/IRF5/IRF7/LILRB1/NMI/PYCARD/RNF135/TLR2/TLR3/TLR7/TLR8/TRIM38	12
GO:0045453	bone resorption	12/994	60/19786	3.62142e+09	0.00035122273942399	0.000264731984664947	ADRB2/CSF1R/CSK/IL6/INPP5D/ITGB3/LRRK1/RAC2/SYK/TCIRG1/TMEM119/TNFAIP3	12
GO:0043277	apoptotic cell clearance	11/994	51/19786	3.64074e+09	0.00035242334384914	0.000265636932883246	AXL/C2/C3/CCL2/CD300LF/FCN1/ITGB3/MARCO/MERTK/TREM2/TYROBP	11
GO:1902624	positive regulation of neutrophil migration	8/994	27/19786	3.72273e+09	0.000359675120535761	0.000271102915062374	C3AR1/C5AR1/CD74/CXCL8/CXCR2/IL23A/NCKAP1L/RAC2	8
GO:1901342	regulation of vasculature development	43/994	448/19786	3.80215e+09	0.000366651110616588	0.000276361024779669	C3/C3AR1/C5AR1/CCR2/CD40/CEACAM1/CTSH/CX3CR1/CXCL8/CXCR2/CXCR4/CYBB/ENG/GHRL/GRN/HHEX/HK2/HMOX1/IL10/IL1A/IL1B/IL6/IL6R/ITGA5/ITGAX/ITGB2/LRG1/NFATC1/NFATC2/PDGFB/PIK3R6/RUNX1/SERPINE1/SP100/STAB1/TGFBR2/TLR3/TMIGD2/TNFAIP3/TNFRSF12A/VASH1/WNT5A/ZC3H12A	43
GO:0051403	stress-activated MAPK cascade	32/994	296/19786	3.92498e+09	0.000377393393387769	0.000284457954501562	AGER/CARD9/DUSP1/EDA2R/F2RL1/FCGR2B/FGD2/IKBKB/IL1B/LGALS9/LTBR/MAP3K8/MAP4K1/MLKL/MMP8/MYC/NCF1/NOD1/NOD2/PTGER4/PYCARD/SERPINF2/SYK/TLR3/TLR6/TNF/TRIB1/TRPV4/WNT5A/ZC3H12A/ZFP36/ZFP36L1	32
GO:0042509	regulation of tyrosine phosphorylation of STAT protein	15/994	90/19786	3.9284e+09	0.000377393393387769	0.000284457954501562	CD40/CSF1R/HCLS1/IL18/IL23A/IL6/IL6R/LYN/OSM/PARP14/PARP9/SH2B3/SOCS1/TNF/TNFRSF1A	15
GO:0002820	negative regulation of adaptive immune response	13/994	70/19786	3.9572e+09	0.000379443204700551	0.000286002987200502	CEACAM1/FCGR2B/HAVCR2/HFE/HLA-F/IL4R/JAK3/LILRB1/LOXL3/PTPN6/PTPRC/SAMSN1/ZC3H12A	13
GO:0043903	regulation of symbiosis, encompassing mutualism through parasitism	32/994	297/19786	4.19249e+09	0.000401247398599042	0.000302437764556415	APOBEC3C/APOBEC3D/APOBEC3F/APOBEC3G/BST2/CCL3/CCL4/CCL8/CD4/CD74/CXCL8/CXCR4/F2RL1/FAM111A/FCN1/IFI16/IL10/IRF8/LAMP3/LGALS9/LTF/OAS1/OASL/PARP10/PLSCR1/TNF/TRIM21/TRIM38/TRIM5/TRIM6/ZC3H12A/ZFP36	32
GO:0010574	regulation of vascular endothelial growth factor production	9/994	35/19786	4.24919e+09	0.000405909537595266	0.000305951823216963	C3/C3AR1/C5AR1/CCR2/HPSE/IL1A/IL1B/IL6/TGFB1	9
GO:0032088	negative regulation of NF-kappaB transcription factor activity	17/994	112/19786	4.27821e+09	0.000407914890765583	0.000307463345863824	AIM2/ARRB2/CARD8/CDKN2A/CMKLR1/HAVCR2/IL10/IRAK3/NFKBID/NLRC5/NLRP3/PARP10/PYCARD/TMIGD3/TNFAIP3/TRIM21/ZC3H12A	17
GO:0002701	negative regulation of production of molecular mediator of immune response	11/994	52/19786	4.40992e+09	0.000419452865939012	0.000316160023851377	BST2/FCGR2B/HFE/HLA-F/HMOX1/IL10/IRAK3/JAK3/LILRB1/TGFB1/TNF	11
GO:2001056	positive regulation of cysteine-type endopeptidase activity	21/994	158/19786	4.41573e+09	0.000419452865939012	0.000316160023851377	AIM2/CARD8/CASP1/CASP8/CIDEB/CTSH/IFI16/LGALS9/MEFV/MYC/NLRC4/NLRP3/NOD1/P2RX1/PMAIP1/PYCARD/S100A8/S100A9/TNF/TNFRSF10A/TNFRSF10B	21
GO:0006875	cellular metal ion homeostasis	46/994	495/19786	4.58353e+09	0.000434579759714146	0.000327561827212614	C3AR1/CALCR/CCL3/CCL8/CCR1/CCR2/CCR5/CD19/CD4/CD40/CORO1A/CXCL12/CYBA/CYSLTR1/DISC1/ESR1/F2RL1/GHRL/GNA15/GSTM2/HAMP/HFE/HMOX1/ITPR2/LCN2/LPAR2/LTF/LYN/MYC/P2RX1/P2RX4/P2RY6/PIK3CG/PLCG2/PTPN6/PTPRC/RYR1/S100A8/S100A9/SLC11A1/SLC8B1/TCIRG1/TGFB1/TRPV4/TTC7A/WNT5A	46
GO:0033209	tumor necrosis factor-mediated signaling pathway	26/994	220/19786	4.61826e+09	0.000435989486706409	0.000328624400282654	AIM2/CARD16/CARD8/CASP1/CASP4/CASP8/CD40/EDA2R/F2RL1/HSPA1A/HSPA1B/IKBKB/LTBR/MAP3K14/PLVAP/PYCARD/SYK/TNF/TNFAIP3/TNFRSF12A/TNFRSF13C/TNFRSF1A/TNFRSF1B/TNFRSF8/TNFSF14/TNFSF8	26
GO:0002712	regulation of B cell mediated immunity	13/994	71/19786	4.62413e+09	0.000435989486706409	0.000328624400282654	BTK/C3/CD226/CD40/FCER1G/FCGR2B/HLA-E/IL10/PTPN6/PTPRC/STAT6/TGFB1/TNF	13
GO:0002889	regulation of immunoglobulin mediated immune response	13/994	71/19786	4.62413e+09	0.000435989486706409	0.000328624400282654	BTK/C3/CD226/CD40/FCER1G/FCGR2B/HLA-E/IL10/PTPN6/PTPRC/STAT6/TGFB1/TNF	13
GO:0031341	regulation of cell killing	23/994	183/19786	4.78525e+09	0.000450344734890288	0.000339444580514459	AGER/ARRB2/CD226/CD5L/CEACAM1/F2RL1/FCGR2B/HAVCR2/HLA-E/HLA-F/ICAM1/IL12RB1/IL18RAP/IL23A/ITGAM/LGALS9/LILRB1/PIK3R6/PTPRC/RIPK3/SERPINB9/TYROBP/VAV1	23
GO:0032956	regulation of actin cytoskeleton organization	33/994	313/19786	4.93302e+09	0.000463394027626159	0.000349280404840944	ARAP1/ARHGAP6/ARHGDIB/ARHGEF19/ARPC1B/BST2/CAPG/CORO1A/CSF1R/CXCL12/CYFIP1/F2RL1/FCHSD1/FES/FHOD1/GMFG/GPR65/GRHL3/HCK/HCLS1/ICAM1/IQGAP2/NCKAP1L/PLEK/PRKCD/PTGER4/PYCARD/SCIN/SERPINF2/TGFB1/TGFBR1/VASP/WAS	33
GO:0014066	regulation of phosphatidylinositol 3-kinase signaling	19/994	136/19786	5.05323e+09	0.000473810200912187	0.000357131531539479	BTN2A2/CEACAM1/CEP55/F2RL1/FGR/HCLS1/HCST/IER3/IL18/LYN/NCF1/OSM/PDGFB/PIK3AP1/PIK3CD/PIK3CG/PIK3R5/PTPN6/TNF	19
GO:0002762	negative regulation of myeloid leukocyte differentiation	12/994	62/19786	5.09629e+08	0.000476968130400714	0.000359511801513743	C1QC/CCL3/CEACAM1/INPP5D/LILRB1/LILRB3/LILRB4/LTF/LYN/MYC/TLR3/TRIB1	12
GO:2000117	negative regulation of cysteine-type endopeptidase activity	15/994	92/19786	5.11744e+08	0.000478067024458494	0.000360340086166752	ARRB2/BCL2L12/CARD16/CARD8/IFI16/LAMP3/LTF/MICAL1/MMP9/NAIP/PLAUR/RPS6KA1/SERPINB9/TNFAIP8/TNFSF14	15
GO:0032480	negative regulation of type I interferon production	11/994	53/19786	5.31481e+09	0.000494686067788459	0.000372866588098801	HAVCR2/IKBKE/IL10/LILRA4/LILRB1/NLRC5/NMI/PYCARD/RNF135/TNFAIP3/UBA7	11
GO:0061756	leukocyte adhesion to vascular endothelial cell	11/994	53/19786	5.31481e+09	0.000494686067788459	0.000372866588098801	CCR2/CX3CR1/CXCL12/ICAM1/ITGB2/ITGB7/PTAFR/SELL/SELPLG/SPN/TNF	11
GO:0051701	interaction with host	30/994	274/19786	5.35196e+09	0.000495007101685271	0.000373108565428592	AXL/CASP8/CCL8/CCR5/CD4/CD74/CD80/CD86/CLEC5A/CXCL8/CXCR4/FCN1/HAVCR1/HSPA1A/HSPA1B/ICAM1/ITGA5/ITGB3/ITGB7/LGALS9/MRC1/SELPLG/SERPINB9/SLC1A5/TGFB1/TRIM21/TRIM38/TRIM5/VAMP8/ZC3H12A	30
GO:0002467	germinal center formation	6/994	15/19786	5.35722e+09	0.000495007101685271	0.000373108565428592	BCL3/KLHL6/NFKB2/TNFAIP3/TNFRSF13C/UNC13D	6
GO:0032490	detection of molecule of bacterial origin	6/994	15/19786	5.35722e+09	0.000495007101685271	0.000373108565428592	LY96/NOD2/TLR1/TLR2/TLR6/TREM2	6
GO:0032645	regulation of granulocyte macrophage colony-stimulating factor production	6/994	15/19786	5.35722e+09	0.000495007101685271	0.000373108565428592	CD80/CD84/IL18/IL1B/IL23A/SYK	6
GO:2000515	negative regulation of CD4-positive, alpha-beta T cell activation	9/994	36/19786	5.41476e+09	0.000499415428987445	0.000376431315082191	VSIR/HLX/IL4R/JAK3/LGALS9/LOXL3/RUNX1/RUNX3/ZC3H12A	9
GO:0050792	regulation of viral process	29/994	261/19786	5.43036e+09	0.00049994772773108	0.00037683253199391	APOBEC3C/APOBEC3D/APOBEC3F/APOBEC3G/BST2/CCL3/CCL4/CCL8/CD4/CD74/CXCL8/CXCR4/FAM111A/FCN1/IFI16/LAMP3/LGALS9/LTF/OAS1/OASL/PARP10/PLSCR1/TNF/TRIM21/TRIM38/TRIM5/TRIM6/ZC3H12A/ZFP36	29
GO:0043405	regulation of MAP kinase activity	36/994	356/19786	5.5109e+09	0.000506445155109533	0.000381729928010851	AGER/C5AR1/CD300A/CD40/CD74/CSK/CXCR4/DUSP1/FGD2/FPR1/GHRL/IL1B/IRAK3/LYN/MAP3K14/MAP3K8/MAP4K1/MLKL/NOD1/NOD2/PDGFB/PIK3CG/PIK3R5/PIK3R6/PRKCD/PTPN6/PTPRC/S100A12/SH2B3/SYK/TGFB1/TGFBR1/TLR6/TNF/TRIB1/WNT5A	36
GO:0008154	actin polymerization or depolymerization	23/994	185/19786	5.67763e+09	0.000520824864732274	0.000392568545902099	AIF1/ARHGAP6/ARPC1B/CAPG/CATIP/CORO1A/CXCL12/CYFIP1/F2RL1/FCHSD1/GHRL/HCK/HCLS1/ICAM1/IQGAP2/MICAL1/NCKAP1L/PLEK/PRKCD/PYCARD/SCIN/VASP/WAS	23
GO:0032147	activation of protein kinase activity	34/994	329/19786	5.71106e+09	0.000522947687728889	0.000394168610709714	ADCY7/ADRB2/C5AR1/CD300A/CD74/CXCR4/FPR1/GHRL/IL18/IL1B/IL23A/ITGB3/MAP3K14/MAP3K8/MAP4K1/MLKL/NCKAP1L/NOD1/NOD2/PDGFB/PRKCD/PTPRC/RIPK3/SLC11A1/SOCS1/SYK/TGFBR1/TGFBR2/TLR3/TLR6/TNF/TNFRSF10A/TNFRSF10B/WNT5A	34
GO:0014068	positive regulation of phosphatidylinositol 3-kinase signaling	15/994	93/19786	5.82245e+08	0.000532188337567719	0.00040113369382318	F2RL1/FGR/HCLS1/HCST/IL18/LYN/NCF1/OSM/PDGFB/PIK3AP1/PIK3CD/PIK3CG/PIK3R5/PTPN6/TNF	15
GO:0045824	negative regulation of innate immune response	18/994	126/19786	5.86988e+09	0.000535560385639061	0.000403675354365364	A2M/ARRB2/CEACAM1/GRN/HAVCR2/HLA-E/HLA-F/IFI16/IRAK3/LGALS9/LILRB1/NLRC5/NMI/PARP14/SERPINB9/SLAMF8/TNFAIP3/VSIG4	18
GO:0046006	regulation of activated T cell proliferation	10/994	45/19786	6.25764e+09	0.000569916082106298	0.000429570749763835	AGER/BTN2A2/IL12RB1/IL18/IL23A/LGALS9/PDCD1LG2/PYCARD/RIPK3/TMIGD2	10
GO:0043254	regulation of protein complex assembly	43/994	458/19786	6.35279e+09	0.000577546893246459	0.000435322426836485	AIM2/ARPC1B/BIK/BMF/CAPG/CLDN7/CORO1A/CYFIP1/DDB2/EIF4EBP1/ESR1/FCHSD1/FES/FOSL1/GBP5/HCK/HCLS1/HSPA1A/HSPA1B/ICAM1/IQGAP2/IRGM/LCP1/MEFV/MORC1/NCKAP1L/P2RY12/PATL2/PIEZO1/PLEK/PMAIP1/PRKCD/PTGER4/PYCARD/SCIN/SMAD6/TAL1/TGFB1/TLR6/TMC8/TNF/VASP/WAS	43
GO:0002702	positive regulation of production of molecular mediator of immune response	21/994	162/19786	6.39883e+09	0.000580694109131865	0.000437694621498137	CD40/CD74/F2RL1/FCER1G/FFAR2/FFAR3/HLA-E/HLA-F/IL18/IL1B/IL4R/IL6/LILRB1/NLRP3/NOD2/PTPRC/SASH3/STAT6/TGFB1/TRIM6/WNT5A	21
GO:0032621	interleukin-18 production	5/994	10/19786	6.45955e+09	0.00058204688597908	0.000438714268745805	CD84/GBP5/IL10/NLRP3/TLR2	5
GO:0043313	regulation of neutrophil degranulation	5/994	10/19786	6.45955e+09	0.00058204688597908	0.000438714268745805	ITGAM/ITGB2/PRAM1/PTAFR/SYK	5
GO:0043615	astrocyte cell migration	5/994	10/19786	6.45955e+09	0.00058204688597908	0.000438714268745805	CCL2/CCL3/CCR2/GPR183/MMP14	5
GO:0045625	regulation of T-helper 1 cell differentiation	5/994	10/19786	6.45955e+09	0.00058204688597908	0.000438714268745805	CD80/HLX/IL27/IL4R/JAK3	5
GO:0042033	chemokine biosynthetic process	8/994	29/19786	6.58039e+09	0.000590839947234513	0.000445341984711032	AGER/HMOX1/IL18/IL1B/IL6/TLR3/TNF/WNT5A	8
GO:0050755	chemokine metabolic process	8/994	29/19786	6.58039e+09	0.000590839947234513	0.000445341984711032	AGER/HMOX1/IL18/IL1B/IL6/TLR3/TNF/WNT5A	8
GO:0097191	extrinsic apoptotic signaling pathway	27/994	238/19786	6.79293e+09	0.000608847391416312	0.000458914985265635	CASP8/HMOX1/HSPA1A/HSPA1B/ICAM1/IL1A/IL1B/IL6R/ITPRIP/LCN2/LTBR/PMAIP1/PTPRC/PYCARD/SERPINE1/SP100/TGFB1/TGFBR1/TLR3/TMC8/TNF/TNFAIP3/TNFRSF10A/TNFRSF10B/TNFRSF12A/TNFRSF1A/TNFRSF1B	27
GO:0030224	monocyte differentiation	9/994	37/19786	6.8386e+09	0.000610121062248312	0.000459875006839746	CD4/CD74/CSF1R/FES/IFI16/INPP5D/IRF7/MYC/ZFP36L1	9
GO:1903131	mononuclear cell differentiation	9/994	37/19786	6.8386e+09	0.000610121062248312	0.000459875006839746	CD4/CD74/CSF1R/FES/IFI16/INPP5D/IRF7/MYC/ZFP36L1	9
GO:0051604	protein maturation	34/994	332/19786	6.84315e+09	0.000610121062248312	0.000459875006839746	A2M/AANAT/BCL2L12/VSIR/C1QA/C1QB/C1QC/C2/C3/C3AR1/C5AR1/C5AR2/C9/CARD16/CARD8/CASP1/CASP8/CD19/CD5L/CFB/CIDEB/CTSH/CTSS/CTSZ/IFI16/IL1B/IL1R2/MMP14/PLAU/PYCARD/SERPINE1/SERPINF2/SRGN/VSIG4	34
GO:0042535	positive regulation of tumor necrosis factor biosynthetic process	7/994	22/19786	6.93313e+09	0.000615982171546453	0.000464292782008232	AGER/CCR2/CYBB/SPN/TLR1/TNFRSF8/TYROBP	7
GO:0045655	regulation of monocyte differentiation	7/994	22/19786	6.93313e+09	0.000615982171546453	0.000464292782008232	CD4/CD74/FES/INPP5D/IRF7/MYC/ZFP36L1	7
GO:0002437	inflammatory response to antigenic stimulus	12/994	64/19786	7.06399e+09	0.000625421296051712	0.000471407464183637	BTK/C3/CD68/CXCR2/CYSLTR1/FCER1G/FCGR2B/HLA-E/ICAM1/IL10/NLRP6/TNF	12
GO:0002832	negative regulation of response to biotic stimulus	12/994	64/19786	7.06399e+09	0.000625421296051712	0.000471407464183637	CARD16/CARD8/CEACAM1/FGL2/HAVCR2/LILRA2/LTF/MICB/SIGLEC11/TNFAIP3/TRIB1/TRIM38	12
GO:0002312	B cell activation involved in immune response	13/994	74/19786	7.24532e+09	0.000640360258053287	0.000482667615123742	BATF/BCL3/CD19/CD40/DOCK11/FCGR2B/GPR183/IL10/MFNG/PLCG2/PTPRC/STAT6/TGFB1	13
GO:0045765	regulation of angiogenesis	39/994	405/19786	8.01702e+09	0.000707334687332214	0.000533149180223685	C3/C3AR1/C5AR1/CCR2/CD40/CEACAM1/CTSH/CX3CR1/CXCL8/CXCR2/CXCR4/CYBB/ENG/GHRL/GRN/HHEX/HK2/HMOX1/IL10/IL1A/IL1B/IL6/ITGA5/ITGAX/ITGB2/LRG1/PIK3R6/RUNX1/SERPINE1/SP100/STAB1/TGFBR2/TLR3/TMIGD2/TNFAIP3/TNFRSF12A/VASH1/WNT5A/ZC3H12A	39
GO:0045670	regulation of osteoclast differentiation	14/994	85/19786	8.0572e+09	0.000709648071283689	0.000534892879181703	CCL3/CCR1/CEBPB/FOS/IL23A/INPP5D/LILRB1/LILRB3/LILRB4/LTF/TLR3/TNF/TREM2/TYROBP	14
GO:0008360	regulation of cell shape	19/994	141/19786	8.31853e+09	0.000731396990763813	0.000551285993783947	ARAP1/ARHGAP15/CCL2/CCL3/CORO1A/CSF1R/CYFIP1/FES/FGD2/FGD3/FGR/FMNL1/FMNL3/HCK/ICAM1/ITGB2/LST1/PDPN/PLXNB2	19
GO:0030101	natural killer cell activation	17/994	118/19786	8.38543e+09	0.000736006498257934	0.000554760381772742	AXL/CASP8/CORO1A/ELF4/HAVCR2/HLA-E/HLA-F/IL18/IL21R/IL23A/ITGB2/MERTK/PIK3CD/PRDM1/PTPRC/TYROBP/UNC13D	17
GO:0045638	negative regulation of myeloid cell differentiation	16/994	107/19786	8.5577e+09	0.000741597365427386	0.000558974463594991	C1QC/CCL3/CEACAM1/HIST1H4L/INPP5D/LILRB1/LILRB3/LILRB4/LTF/LYN/MYC/TAL1/TLR3/TRIB1/ZFP36/ZFP36L1	16
GO:0002724	regulation of T cell cytokine production	9/994	38/19786	8.56462e+09	0.000741597365427386	0.000558974463594991	CCR2/HFE/HLA-F/IL18/IL1B/IL6/NLRP3/SASH3/TNFRSF1B	9
GO:0032620	interleukin-17 production	9/994	38/19786	8.56462e+09	0.000741597365427386	0.000558974463594991	VSIR/IL18/IL23A/IL6/MYD88/NCKAP1L/NOD2/OSM/TGFB1	9
GO:0010543	regulation of platelet activation	8/994	30/19786	8.58047e+09	0.000741597365427386	0.000558974463594991	CEACAM1/LYN/PDGFB/PDPN/PLEK/PRKCD/SH2B3/SYK	8
GO:0010575	positive regulation of vascular endothelial growth factor production	8/994	30/19786	8.58047e+09	0.000741597365427386	0.000558974463594991	C3/C3AR1/C5AR1/HPSE/IL1A/IL1B/IL6/TGFB1	8
GO:0034123	positive regulation of toll-like receptor signaling pathway	8/994	30/19786	8.58047e+09	0.000741597365427386	0.000558974463594991	CYBA/F2RL1/LTF/TLR1/TLR2/TLR3/TLR5/TREML4	8
GO:1901623	regulation of lymphocyte chemotaxis	8/994	30/19786	8.58047e+09	0.000741597365427386	0.000558974463594991	CCL2/CCL3/CCL4/CCR2/SLC8B1/TMEM102/TNFSF14/WNT5A	8
GO:1903306	negative regulation of regulated secretory pathway	8/994	30/19786	8.58047e+09	0.000741597365427386	0.000558974463594991	CCR2/CD300A/CD84/CEACAM1/FCGR2B/HLA-F/HMOX1/LGALS9	8
GO:2000108	positive regulation of leukocyte apoptotic process	8/994	30/19786	8.58047e+09	0.000741597365427386	0.000558974463594991	CDKN2A/HCAR2/IL10/LGALS9/LYN/NFKBID/PIK3CD/WNT5A	8
GO:0070228	regulation of lymphocyte apoptotic process	11/994	56/19786	9.04561e+09	0.000780471582906861	0.00058827566647985	BTK/CD74/DOCK8/GIMAP8/IL10/JAK3/LGALS9/MIR17HG/NFKBID/RIPK3/WNT5A	11
GO:0033628	regulation of cell adhesion mediated by integrin	10/994	47/19786	9.27126e+09	0.000797234453431832	0.000600910577277581	FERMT3/LYN/NCKAP1L/P2RY12/PIEZO1/PIK3CG/PLAU/PTPN6/SERPINE1/SYK	10
GO:0042036	negative regulation of cytokine biosynthetic process	10/994	47/19786	9.27126e+09	0.000797234453431832	0.000600910577277581	BCL3/GHRL/IL10/IL6/INPP5D/LILRB1/NMI/PTPRC/TYROBP/ZFP36	10
GO:0035588	G protein-coupled purinergic receptor signaling pathway	7/994	23/19786	9.53592e+09	0.000817226979898704	0.00061597982142368	ACPP/GPR34/P2RY12/P2RY13/P2RY6/P2RY8/PTAFR	7
GO:2000316	regulation of T-helper 17 type immune response	7/994	23/19786	9.53592e+09	0.000817226979898704	0.00061597982142368	IL12RB1/IL23A/LOXL3/NFKBID/NFKBIZ/NLRP3/ZC3H12A	7
GO:0009620	response to fungus	12/994	66/19786	9.65417e+09	0.000825967733540304	0.000622568110845951	BTK/CARD9/COTL1/GNLY/HAMP/IL17RA/LTF/S100A12/S100A8/S100A9/SYK/TGFB1	12
GO:2001236	regulation of extrinsic apoptotic signaling pathway	21/994	167/19786	9.96907e+09	0.000851475938166732	0.000641794763559465	CASP8/HMOX1/HSPA1A/HSPA1B/ICAM1/IL1A/IL1B/ITPRIP/LTBR/PMAIP1/PTPRC/PYCARD/SERPINE1/SP100/TGFBR1/TMC8/TNF/TNFAIP3/TNFRSF10A/TNFRSF10B/TNFRSF12A	21
GO:0050728	negative regulation of inflammatory response	23/994	192/19786	0.000100908111127292	0.000860427887162579	0.00064854224018406	ACP5/ADCY7/AGER/CYP19A1/FCGR2B/FPR2/GHRL/GRN/IL10/IL1R2/MEFV/NLRP3/NLRP6/PRKCD/PTGER4/PTPRC/PYCARD/SIGLEC10/SLAMF8/TNFAIP3/TNFRSF1A/TNFRSF1B/ZC3H12A	23
GO:0043029	T cell homeostasis	9/994	39/19786	0.000106418701780336	0.000904381007437569	0.000681671634885833	CORO1A/JAK3/LGALS9/NCKAP1L/PMAIP1/RIPK3/TCIRG1/TGFB1/TNFSF14	9
GO:0048143	astrocyte activation	9/994	39/19786	0.000106418701780336	0.000904381007437569	0.000681671634885833	AGER/C1QA/C5AR1/FPR2/GRN/IL1B/IL6/TNF/TREM2	9
GO:0051056	regulation of small GTPase mediated signal transduction	35/994	354/19786	0.00010912239959718	0.000925809740822817	0.000697823411183793	A2M/ADGRG1/ARAP1/ARHGAP15/ARHGAP22/ARHGAP24/ARHGAP25/ARHGAP30/ARHGAP4/ARHGAP45/ARHGAP6/ARHGAP9/ARHGDIB/ARHGEF1/ARHGEF19/ARHGEF40/CYTH4/F2RL1/FBP1/FGD2/FGD3/GMIP/LYN/MYO9B/PLEKHG6/PSD4/RAC2/RASAL3/RASGRP4/RHOH/SIPA1/SPATA13/SRGAP2/TAGAP/VAV1	35
GO:0010818	T cell chemotaxis	8/994	31/19786	0.000110590575936401	0.000935842386062564	0.000705385455970851	CCL3/CCR2/GPR183/PIK3CD/PIK3CG/TMEM102/TNFSF14/WNT5A	8
GO:0042531	positive regulation of tyrosine phosphorylation of STAT protein	13/994	77/19786	0.000110673214093585	0.000935842386062564	0.000705385455970851	CD40/CSF1R/HCLS1/IL18/IL23A/IL6/IL6R/LYN/OSM/PARP14/PARP9/TNF/TNFRSF1A	13
GO:1903727	positive regulation of phospholipid metabolic process	10/994	48/19786	0.000111892026702188	0.000944576876578937	0.000711969024600914	CD19/FGR/FPR2/LYN/NOD2/P2RY12/PDGFB/PRKCD/RAB38/TGFB1	10
GO:0051224	negative regulation of protein transport	26/994	232/19786	0.000112458655714473	0.000947785884479188	0.000714387794614587	BTN2A2/C5AR2/CARD16/CARD8/CSK/DERL3/F2RL1/FCGR2B/GHRL/IL10/IL1B/IL1R2/LILRA5/LILRB1/NLRP3/PTGER4/RHBDF2/SERPINB1/SP100/SRGN/TLR6/TLR8/TNF/TNFAIP3/UCP2/ZC3H12A	26
GO:0045628	regulation of T-helper 2 cell differentiation	5/994	11/19786	0.000113521122946766	0.000952003872632779	0.000717567077302903	CD86/HLX/IL18/IL4R/NLRP3	5
GO:0046645	positive regulation of gamma-delta T cell activation	5/994	11/19786	0.000113521122946766	0.000952003872632779	0.000717567077302903	LILRB1/NCKAP1L/NOD2/PTPRC/SYK	5
GO:0051132	NK T cell activation	5/994	11/19786	0.000113521122946766	0.000952003872632779	0.000717567077302903	CD300A/ELF4/IL18/IL23A/RASAL3	5
GO:0048015	phosphatidylinositol-mediated signaling	22/994	182/19786	0.000123992706119631	0.00103810697281708	0.000782466760720261	BTN2A2/CEACAM1/CEP55/CSF1R/F2RL1/FGR/HCLS1/HCST/IER3/IL18/LYN/NCF1/OSM/PDGFB/PIK3AP1/PIK3CD/PIK3CG/PIK3R5/PTAFR/PTPN6/TNF/ZFP36L1	22
GO:0046456	icosanoid biosynthetic process	11/994	58/19786	0.000126188264252346	0.00105301930858854	0.000793706842302801	ALOX5/ALOX5AP/CD74/GGTA1P/HPGDS/IL1B/LTC4S/PLA2G4A/PTGS1/SYK/TBXAS1	11
GO:1902041	regulation of extrinsic apoptotic signaling pathway via death domain receptors	11/994	58/19786	0.000126188264252346	0.00105301930858854	0.000793706842302801	CASP8/HMOX1/ICAM1/ITPRIP/PMAIP1/SERPINE1/SP100/TMC8/TNFAIP3/TNFRSF10A/TNFRSF10B	11
GO:0031960	response to corticosteroid	21/994	170/19786	0.000128743547944832	0.00107258149287809	0.000808451718673415	AANAT/AIF1/CALCR/CDKN1A/CYBA/CYBB/DUSP1/EIF4EBP1/ENG/FOS/FOSL1/ICAM1/IL10/IL1RN/IL6/PTAFR/TGFB1/TNF/ZFP36/ZFP36L1/ZFP36L2	21
GO:0002251	organ or tissue specific immune response	9/994	40/19786	0.000131248260454875	0.00108987526083607	0.000821486790153577	FFAR2/FFAR3/HIST1H2BF/HIST1H2BI/IL6/IL6R/LTF/PIGR/RNASE3	9
GO:1990774	tumor necrosis factor secretion	9/994	40/19786	0.000131248260454875	0.00108987526083607	0.000821486790153577	GHRL/HAVCR2/LGALS9/LILRA2/LILRA5/MMP8/TMEM106A/WNT5A/ZC3H12A	9
GO:0014065	phosphatidylinositol 3-kinase signaling	20/994	158/19786	0.000131996638445665	0.0010943016583701	0.000824823160133553	BTN2A2/CEACAM1/CEP55/F2RL1/FGR/HCLS1/HCST/IER3/IL18/LYN/NCF1/OSM/PDGFB/PIK3AP1/PIK3CD/PIK3CG/PIK3R5/PTPN6/TNF/ZFP36L1	20
GO:0050798	activated T cell proliferation	10/994	49/19786	0.000134320641129353	0.00111057784373072	0.00083709123497506	AGER/BTN2A2/IL12RB1/IL18/IL23A/LGALS9/PDCD1LG2/PYCARD/RIPK3/TMIGD2	10
GO:0048771	tissue remodeling	22/994	183/19786	0.000134396964560093	0.00111057784373072	0.00083709123497506	ADRB2/AGER/AXL/CCR2/CEACAM1/CSF1R/CSK/IL18/IL1A/IL23A/IL6/INPP5D/ITGB3/LRRK1/MERTK/MMP14/RAC2/SYK/TCIRG1/TGFB1/TMEM119/TNFAIP3	22
GO:0043552	positive regulation of phosphatidylinositol 3-kinase activity	8/994	32/19786	0.000141007803895965	0.00116331438214171	0.000876841077199957	CD19/FGR/FPR2/LYN/NOD2/P2RY12/PDGFB/TGFB1	8
GO:0072503	cellular divalent inorganic cation homeostasis	39/994	417/19786	0.000148527281609346	0.00122336409260729	0.000922103177985857	C3AR1/CALCR/CCL3/CCL8/CCR1/CCR2/CCR5/CD19/CD4/CD40/CORO1A/CXCL12/CYBA/CYSLTR1/DISC1/ESR1/F2RL1/GHRL/GNA15/GSTM2/ITPR2/LPAR2/LYN/P2RX1/P2RX4/P2RY6/PIK3CG/PLCG2/PTPN6/PTPRC/RYR1/S100A8/S100A9/SLC11A1/SLC8B1/TCIRG1/TGFB1/TRPV4/WNT5A	39
GO:0002262	myeloid cell homeostasis	21/994	172/19786	0.000152052030458246	0.00125036960969062	0.000942458420775943	AXL/CCR2/CXCR2/FCER1G/HCAR2/HCLS1/HMOX1/HSPA1A/HSPA1B/IKZF1/IL6/INPP5D/LYN/MERTK/NCKAP1L/PIK3CD/SH2B3/SPI1/TAL1/ZFP36/ZFP36L1	21
GO:0048017	inositol lipid-mediated signaling	22/994	185/19786	0.000157551209048724	0.00129349797154381	0.000974966158878171	BTN2A2/CEACAM1/CEP55/CSF1R/F2RL1/FGR/HCLS1/HCST/IER3/IL18/LYN/NCF1/OSM/PDGFB/PIK3AP1/PIK3CD/PIK3CG/PIK3R5/PTAFR/PTPN6/TNF/ZFP36L1	22
GO:0030890	positive regulation of B cell proliferation	9/994	41/19786	0.000160736976542501	0.0013154205340813	0.000991490155869392	CARD11/CD40/CD74/CDKN1A/GPR183/NCKAP1L/NFATC2/PTPRC/TNFRSF13C	9
GO:0043433	negative regulation of DNA-binding transcription factor activity	23/994	198/19786	0.00016073910894618	0.0013154205340813	0.000991490155869392	ADGRG3/AIM2/ARRB2/CARD8/CDKN2A/CMKLR1/ESR1/HAVCR2/HMOX1/IL10/IRAK3/NFKBID/NLRC5/NLRP3/PARP10/PIM1/PYCARD/SP100/TMIGD3/TNFAIP3/TRIB1/TRIM21/ZC3H12A	23
GO:1904950	negative regulation of establishment of protein localization	26/994	238/19786	0.000170381988939427	0.0013920920704022	0.00104928085589876	BTN2A2/C5AR2/CARD16/CARD8/CSK/DERL3/F2RL1/FCGR2B/GHRL/IL10/IL1B/IL1R2/LILRA5/LILRB1/NLRP3/PTGER4/RHBDF2/SERPINB1/SP100/SRGN/TLR6/TLR8/TNF/TNFAIP3/UCP2/ZC3H12A	26
GO:0045410	positive regulation of interleukin-6 biosynthetic process	7/994	25/19786	0.000171194309964465	0.0013964839217326	0.00105259118688973	AGER/IL1B/PTAFR/TLR1/TLR6/TNF/TYROBP	7
GO:0001913	T cell mediated cytotoxicity	12/994	70/19786	0.000173474362951099	0.00141281524441905	0.00106490082115224	AGER/CEACAM1/CTSC/CTSH/FCGR2B/HLA-E/HLA-F/IL12RB1/IL23A/LILRB1/PTPRC/RIPK3	12
GO:0035458	cellular response to interferon-beta	6/994	18/19786	0.000174475634039084	0.00141642998751857	0.00106762541158269	AIM2/IFI16/IRF1/MNDA/TLR3/TRIM6	6
GO:0090330	regulation of platelet aggregation	6/994	18/19786	0.000174475634039084	0.00141642998751857	0.00106762541158269	CEACAM1/LYN/PDPN/PRKCD/SH2B3/SYK	6
GO:0030198	extracellular matrix organization	36/994	377/19786	0.000175437402806401	0.00142196631748346	0.00107179838632165	A2M/ADAMTSL4/B4GALT1/BCL3/CAPNS2/COL8A2/COLGALT1/CTSS/ENG/ICAM1/IL6/ITGA5/ITGAL/ITGAM/ITGAX/ITGB2/ITGB3/ITGB7/LCP1/LOXL3/MMP14/MMP2/MMP8/MMP9/NFKB2/PDGFB/PDPN/SERPINE1/SERPINF2/SPINT1/SPP1/TGFB1/TGFBR1/TNF/TNFRSF1A/TNFRSF1B	36
GO:2001198	regulation of dendritic cell differentiation	8/994	33/19786	0.00017799850370166	0.00144042738186598	0.00108571330031904	AGER/CEBPB/FCGR2B/LGALS9/LILRB1/LILRB2/TMEM176A/TMEM176B	8
GO:0070486	leukocyte aggregation	5/994	12/19786	0.000186559083554525	0.00150490994067316	0.00113431663334155	IL1B/RAC2/S100A8/S100A9/STK10	5
GO:0072540	T-helper 17 cell lineage commitment	5/994	12/19786	0.000186559083554525	0.00150490994067316	0.00113431663334155	BATF/IL12RB1/IL23A/IL6/LOXL3	5
GO:1905954	positive regulation of lipid localization	13/994	81/19786	0.000187830586688241	0.00151276551751131	0.00114023772617984	ABCB4/APOC4/C3/CYP19A1/GHRL/IKBKE/IL1B/LIPG/MSR1/P2RX4/PRKCD/SPP1/ZC3H12A	13
GO:2000778	positive regulation of interleukin-6 secretion	10/994	51/19786	0.000190674332511048	0.00153323885731194	0.00115566938042589	AIF1/F2RL1/IL1B/LGALS9/LILRA2/LILRA5/PYCARD/TLR8/TNF/TRPV4	10
GO:0043062	extracellular structure organization	40/994	437/19786	0.000193345288042485	0.00154981191456137	0.00116816122063192	A2M/ADAMTSL4/APOC1/APOC4/B4GALT1/BCL3/CAPNS2/COL8A2/COLGALT1/CTSS/ENG/ICAM1/IL6/ITGA5/ITGAL/ITGAM/ITGAX/ITGB2/ITGB3/ITGB7/LCP1/LIPC/LIPG/LOXL3/MMP14/MMP2/MMP8/MMP9/NFKB2/PDGFB/PDPN/SERPINE1/SERPINF2/SPINT1/SPP1/TGFB1/TGFBR1/TNF/TNFRSF1A/TNFRSF1B	40
GO:0072507	divalent inorganic cation homeostasis	40/994	437/19786	0.000193345288042485	0.00154981191456137	0.00116816122063192	C3AR1/CALCR/CCL3/CCL8/CCR1/CCR2/CCR5/CD19/CD4/CD40/CORO1A/CXCL12/CYBA/CYSLTR1/DISC1/ESR1/F2RL1/GHRL/GNA15/GSTM2/ITPR2/LPAR2/LYN/P2RX1/P2RX4/P2RY6/PIK3CG/PLCG2/PTPN6/PTPRC/RYR1/S100A8/S100A9/SLC11A1/SLC8B1/TCIRG1/TGFB1/TMC8/TRPV4/WNT5A	40
GO:0007204	positive regulation of cytosolic calcium ion concentration	28/994	267/19786	0.000195530126728561	0.00156007644833212	0.0011758980499763	C3AR1/CALCR/CCL3/CCR1/CCR5/CD19/CD4/CORO1A/CYBA/CYSLTR1/ESR1/F2RL1/GHRL/GNA15/GSTM2/ITPR2/LPAR2/LYN/P2RX4/P2RY6/PIK3CG/PLCG2/PTPN6/PTPRC/RYR1/SLC8B1/TGFB1/TRPV4	28
GO:0048246	macrophage chemotaxis	9/994	42/19786	0.000195546772449343	0.00156007644833212	0.0011758980499763	C3AR1/C5AR1/CCL2/CCL3/CKLF/CMKLR1/CYP19A1/SLAMF8/TRPV4	9
GO:0071677	positive regulation of mononuclear cell migration	9/994	42/19786	0.000195546772449343	0.00156007644833212	0.0011758980499763	AGER/AIF1/CCR1/CCR2/CXCL12/FPR2/SERPINE1/TGFB1/TNF	9
GO:0031343	positive regulation of cell killing	12/994	71/19786	0.000199352272189398	0.00158794396123279	0.00119690301682432	CD226/CD5L/F2RL1/HLA-E/HLA-F/IL12RB1/IL18RAP/IL23A/ITGAM/PTPRC/TYROBP/VAV1	12
GO:0001912	positive regulation of leukocyte mediated cytotoxicity	11/994	61/19786	0.000201933783979633	0.00160348045341327	0.00120861355247021	CD226/F2RL1/HLA-E/HLA-F/IL12RB1/IL18RAP/IL23A/ITGAM/PTPRC/TYROBP/VAV1	11
GO:1900015	regulation of cytokine production involved in inflammatory response	11/994	61/19786	0.000201933783979633	0.00160348045341327	0.00120861355247021	ADCY7/GBP5/GPSM3/IL17RA/IL1R2/MEFV/MYD88/NOD2/PYCARD/TLR6/ZC3H12A	11
GO:0007015	actin filament organization	34/994	352/19786	0.000211893337635577	0.00167994062693292	0.00126624493908509	AIF1/ARAP1/ARHGAP25/ARHGAP6/ARPC1B/CAPG/CATIP/CORO1A/CXCL12/CYFIP1/F2RL1/FCHSD1/FHOD1/GHRL/GPR65/HCK/HCLS1/ICAM1/IQGAP2/LCP1/MICAL1/NCKAP1L/PLEK/PRKCD/PTGER4/PYCARD/RAC2/SCIN/SERPINF2/TGFBR1/TRPV4/VASP/WAS/XIRP1	34
GO:0031100	animal organ regeneration	13/994	82/19786	0.000213115462953022	0.00168699810393654	0.00127156446907042	AXL/C5AR1/CDKN1A/CEBPB/CXCL12/HAMP/HFE/HMOX1/IL10/LCP1/TGFB1/TGFBR2/UCP2	13
GO:0032689	negative regulation of interferon-gamma production	8/994	34/19786	0.000222604673139146	0.00175664122498935	0.00132405754421928	AXL/VSIR/HAVCR2/IL10/LGALS9/LILRB1/PDCD1LG2/ZC3H12A	8
GO:0071353	cellular response to interleukin-4	8/994	34/19786	0.000222604673139146	0.00175664122498935	0.00132405754421928	CD300LF/CORO1A/IL2RG/IL4R/JAK3/MRC1/PARP14/STAT6	8
GO:0002360	T cell lineage commitment	7/994	26/19786	0.000224171677049073	0.0017635301281167	0.00132925001267977	BATF/IL12RB1/IL23A/IL6/LOXL3/SPN/STAT6	7
GO:0050711	negative regulation of interleukin-1 secretion	7/994	26/19786	0.000224171677049073	0.0017635301281167	0.00132925001267977	CARD16/CARD8/IL1R2/NLRP3/SERPINB1/TNFAIP3/ZC3H12A	7
GO:0002711	positive regulation of T cell mediated immunity	10/994	52/19786	0.000225573168392283	0.00177181273843831	0.00133549297938586	HLA-E/HLA-F/IL12RB1/IL18/IL1B/IL23A/IL6/NLRP3/PTPRC/SASH3	10
GO:0046328	regulation of JNK cascade	22/994	190/19786	0.000231529051340277	0.00181299019863064	0.00136653023733236	AGER/CARD9/EDA2R/F2RL1/FCGR2B/FGD2/IL1B/LTBR/MAP4K1/MLKL/MMP8/NCF1/NOD1/NOD2/PYCARD/SERPINF2/SYK/TLR3/TLR6/TNF/TRPV4/WNT5A	22
GO:0071347	cellular response to interleukin-1	22/994	190/19786	0.000231529051340277	0.00181299019863064	0.00136653023733236	CCL2/CCL3/CD40/CEBPB/CXCL8/GBP2/GBP3/ICAM1/IKBKB/IL1A/IL1B/IL1R2/IL1RN/IL6/IRAK3/LCN2/MAP3K8/MYD88/NOD1/NOD2/PYCARD/ZC3H12A	22
GO:2001233	regulation of apoptotic signaling pathway	40/994	441/19786	0.000233560763390275	0.00182608584546058	0.00137640100077281	ARRB2/BCL2L12/BIK/BMF/CASP8/CD74/CIDEB/CTSC/CTSH/CX3CR1/CXCL12/HMOX1/HSPA1A/HSPA1B/ICAM1/IL1A/IL1B/ITPRIP/LGALS9/LTBR/MMP9/PLAUR/PMAIP1/PRKCD/PTPRC/PYCARD/RIPK3/S100A8/S100A9/SERPINE1/SP100/TGFBR1/TMC8/TMEM102/TNF/TNFAIP3/TNFRSF10A/TNFRSF10B/TNFRSF12A/VNN1	40
GO:1904645	response to amyloid-beta	11/994	62/19786	0.000234496121445761	0.00183058262547981	0.00137979042111913	ADRB2/AGER/CALCR/CASP4/FCGR2B/FPR2/ICAM1/MMP2/MMP9/TLR6/TREM2	11
GO:0010863	positive regulation of phospholipase C activity	9/994	43/19786	0.000236401883130011	0.00184262940194282	0.00138887060495659	C5AR1/ESR1/GNA15/LPAR2/P2RY12/P2RY6/PLCB2/PTAFR/RASGRP4	9
GO:0070302	regulation of stress-activated protein kinase signaling cascade	26/994	243/19786	0.00023752003951441	0.00184850971027907	0.00139330285128224	AGER/CARD9/DUSP1/EDA2R/F2RL1/FCGR2B/FGD2/IL1B/LTBR/LYN/MAP4K1/MLKL/MMP8/MYC/NCF1/NOD1/NOD2/PYCARD/SERPINF2/SYK/TLR3/TLR6/TNF/TRPV4/WNT5A/ZC3H12A	26
GO:0050829	defense response to Gram-negative bacterium	14/994	94/19786	0.000243063814749564	0.00188876193663193	0.00142364271989967	CD4/F2RL1/GSDMD/IL23A/IL6/IL6R/IRGM/LTF/MPEG1/PYCARD/RNASE3/RNASE6/SERPINE1/SLC11A1	14
GO:0007252	I-kappaB phosphorylation	6/994	19/19786	0.000244207355193476	0.00189186246812995	0.00142597972649079	CX3CR1/IKBKB/IKBKE/TLR2/TLR3/TLR7	6
GO:0033033	negative regulation of myeloid cell apoptotic process	6/994	19/19786	0.000244207355193476	0.00189186246812995	0.00142597972649079	CCR5/CLEC5A/CXCR2/FCER1G/IRF7/NOD2	6
GO:0070555	response to interleukin-1	24/994	218/19786	0.000265686497879198	0.00205512752240804	0.00154903975932452	CCL2/CCL3/CD40/CEBPB/CXCL8/CYBA/GBP2/GBP3/ICAM1/IKBKB/IL1A/IL1B/IL1R2/IL1RN/IL6/IRAK3/LCN2/LGALS9/MAP3K8/MYD88/NOD1/NOD2/PYCARD/ZC3H12A	24
GO:0019722	calcium-mediated signaling	23/994	205/19786	0.000268620805148972	0.00207466706955483	0.00156376757308768	BTK/CCL20/CCL3/CCL4/CCR5/CD4/CMKLR1/CXCL8/CXCR4/FPR2/GSTM2/IRGM/LAT2/NFATC1/P2RX4/P2RY12/P2RY6/PLCG2/PLEK/PTPRC/SYK/TNF/TREM2	23
GO:0002507	tolerance induction	9/994	44/19786	0.000284091099770068	0.00219082089382623	0.00165131780538819	HAVCR2/HLA-E/IRAK3/LGALS9/LILRB2/LYN/TGFB1/TGFBR2/TNFAIP3	9
GO:0002438	acute inflammatory response to antigenic stimulus	7/994	27/19786	0.000289602210751662	0.00219793864683773	0.00165668276804459	BTK/C3/CXCR2/FCER1G/FCGR2B/HLA-E/ICAM1	7
GO:0002739	regulation of cytokine secretion involved in immune response	7/994	27/19786	0.000289602210751662	0.00219793864683773	0.00165668276804459	F2RL1/IL10/LILRB1/TNF/TNFRSF1B/TRIM6/WNT5A	7
GO:0034162	toll-like receptor 9 signaling pathway	7/994	27/19786	0.000289602210751662	0.00219793864683773	0.00165668276804459	HAVCR2/LILRA4/MYD88/PIK3AP1/TLR7/TLR8/UNC93B1	7
GO:0032725	positive regulation of granulocyte macrophage colony-stimulating factor production	5/994	13/19786	0.000290636515284328	0.00219793864683773	0.00165668276804459	CD80/IL18/IL1B/IL23A/SYK	5
GO:0035723	interleukin-15-mediated signaling pathway	5/994	13/19786	0.000290636515284328	0.00219793864683773	0.00165668276804459	CD4/IL15RA/IL2RG/JAK3/STAT5A	5
GO:0043374	CD8-positive, alpha-beta T cell differentiation	5/994	13/19786	0.000290636515284328	0.00219793864683773	0.00165668276804459	IRF1/NCKAP1L/RUNX1/RUNX3/SOCS1	5
GO:0045779	negative regulation of bone resorption	5/994	13/19786	0.000290636515284328	0.00219793864683773	0.00165668276804459	CSK/IL6/INPP5D/TMEM119/TNFAIP3	5
GO:0046643	regulation of gamma-delta T cell activation	5/994	13/19786	0.000290636515284328	0.00219793864683773	0.00165668276804459	LILRB1/NCKAP1L/NOD2/PTPRC/SYK	5
GO:0060340	positive regulation of type I interferon-mediated signaling pathway	5/994	13/19786	0.000290636515284328	0.00219793864683773	0.00165668276804459	IKBKE/IRF7/NLRC5/TRIM6/WNT5A	5
GO:0070673	response to interleukin-18	5/994	13/19786	0.000290636515284328	0.00219793864683773	0.00165668276804459	ALOX5/IL18/IL18BP/IL18RAP/PDGFB	5
GO:0071350	cellular response to interleukin-15	5/994	13/19786	0.000290636515284328	0.00219793864683773	0.00165668276804459	CD4/IL15RA/IL2RG/JAK3/STAT5A	5
GO:1903977	positive regulation of glial cell migration	5/994	13/19786	0.000290636515284328	0.00219793864683773	0.00165668276804459	CCL3/CCR2/P2RX4/P2RY12/TREM2	5
GO:2000318	positive regulation of T-helper 17 type immune response	5/994	13/19786	0.000290636515284328	0.00219793864683773	0.00165668276804459	IL12RB1/IL23A/NFKBID/NFKBIZ/NLRP3	5
GO:0001894	tissue homeostasis	25/994	233/19786	0.000297309746626395	0.00224385519538723	0.00169129208476028	ADRB2/CCR2/CORO1A/CSF1R/CSK/CTSH/CYTL1/ESRRB/GCNT2/IL6/INPP5D/ITGB3/LRRK1/LTF/LYZ/NOD2/P2RX4/PIGR/RAC2/RCN3/SASH3/SYK/TCIRG1/TMEM119/TNFAIP3	25
GO:1903036	positive regulation of response to wounding	12/994	74/19786	0.000297591184905745	0.00224385519538723	0.00169129208476028	CXCR4/DUOX1/DUOX2/GRN/HPSE/PDPN/PLEK/RREB1/SCARF1/SERPINE1/SERPINF2/TGFBR2	12
GO:0002720	positive regulation of cytokine production involved in immune response	16/994	119/19786	0.000302609250431625	0.00227831142324966	0.00171726325508099	CD74/F2RL1/FCER1G/FFAR2/FFAR3/HLA-E/HLA-F/IL18/IL1B/IL6/LILRB1/NLRP3/NOD2/SASH3/TRIM6/WNT5A	16
GO:0051480	regulation of cytosolic calcium ion concentration	30/994	302/19786	0.000303385091729222	0.00228077372214187	0.00171911919776182	C3AR1/CALCR/CCL3/CCR1/CCR5/CD19/CD4/CORO1A/CYBA/CYSLTR1/ESR1/F2RL1/GHRL/GNA15/GSTM2/ITPR2/LPAR2/LYN/P2RX1/P2RX4/P2RY6/PIK3CG/PLCG2/PTPN6/PTPRC/RYR1/SLC8B1/TGFB1/TRPV4/WNT5A	30
GO:0048010	vascular endothelial growth factor receptor signaling pathway	14/994	96/19786	0.000304120176003937	0.00228292279830429	0.00172073905073206	AXL/CYBA/CYBB/CYFIP1/HHEX/IL1B/ITGA5/ITGB3/MYOF/NCF1/NCF2/NCF4/NCKAP1L/VAV1	14
GO:1902905	positive regulation of supramolecular fiber organization	23/994	207/19786	0.000309347188076163	0.00231873511770363	0.00174773236672746	ARPC1B/COLGALT1/CORO1A/CYFIP1/F2RL1/FCHSD1/FES/FHOD1/GPR65/HCK/HSPA1A/HSPA1B/ICAM1/IQGAP2/NCKAP1L/PLEK/PYCARD/SCIN/SERPINF2/TGFBR1/TRPV4/VASP/WAS	23
GO:0002534	cytokine production involved in inflammatory response	11/994	64/19786	0.000313049722708821	0.00234303194522272	0.00176604595137958	ADCY7/GBP5/GPSM3/IL17RA/IL1R2/MEFV/MYD88/NOD2/PYCARD/TLR6/ZC3H12A	11
GO:0002313	mature B cell differentiation involved in immune response	6/994	20/19786	0.000334113142760085	0.00249700439927464	0.00188210174381416	BCL3/DOCK11/FCGR2B/GPR183/MFNG/PLCG2	6
GO:0002691	regulation of cellular extravasation	8/994	36/19786	0.000339349663715278	0.0025258937303595	0.00190387689984842	AGER/CCR2/CXCL12/ICAM1/PLVAP/PTAFR/PTGER4/RIPK3	8
GO:0090218	positive regulation of lipid kinase activity	8/994	36/19786	0.000339349663715278	0.0025258937303595	0.00190387689984842	CD19/FGR/FPR2/LYN/NOD2/P2RY12/PDGFB/TGFB1	8
GO:1900274	regulation of phospholipase C activity	9/994	45/19786	0.000339469779188417	0.0025258937303595	0.00190387689984842	C5AR1/ESR1/GNA15/LPAR2/P2RY12/P2RY6/PLCB2/PTAFR/RASGRP4	9
GO:0006919	activation of cysteine-type endopeptidase activity involved in apoptotic process	13/994	86/19786	0.000345527339860889	0.0025606982302442	0.00193011057806886	CASP8/CTSH/NLRC4/NLRP3/NOD1/P2RX1/PMAIP1/PYCARD/S100A8/S100A9/TNF/TNFRSF10A/TNFRSF10B	13
GO:0046849	bone remodeling	13/994	86/19786	0.000345527339860889	0.0025606982302442	0.00193011057806886	ADRB2/CSF1R/CSK/IL6/INPP5D/ITGB3/LRRK1/RAC2/SYK/TCIRG1/TGFB1/TMEM119/TNFAIP3	13
GO:0048002	antigen processing and presentation of peptide antigen	33/994	347/19786	0.000345658989757482	0.0025606982302442	0.00193011057806886	CD74/CTSS/CYBA/CYBB/ERAP2/FCGR1A/FCGR1B/FCGR2B/HFE/HLA-B/HLA-DMA/HLA-DMB/HLA-DOA/HLA-DPA1/HLA-DPB1/HLA-DQA1/HLA-DQA1/HLA-DQB1/HLA-DQB2/HLA-DRA/HLA-DRB1/HLA-DRB5/HLA-E/HLA-F/IFI30/IKBKB/NCF1/NCF2/NCF4/PYCARD/SLC11A1/TREM2/VAMP8	33
GO:0002686	negative regulation of leukocyte migration	10/994	55/19786	0.000363888878970669	0.00268791174844323	0.00202599698680273	C5AR2/CCL2/CD300A/CXCL12/CYP19A1/DUSP1/GCSAM/HMOX1/PTGER4/SLAMF8	10
GO:1903307	positive regulation of regulated secretory pathway	10/994	55/19786	0.000363888878970669	0.00268791174844323	0.00202599698680273	F2RL1/FCER1G/FGR/HLA-F/IL4R/ITGAM/ITGB2/PTAFR/UNC13D/VAMP8	10
GO:0001782	B cell homeostasis	7/994	28/19786	0.000369524978734317	0.00272163179989536	0.00205141326867152	CD74/DOCK11/LYN/MIR17HG/NCKAP1L/TNFAIP3/TNFRSF13C	7
GO:0045073	regulation of chemokine biosynthetic process	7/994	28/19786	0.000369524978734317	0.00272163179989536	0.00205141326867152	AGER/HMOX1/IL1B/IL6/TLR3/TNF/WNT5A	7
GO:0046209	nitric oxide metabolic process	14/994	98/19786	0.000377867760173145	0.00277905058929077	0.00209469232884466	ACP5/AIF1/CX3CR1/ICAM1/IL10/IL1B/ITGB2/MMP8/P2RX4/TLR2/TLR6/TMEM106A/TNF/ZC3H12A	14
GO:0006968	cellular defense response	20/994	171/19786	0.000383291879010836	0.0028138721542375	0.00212093886975088	C5AR1/CCR2/CCR5/CD300C/CD5L/CLEC5A/CX3CR1/CXCR2/FCMR/FOSL1/GNLY/LILRB2/LSP1/LY96/MNDA/NCF1/NCF2/SPN/TCIRG1/TYROBP	20
GO:0002455	humoral immune response mediated by circulating immunoglobulin	12/994	76/19786	0.000383709839214205	0.0028138721542375	0.00212093886975088	BCL3/C1QA/C1QB/C1QC/C2/C3/C9/FCGR2B/HLA-DQB1/PTPN6/PTPRC/TNF	12
GO:0043406	positive regulation of MAP kinase activity	28/994	279/19786	0.000402818073407179	0.00294974272198168	0.00222335047645795	AGER/C5AR1/CD40/CD74/CSK/CXCR4/FGD2/FPR1/GHRL/IL1B/MAP3K14/MAP3K8/MAP4K1/MLKL/NOD1/NOD2/PDGFB/PIK3CG/PIK3R5/PIK3R6/PTPRC/S100A12/SYK/TGFB1/TGFBR1/TLR6/TNF/WNT5A	28
GO:0070670	response to interleukin-4	8/994	37/19786	0.0004140982593504	0.00302363125577404	0.00227904350540851	CD300LF/CORO1A/IL2RG/IL4R/JAK3/MRC1/PARP14/STAT6	8
GO:1904467	regulation of tumor necrosis factor secretion	8/994	37/19786	0.0004140982593504	0.00302363125577404	0.00227904350540851	GHRL/HAVCR2/LGALS9/LILRA2/LILRA5/MMP8/WNT5A/ZC3H12A	8
GO:0001914	regulation of T cell mediated cytotoxicity	10/994	56/19786	0.000423330793340089	0.00308660988773936	0.00232651326280236	AGER/CEACAM1/FCGR2B/HLA-E/HLA-F/IL12RB1/IL23A/LILRB1/PTPRC/RIPK3	10
GO:0007254	JNK cascade	24/994	225/19786	0.00042426755589781	0.00308900819351385	0.00232832097106338	AGER/CARD9/EDA2R/F2RL1/FCGR2B/FGD2/IL1B/LTBR/MAP4K1/MLKL/MMP8/NCF1/NOD1/NOD2/PTGER4/PYCARD/SERPINF2/SYK/TLR3/TLR6/TNF/TRIB1/TRPV4/WNT5A	24
GO:0002883	regulation of hypersensitivity	5/994	14/19786	0.000433451218886682	0.0031423667537548	0.00236853965842576	BTK/C3/FCER1G/FCGR2B/HLA-E	5
GO:0045342	MHC class II biosynthetic process	5/994	14/19786	0.000433451218886682	0.0031423667537548	0.00236853965842576	CIITA/IL10/SLC11A1/SPI1/TMEM106A	5
GO:0070672	response to interleukin-15	5/994	14/19786	0.000433451218886682	0.0031423667537548	0.00236853965842576	CD4/IL15RA/IL2RG/JAK3/STAT5A	5
GO:0008630	intrinsic apoptotic signaling pathway in response to DNA damage	15/994	111/19786	0.000437133401241726	0.00316454693035677	0.00238525783043731	BCL2L12/BCL3/BRCA2/CD74/CDKN1A/CHEK2/CIDEB/CXCL12/HMOX1/IFI16/IKBKE/PYCARD/TNF/TNFRSF1A/TNFRSF1B	15
GO:0002708	positive regulation of lymphocyte mediated immunity	20/994	173/19786	0.000446224347480762	0.00322576405959777	0.00243139986596166	BTK/C3/CD226/CD40/FCER1G/HLA-E/HLA-F/IL12RB1/IL18/IL18RAP/IL1B/IL23A/IL6/NLRP3/PTPRC/SASH3/STAT6/TGFB1/TNF/VAV1	20
GO:0090280	positive regulation of calcium ion import	6/994	21/19786	0.000447995626413887	0.00323396842817525	0.00243758385843322	CALCR/CCL2/CCL3/CXCL12/PDGFB/TRPV2	6
GO:0045591	positive regulation of regulatory T cell differentiation	7/994	29/19786	0.000466163504391283	0.00336034458059078	0.00253283910784603	BTN2A2/VSIR/LGALS9/LILRB2/LILRB4/SOCS1/TGFB1	7
GO:0043124	negative regulation of I-kappaB kinase/NF-kappaB signaling	9/994	47/19786	0.000477060040047615	0.00343402142141923	0.00258837257452404	CARD8/CASP8/ESR1/NFKBID/NLRP6/PYCARD/RHOH/TNFAIP3/ZC3H12A	9
GO:0048661	positive regulation of smooth muscle cell proliferation	16/994	124/19786	0.000483789552609326	0.00347753678410268	0.00262117201212736	ABCC4/AIF1/CYBA/HMOX1/IL10/IL18/IL6/IL6R/MMP2/MMP9/P2RY6/PDGFB/PTAFR/SERPINF2/TGFBR2/TNF	16
GO:0002714	positive regulation of B cell mediated immunity	10/994	57/19786	0.000490622955722759	0.00351175473377896	0.00264696358172738	BTK/C3/CD226/CD40/FCER1G/HLA-E/PTPRC/STAT6/TGFB1/TNF	10
GO:0002891	positive regulation of immunoglobulin mediated immune response	10/994	57/19786	0.000490622955722759	0.00351175473377896	0.00264696358172738	BTK/C3/CD226/CD40/FCER1G/HLA-E/PTPRC/STAT6/TGFB1/TNF	10
GO:0014002	astrocyte development	10/994	57/19786	0.000490622955722759	0.00351175473377896	0.00264696358172738	AGER/C1QA/C5AR1/FPR2/GRN/IL1B/IL6/S100A8/TNF/TREM2	10
GO:0032872	regulation of stress-activated MAPK cascade	25/994	241/19786	0.000494636496978696	0.00353550306279287	0.00266486373899693	AGER/CARD9/DUSP1/EDA2R/F2RL1/FCGR2B/FGD2/IL1B/LTBR/MAP4K1/MLKL/MMP8/MYC/NCF1/NOD1/NOD2/PYCARD/SERPINF2/SYK/TLR3/TLR6/TNF/TRPV4/WNT5A/ZC3H12A	25
GO:0097193	intrinsic apoptotic signaling pathway	30/994	311/19786	0.000497634646494144	0.00355193718185848	0.00267725085539945	BCL2L12/BCL3/BMF/BRCA2/CASP4/CD74/CDKN1A/CEBPB/CHEK2/CIDEB/CXCL12/EDA2R/HMOX1/HSPA1A/IFI16/IKBKE/MMP9/PLAUR/PMAIP1/PPP1R15A/PRKCD/PYCARD/RIPK3/S100A8/S100A9/TNF/TNFRSF10B/TNFRSF1A/TNFRSF1B/VNN1	30
GO:0032728	positive regulation of interferon-beta production	8/994	38/19786	0.000501685465953885	0.00357082008120118	0.00269148372490961	IRF1/IRF5/IRF7/RNF135/TLR2/TLR3/TLR7/TLR8	8
GO:1902042	negative regulation of extrinsic apoptotic signaling pathway via death domain receptors	8/994	38/19786	0.000501685465953885	0.00357082008120118	0.00269148372490961	CASP8/HMOX1/ICAM1/ITPRIP/SERPINE1/TNFAIP3/TNFRSF10A/TNFRSF10B	8
GO:2001057	reactive nitrogen species metabolic process	14/994	101/19786	0.000516879260165224	0.00367381874148205	0.00276911833307508	ACP5/AIF1/CX3CR1/ICAM1/IL10/IL1B/ITGB2/MMP8/P2RX4/TLR2/TLR6/TMEM106A/TNF/ZC3H12A	14
GO:0031668	cellular response to extracellular stimulus	27/994	270/19786	0.000535884554255126	0.00380358282782758	0.00286692721689856	AIF1/AXL/CD68/CDKN1A/CYBA/CYBB/DSC2/FES/FOLR2/FOS/FOSL1/GSDMD/HFE/HMOX1/ICAM1/IFI16/LCN2/LYN/NUAK2/P2RX4/P2RY12/PIM1/PMAIP1/PTPRC/SIPA1/UCP2/ZC3H12A	27
GO:0014074	response to purine-containing compound	18/994	150/19786	0.000540783266735049	0.00383299938849026	0.00288909976899191	AANAT/DUOX1/DUOX2/DUSP1/FOS/FOSL1/GSTM2/IL1B/ITPR2/KCNQ1/P2RX1/P2RX4/P2RY12/P2RY6/PIK3CG/PTAFR/RYR1/ZFP36L1	18
GO:0006874	cellular calcium ion homeostasis	36/994	400/19786	0.00054238996180803	0.00383903312800614	0.00289364766312772	C3AR1/CALCR/CCL3/CCL8/CCR1/CCR2/CCR5/CD19/CD4/CD40/CORO1A/CXCL12/CYBA/CYSLTR1/DISC1/ESR1/F2RL1/GHRL/GNA15/GSTM2/ITPR2/LPAR2/LYN/P2RX1/P2RX4/P2RY6/PIK3CG/PLCG2/PTPN6/PTPRC/RYR1/SLC8B1/TCIRG1/TGFB1/TRPV4/WNT5A	36
GO:0110053	regulation of actin filament organization	25/994	243/19786	0.000559073566298077	0.0039516159442654	0.00297850627005154	ARAP1/ARHGAP6/ARPC1B/CAPG/CORO1A/CXCL12/CYFIP1/F2RL1/FCHSD1/FHOD1/GPR65/HCK/HCLS1/ICAM1/IQGAP2/NCKAP1L/PLEK/PRKCD/PTGER4/PYCARD/SCIN/SERPINF2/TGFBR1/VASP/WAS	25
GO:0010955	negative regulation of protein processing	9/994	48/19786	0.000561329581588868	0.00395655607993707	0.00298222986700035	A2M/BCL2L12/CARD16/CARD8/CTSZ/IL1R2/SERPINE1/SERPINF2/VSIG4	9
GO:1903318	negative regulation of protein maturation	9/994	48/19786	0.000561329581588868	0.00395655607993707	0.00298222986700035	A2M/BCL2L12/CARD16/CARD8/CTSZ/IL1R2/SERPINE1/SERPINF2/VSIG4	9
GO:0120162	positive regulation of cold-induced thermogenesis	14/994	102/19786	0.000571956124027926	0.004025873992119	0.00303447781795834	ADRB2/CCR2/CEBPB/CMKLR1/CXCR4/GHRL/IL18/IL4R/LCN2/PLAC8/STAT6/SYK/TRPV2/UCP2	14
GO:0007202	activation of phospholipase C activity	7/994	30/19786	0.00058192489368612	0.004090376638607	0.00308309629194699	C5AR1/GNA15/LPAR2/P2RY12/P2RY6/PLCB2/RASGRP4	7
GO:0032963	collagen metabolic process	15/994	114/19786	0.000582783097392483	0.00409075096816105	0.00308337844055139	ARRB2/VSIR/CIITA/CTSS/ENG/IL6/MMP14/MMP2/MMP8/MMP9/MRC2/P3H2/RCN3/SERPINF2/TGFB1	15
GO:0031665	negative regulation of lipopolysaccharide-mediated signaling pathway	6/994	22/19786	0.000589994738818758	0.00412428234205905	0.00310865250787151	CARD16/CARD8/LILRA2/LTF/TNFAIP3/TRIB1	6
GO:0033622	integrin activation	6/994	22/19786	0.000589994738818758	0.00412428234205905	0.00310865250787151	CXCL12/FERMT3/P2RY12/PIEZO1/PLEK/PTGER4	6
GO:0042454	ribonucleoside catabolic process	6/994	22/19786	0.000589994738818758	0.00412428234205905	0.00310865250787151	APOBEC3C/APOBEC3D/APOBEC3F/APOBEC3G/ADA2/PNP	6
GO:0097305	response to alcohol	25/994	244/19786	0.000593960546620827	0.00414630150814154	0.003125249319192	AANAT/ADCY7/CASP8/CCL3/CCR5/CD14/CDKN1A/CLDN7/CYBA/CYBB/EIF4EBP1/FOS/FOSL1/HAMP/ICAM1/ITPR2/KCNMB1/MAP4K1/P2RY6/RGS19/S100A8/SPI1/TGFB1/TGFBR1/TGFBR2	25
GO:0045920	negative regulation of exocytosis	8/994	39/19786	0.00060368979219222	0.00420843830441819	0.0031720845481012	CCR2/CD300A/CD84/CEACAM1/FCGR2B/HLA-F/HMOX1/LGALS9	8
GO:0061515	myeloid cell development	12/994	80/19786	0.000620035655570457	0.0043044452290893	0.00324444917845356	EVI2B/FLI1/LILRB1/LRRK1/LTF/NCKAP1L/NRROS/PTPN6/SH2B3/TAL1/TLR2/TYROBP	12
GO:0002523	leukocyte migration involved in inflammatory response	5/994	15/19786	0.000623390729753979	0.0043044452290893	0.00324444917845356	FFAR2/ITGB2/S100A8/S100A9/SLAMF8	5
GO:0002524	hypersensitivity	5/994	15/19786	0.000623390729753979	0.0043044452290893	0.00324444917845356	BTK/C3/FCER1G/FCGR2B/HLA-E	5
GO:0035747	natural killer cell chemotaxis	5/994	15/19786	0.000623390729753979	0.0043044452290893	0.00324444917845356	CCL2/CCL3/CCL4/PIK3CD/PIK3CG	5
GO:0071361	cellular response to ethanol	5/994	15/19786	0.000623390729753979	0.0043044452290893	0.00324444917845356	ADCY7/CYBB/ITPR2/KCNMB1/SPI1	5
GO:0097048	dendritic cell apoptotic process	5/994	15/19786	0.000623390729753979	0.0043044452290893	0.00324444917845356	AXL/CXCL12/LGALS9/LILRB1/LYN	5
GO:2000668	regulation of dendritic cell apoptotic process	5/994	15/19786	0.000623390729753979	0.0043044452290893	0.00324444917845356	AXL/CXCL12/LGALS9/LILRB1/LYN	5
GO:0043280	positive regulation of cysteine-type endopeptidase activity involved in apoptotic process	17/994	140/19786	0.000665712584977182	0.00459043603372326	0.00346001299254726	CARD8/CASP1/CASP8/CTSH/LGALS9/MYC/NLRC4/NLRP3/NOD1/P2RX1/PMAIP1/PYCARD/S100A8/S100A9/TNF/TNFRSF10A/TNFRSF10B	17
GO:2001259	positive regulation of cation channel activity	11/994	70/19786	0.000692506772454945	0.0047687254981247	0.00359439758231856	ADRB2/CCL2/CCR2/CRACR2A/CTSS/GSTM2/KCNE3/P2RY6/PLCG2/STAC3/TREM2	11
GO:0007265	Ras protein signal transduction	33/994	361/19786	0.000693921978833443	0.00477200473130116	0.00359686928420326	ADGRG1/AIF1/ARHGAP4/ARHGAP6/ARHGDIB/ARHGEF1/ARHGEF19/ARHGEF40/CDK2/CDKN1A/CDKN2A/CYFIP1/CYTH4/DOK1/DOK2/DOK3/F2RL1/FBP1/FGD2/FGD3/GRAP/LYN/MYO9B/PDPN/PLEKHG6/PSD4/RASAL3/RASGRP4/RASSF1/RREB1/SPATA13/VAV1/WAS	33
GO:0060348	bone development	22/994	206/19786	0.000711276783335453	0.00488474136879834	0.00368184383294127	ACP5/DCANP1/ENG/FLI1/GHRL/LILRB1/LRRK1/LTF/MMP14/PTGER4/PTPN6/PTPRC/RUNX2/RYR1/SH2B3/TAL1/TGFB1/TGFBR2/TIFAB/TMEM119/TRPV4/TYROBP	22
GO:0046629	gamma-delta T cell activation	7/994	31/19786	0.000719397403029788	0.00492719353395874	0.00371384189193559	JAML/LILRB1/MICB/NCKAP1L/NOD2/PTPRC/SYK	7
GO:0090200	positive regulation of release of cytochrome c from mitochondria	7/994	31/19786	0.000719397403029788	0.00492719353395874	0.00371384189193559	BIK/BMF/CIDEB/MMP9/PLAUR/PMAIP1/PYCARD	7
GO:0045124	regulation of bone resorption	8/994	40/19786	0.000721800175126558	0.0049369966217943	0.00372123090923786	CSF1R/CSK/IL6/INPP5D/ITGB3/SYK/TMEM119/TNFAIP3	8
GO:0051384	response to glucocorticoid	18/994	154/19786	0.000740722106372073	0.00505281844910453	0.00380853090086609	AANAT/AIF1/CALCR/CDKN1A/DUSP1/EIF4EBP1/FOS/FOSL1/ICAM1/IL10/IL1RN/IL6/PTAFR/TGFB1/TNF/ZFP36/ZFP36L1/ZFP36L2	18
GO:0060402	calcium ion transport into cytosol	18/994	154/19786	0.000740722106372073	0.00505281844910453	0.00380853090086609	CALCR/CCL3/CCR5/CD19/CD4/CORO1A/CYBA/GSTM2/ITPR2/LYN/P2RX4/P2RY6/PLCG2/PTPN6/PTPRC/RYR1/SLC8B1/TGFB1	18
GO:0050713	negative regulation of interleukin-1 beta secretion	6/994	23/19786	0.000764571977765699	0.00520154590496022	0.00392063330809467	CARD16/CARD8/NLRP3/SERPINB1/TNFAIP3/ZC3H12A	6
GO:0050765	negative regulation of phagocytosis	6/994	23/19786	0.000764571977765699	0.00520154590496022	0.00392063330809467	CD300A/CD300LF/CSK/FCGR2B/TGFB1/TLR2	6
GO:0045428	regulation of nitric oxide biosynthetic process	12/994	82/19786	0.000777845118772806	0.00528477124813289	0.00398336389982303	ACP5/AIF1/CX3CR1/ICAM1/IL10/IL1B/ITGB2/MMP8/P2RX4/TLR6/TNF/ZC3H12A	12
GO:0051209	release of sequestered calcium ion into cytosol	15/994	118/19786	0.000839760570890046	0.00569021762835095	0.00428896662100895	CCL3/CCR5/CD19/CORO1A/CYBA/GSTM2/ITPR2/LYN/P2RY6/PLCG2/PTPN6/PTPRC/RYR1/SLC8B1/TGFB1	15
GO:0051283	negative regulation of sequestering of calcium ion	15/994	118/19786	0.000839760570890046	0.00569021762835095	0.00428896662100895	CCL3/CCR5/CD19/CORO1A/CYBA/GSTM2/ITPR2/LYN/P2RY6/PLCG2/PTPN6/PTPRC/RYR1/SLC8B1/TGFB1	15
GO:0090303	positive regulation of wound healing	10/994	61/19786	0.000854669664588752	0.00578353027355531	0.00435930045474591	CXCR4/DUOX1/DUOX2/HPSE/PDPN/PLEK/RREB1/SERPINE1/SERPINF2/TGFBR2	10
GO:0008064	regulation of actin polymerization or depolymerization	18/994	156/19786	0.000862490845997199	0.00582869478638001	0.00439334292914866	ARPC1B/CAPG/CORO1A/CXCL12/CYFIP1/F2RL1/FCHSD1/HCK/HCLS1/ICAM1/IQGAP2/NCKAP1L/PLEK/PRKCD/PYCARD/SCIN/VASP/WAS	18
GO:0043154	negative regulation of cysteine-type endopeptidase activity involved in apoptotic process	12/994	83/19786	0.000868535522233528	0.00585232913781691	0.00441115717651893	ARRB2/BCL2L12/CARD16/LAMP3/MICAL1/MMP9/NAIP/PLAUR/RPS6KA1/SERPINB9/TNFAIP8/TNFSF14	12
GO:0045623	negative regulation of T-helper cell differentiation	5/994	16/19786	0.000869442837278978	0.00585232913781691	0.00441115717651893	HLX/IL4R/JAK3/LOXL3/ZC3H12A	5
GO:0061158	3'-UTR-mediated mRNA destabilization	5/994	16/19786	0.000869442837278978	0.00585232913781691	0.00441115717651893	ZC3H12A/ZC3H12D/ZFP36/ZFP36L1/ZFP36L2	5
GO:0050858	negative regulation of antigen receptor-mediated signaling pathway	7/994	32/19786	0.00088134649078726	0.00592460696584769	0.00446563614588532	BTN2A2/CD300A/CEACAM1/ELF1/FCGR2B/LILRB4/PTPN6	7
GO:0010718	positive regulation of epithelial to mesenchymal transition	9/994	51/19786	0.000889891110293955	0.00597414349077131	0.00450297399758007	DAB2/ENG/GCNT2/IL1B/IL6/PDPN/TGFB1/TGFBR1/TGFBR2	9
GO:0071902	positive regulation of protein serine/threonine kinase activity	32/994	352/19786	0.000910236457905259	0.00610266712278961	0.00459984789656608	ADRB2/AGER/C5AR1/CD40/CD74/CSF1R/CSK/CXCR4/FGD2/FPR1/GHRL/IL1B/IRGM/LTF/MAP3K14/MAP3K8/MAP4K1/MLKL/NOD1/NOD2/PDGFB/PIK3CG/PIK3R5/PIK3R6/PTPRC/S100A12/SYK/TGFB1/TGFBR1/TLR6/TNF/WNT5A	32
GO:0001933	negative regulation of protein phosphorylation	38/994	442/19786	0.000918158888641075	0.0061476725587272	0.00463377046774131	ARRB2/BTN2A2/CD300A/CDKN1A/CDKN2A/CEACAM1/CEBPA/CSK/DUSP1/ENG/ENPP1/F2RL1/NIBAN1/INKA1/GMFG/HHEX/IL1B/IRAK3/ITPRIP/LRRK1/LYN/MICAL1/MLXIPL/MYC/NLRP6/PARP14/PRKCD/PTPN6/PTPRC/PYCARD/SAMSN1/SH2B3/SMAD6/SOCS1/TGFB1/TNFAIP3/TRIB1/ZC3H12A	38
GO:0030832	regulation of actin filament length	18/994	157/19786	0.000929539404405024	0.00621568322787675	0.00468503309228516	ARPC1B/CAPG/CORO1A/CXCL12/CYFIP1/F2RL1/FCHSD1/HCK/HCLS1/ICAM1/IQGAP2/NCKAP1L/PLEK/PRKCD/PYCARD/SCIN/VASP/WAS	18
GO:0055074	calcium ion homeostasis	36/994	413/19786	0.000968685248476863	0.00646162431348615	0.00487040967641751	C3AR1/CALCR/CCL3/CCL8/CCR1/CCR2/CCR5/CD19/CD4/CD40/CORO1A/CXCL12/CYBA/CYSLTR1/DISC1/ESR1/F2RL1/GHRL/GNA15/GSTM2/ITPR2/LPAR2/LYN/P2RX1/P2RX4/P2RY6/PIK3CG/PLCG2/PTPN6/PTPRC/RYR1/SLC8B1/TCIRG1/TGFB1/TRPV4/WNT5A	36
GO:0002381	immunoglobulin production involved in immunoglobulin mediated immune response	10/994	62/19786	0.000973933807500864	0.00646162431348615	0.00487040967641751	BATF/BTK/CD40/FGL2/HLA-DQB1/IL10/POU2F2/PTPRC/STAT6/TGFB1	10
GO:0002578	negative regulation of antigen processing and presentation	6/994	24/19786	0.000976491041471343	0.00646162431348615	0.00487040967641751	CD68/FCGR2B/FGL2/HFE/HLA-DOA/LILRB2	6
GO:0043011	myeloid dendritic cell differentiation	6/994	24/19786	0.000976491041471343	0.00646162431348615	0.00487040967641751	BATF/BATF3/LTBR/SPI1/TGFB1/TGFBR2	6
GO:0045080	positive regulation of chemokine biosynthetic process	6/994	24/19786	0.000976491041471343	0.00646162431348615	0.00487040967641751	AGER/HMOX1/IL1B/TLR3/TNF/WNT5A	6
GO:0050857	positive regulation of antigen receptor-mediated signaling pathway	6/994	24/19786	0.000976491041471343	0.00646162431348615	0.00487040967641751	CD226/CMTM3/KCNN4/NFAM1/PRKCH/PTPRC	6
GO:0060055	angiogenesis involved in wound healing	6/994	24/19786	0.000976491041471343	0.00646162431348615	0.00487040967641751	B4GALT1/CXCR4/HPSE/ITGB3/SERPINE1/TNFAIP3	6
GO:0090026	positive regulation of monocyte chemotaxis	6/994	24/19786	0.000976491041471343	0.00646162431348615	0.00487040967641751	AIF1/CCR1/CCR2/CXCL12/FPR2/SERPINE1	6
GO:0070227	lymphocyte apoptotic process	11/994	73/19786	0.00099322801242554	0.00656382933569128	0.00494744608475333	BTK/CD74/DOCK8/GIMAP8/IL10/JAK3/LGALS9/MIR17HG/NFKBID/RIPK3/WNT5A	11
GO:0051282	regulation of sequestering of calcium ion	15/994	120/19786	0.00100066714183288	0.006604403136097	0.00497802833783984	CCL3/CCR5/CD19/CORO1A/CYBA/GSTM2/ITPR2/LYN/P2RY6/PLCG2/PTPN6/PTPRC/RYR1/SLC8B1/TGFB1	15
GO:0050856	regulation of T cell receptor signaling pathway	8/994	42/19786	0.00101364343094743	0.00668136954095313	0.00503604129321826	BTN2A2/CD226/CD300A/CEACAM1/ELF1/KCNN4/LILRB4/PTPN6	8
GO:0001794	type IIa hypersensitivity	4/994	10/19786	0.00104192146244438	0.00679723346873214	0.00512337301781649	C3/FCER1G/FCGR2B/HLA-E	4
GO:0001796	regulation of type IIa hypersensitivity	4/994	10/19786	0.00104192146244438	0.00679723346873214	0.00512337301781649	C3/FCER1G/FCGR2B/HLA-E	4
GO:0002445	type II hypersensitivity	4/994	10/19786	0.00104192146244438	0.00679723346873214	0.00512337301781649	C3/FCER1G/FCGR2B/HLA-E	4
GO:0002892	regulation of type II hypersensitivity	4/994	10/19786	0.00104192146244438	0.00679723346873214	0.00512337301781649	C3/FCER1G/FCGR2B/HLA-E	4
GO:0044803	multi-organism membrane organization	4/994	10/19786	0.00104192146244438	0.00679723346873214	0.00512337301781649	CCR5/CD4/CXCR4/FCHSD1	4
GO:0045657	positive regulation of monocyte differentiation	4/994	10/19786	0.00104192146244438	0.00679723346873214	0.00512337301781649	CD4/CD74/FES/ZFP36L1	4
GO:0072683	T cell extravasation	4/994	10/19786	0.00104192146244438	0.00679723346873214	0.00512337301781649	CCL2/CCR2/ICAM1/RIPK3	4
GO:2001186	negative regulation of CD8-positive, alpha-beta T cell activation	4/994	10/19786	0.00104192146244438	0.00679723346873214	0.00512337301781649	VSIR/HFE/LILRB1/SOCS1	4
GO:0002544	chronic inflammatory response	7/994	33/19786	0.00107070941038723	0.00695824197389757	0.00524473219060321	CYP19A1/IL10/S100A8/TNF/TNFAIP3/UNC13D/VNN1	7
GO:0009164	nucleoside catabolic process	7/994	33/19786	0.00107070941038723	0.00695824197389757	0.00524473219060321	APOBEC3C/APOBEC3D/APOBEC3F/APOBEC3G/ADA2/PNP/TYMP	7
GO:0097242	amyloid-beta clearance	7/994	33/19786	0.00107070941038723	0.00695824197389757	0.00524473219060321	C3/C5AR1/ITGAM/ITGB2/MARCO/MSR1/TREM2	7
GO:0001960	negative regulation of cytokine-mediated signaling pathway	11/994	74/19786	0.00111468841088138	0.00722556952053464	0.0054462286885034	CARD16/CARD8/F2RL1/IL1R2/IL1RN/IL6/IRAK3/NLRC5/PARP14/PTPRC/SH2B3	11
GO:0019915	lipid storage	11/994	74/19786	0.00111468841088138	0.00722556952053464	0.0054462286885034	APOC4/C3/ENPP1/FFAR2/IKBKE/IL1B/IL6/ITGB3/MSR1/TNF/ZC3H12A	11
GO:0097553	calcium ion transmembrane import into cytosol	16/994	134/19786	0.00113512154519137	0.00734864674224527	0.00553899738914032	CALCR/CCL3/CCR5/CD19/CORO1A/CYBA/GSTM2/ITPR2/LYN/P2RY6/PLCG2/PTPN6/PTPRC/RYR1/SLC8B1/TGFB1	16
GO:0030041	actin filament polymerization	18/994	160/19786	0.00115803319386853	0.00748743599394383	0.00564360893596835	AIF1/ARHGAP6/ARPC1B/CAPG/CATIP/CORO1A/CYFIP1/FCHSD1/HCK/HCLS1/ICAM1/IQGAP2/NCKAP1L/PRKCD/PYCARD/SCIN/VASP/WAS	18
GO:0046851	negative regulation of bone remodeling	5/994	17/19786	0.00118110054298978	0.00761719918714985	0.00574141714659341	CSK/IL6/INPP5D/TMEM119/TNFAIP3	5
GO:0072608	interleukin-10 secretion	5/994	17/19786	0.00118110054298978	0.00761719918714985	0.00574141714659341	F2RL1/LGALS9/LILRA5/LILRB1/PYCARD	5
GO:0002861	regulation of inflammatory response to antigenic stimulus	8/994	43/19786	0.00119129864187713	0.00767323155642534	0.00578365120110852	BTK/C3/FCER1G/FCGR2B/HLA-E/IL10/NLRP6/TNF	8
GO:0008625	extrinsic apoptotic signaling pathway via death domain receptors	13/994	98/19786	0.00122621813572113	0.00788764385209376	0.00594526315329008	CASP8/HMOX1/ICAM1/ITPRIP/PMAIP1/SERPINE1/SP100/TMC8/TNF/TNFAIP3/TNFRSF10A/TNFRSF10B/TNFRSF1A	13
GO:0046683	response to organophosphorus	16/994	135/19786	0.00122911566332673	0.00788764385209376	0.00594526315329008	AANAT/DUOX1/DUOX2/DUSP1/FOS/FOSL1/IL1B/ITPR2/KCNQ1/P2RX1/P2RX4/P2RY12/P2RY6/PIK3CG/PTAFR/ZFP36L1	16
GO:0140131	positive regulation of lymphocyte chemotaxis	6/994	25/19786	0.00123079527247351	0.00788764385209376	0.00594526315329008	CCL3/CCL4/CCR2/TMEM102/TNFSF14/WNT5A	6
GO:1900017	positive regulation of cytokine production involved in inflammatory response	6/994	25/19786	0.00123079527247351	0.00788764385209376	0.00594526315329008	GBP5/GPSM3/IL17RA/MYD88/NOD2/TLR6	6
GO:0051495	positive regulation of cytoskeleton organization	23/994	229/19786	0.0012621472471643	0.00807837822429339	0.00608902801594972	ARPC1B/CORO1A/CYFIP1/F2RL1/FCHSD1/FES/FHOD1/GPR65/HCK/HCLS1/HSPA1A/HSPA1B/ICAM1/IQGAP2/NCKAP1L/PLEK/PYCARD/SCIN/SERPINF2/TGFBR1/TRPV4/VASP/WAS	23
GO:0051208	sequestering of calcium ion	15/994	123/19786	0.00129037633139942	0.00824866983166274	0.00621738427005959	CCL3/CCR5/CD19/CORO1A/CYBA/GSTM2/ITPR2/LYN/P2RY6/PLCG2/PTPN6/PTPRC/RYR1/SLC8B1/TGFB1	15
GO:0031532	actin cytoskeleton reorganization	12/994	87/19786	0.00132415169636712	0.00845394336801219	0.00637210793848181	ARAP1/ARHGDIB/CDC42BPG/CSF1R/FES/GMFG/GPR65/HCK/HCLS1/PLEK/TGFB1/TRPV4	12
GO:0034103	regulation of tissue remodeling	13/994	99/19786	0.0013480673415766	0.00859583215795766	0.00647905574324405	AGER/CEACAM1/CSF1R/CSK/IL18/IL23A/IL6/INPP5D/ITGB3/SYK/TGFB1/TMEM119/TNFAIP3	13
GO:0032735	positive regulation of interleukin-12 production	9/994	54/19786	0.00135975462832847	0.00862705745463832	0.00650259161901217	AGER/CD40/IL23A/IRF1/IRF5/IRF8/LGALS9/TLR2/TLR3	9
GO:0050732	negative regulation of peptidyl-tyrosine phosphorylation	9/994	54/19786	0.00135975462832847	0.00862705745463832	0.00650259161901217	CD300A/LRRK1/PARP14/PRKCD/PTPN6/PTPRC/SAMSN1/SH2B3/SOCS1	9
GO:0050819	negative regulation of coagulation	9/994	54/19786	0.00135975462832847	0.00862705745463832	0.00650259161901217	CEACAM1/PDGFB/PLAU/PLAUR/PRKCD/PROCR/SERPINE1/SERPINF2/SH2B3	9
GO:0050850	positive regulation of calcium-mediated signaling	9/994	54/19786	0.00135975462832847	0.00862705745463832	0.00650259161901217	CCL3/CCL4/CD4/GSTM2/P2RX4/P2RY6/SYK/TNF/TREM2	9
GO:0042326	negative regulation of phosphorylation	40/994	483/19786	0.00138626321148612	0.00878427636006542	0.0066210944042499	ARRB2/BTN2A2/CD300A/CDKN1A/CDKN2A/CEACAM1/CEBPA/CSK/DUSP1/ENG/ENPP1/F2RL1/NIBAN1/INKA1/FBP1/GMFG/HHEX/IL1B/IRAK3/ITPRIP/LRRK1/LYN/MICAL1/MLXIPL/MYC/NLRP6/PARP14/PRKCD/PTPN6/PTPRC/PYCARD/RHOH/SAMSN1/SH2B3/SMAD6/SOCS1/TGFB1/TNFAIP3/TRIB1/ZC3H12A	40
GO:0032814	regulation of natural killer cell activation	8/994	44/19786	0.00139290031790093	0.00880863809298964	0.00663945691095286	AXL/HAVCR2/HLA-E/HLA-F/IL18/IL23A/PRDM1/TYROBP	8
GO:0050679	positive regulation of epithelial cell proliferation	21/994	203/19786	0.00139357438543166	0.00880863809298964	0.00663945691095286	B4GALT1/C5AR1/C5AR2/CXCL12/CYBA/GHRL/GRN/HMOX1/IL10/ITGB3/JAML/LRG1/MYC/NOD2/PDGFB/RREB1/STAT5A/TGFB1/TGFBR1/TNFAIP3/WNT5A	21
GO:0031331	positive regulation of cellular catabolic process	33/994	378/19786	0.0015054438358249	0.00950393238964241	0.00716353072058426	ADRB2/BTG2/CEBPA/CTSC/DAB2/DISC1/DTX3L/ESRRB/HK2/HMOX1/HSPA1A/IL1B/IL6/IRGM/MEFV/MLXIPL/NOD1/PFKFB3/PLK3/PRKCD/TMEM173/TNF/TNFAIP3/TNFRSF1B/TREM2/TRIB1/TRIM21/TRIM22/ZC3H12A/ZC3H12D/ZFP36/ZFP36L1/ZFP36L2	33
GO:0034110	regulation of homotypic cell-cell adhesion	6/994	26/19786	0.00153278235110084	0.00961679001024007	0.00724859645959188	CEACAM1/LYN/PDPN/PRKCD/SH2B3/SYK	6
GO:0034138	toll-like receptor 3 signaling pathway	6/994	26/19786	0.00153278235110084	0.00961679001024007	0.00724859645959188	CASP8/F2RL1/HAVCR2/TLR3/TNFAIP3/UNC93B1	6
GO:0060330	regulation of response to interferon-gamma	6/994	26/19786	0.00153278235110084	0.00961679001024007	0.00724859645959188	IFNGR1/IRGM/NLRC5/PARP14/PARP9/SOCS1	6
GO:0060334	regulation of interferon-gamma-mediated signaling pathway	6/994	26/19786	0.00153278235110084	0.00961679001024007	0.00724859645959188	IFNGR1/IRGM/NLRC5/PARP14/PARP9/SOCS1	6
GO:1904469	positive regulation of tumor necrosis factor secretion	6/994	26/19786	0.00153278235110084	0.00961679001024007	0.00724859645959188	HAVCR2/LGALS9/LILRA2/LILRA5/MMP8/WNT5A	6
GO:0070232	regulation of T cell apoptotic process	7/994	35/19786	0.00154424266579837	0.00966482909801391	0.00728480562722356	DOCK8/GIMAP8/JAK3/LGALS9/NFKBID/RIPK3/WNT5A	7
GO:2000249	regulation of actin cytoskeleton reorganization	7/994	35/19786	0.00154424266579837	0.00966482909801391	0.00728480562722356	ARHGDIB/CSF1R/FES/GMFG/HCK/HCLS1/TGFB1	7
GO:0002637	regulation of immunoglobulin production	11/994	77/19786	0.00155445772763735	0.00970573300442609	0.00731563669568685	CD40/FCGR2B/HLA-E/IL10/IL4R/IL6/CGAS/PTPRC/STAT6/TGFB1/TNF	11
GO:0050832	defense response to fungus	9/994	55/19786	0.00155459792711587	0.00970573300442609	0.00731563669568685	COTL1/GNLY/HAMP/IL17RA/LTF/S100A12/S100A8/S100A9/TGFB1	9
GO:0006837	serotonin transport	5/994	18/19786	0.00156826396950928	0.00975510097068077	0.00735284749731919	FCER1G/LILRB1/P2RX1/SLC18A1/SYK	5
GO:0030540	female genitalia development	5/994	18/19786	0.00156826396950928	0.00975510097068077	0.00735284749731919	AXL/CYP19A1/ESR1/MERTK/WNT5A	5
GO:0033005	positive regulation of mast cell activation	5/994	18/19786	0.00156826396950928	0.00975510097068077	0.00735284749731919	CD226/FCER1G/FGR/IL4R/VAMP8	5
GO:0060068	vagina development	4/994	11/19786	0.0015724359421573	0.00975716661543762	0.00735440446437944	AXL/ESR1/MERTK/WNT5A	4
GO:0060368	regulation of Fc receptor mediated stimulatory signaling pathway	4/994	11/19786	0.0015724359421573	0.00975716661543762	0.00735440446437944	CD226/LYN/PLSCR1/PTPRC	4
GO:0098751	bone cell development	8/994	45/19786	0.00162066908302795	0.0100441954633513	0.00757075069722558	FLI1/LILRB1/LRRK1/LTF/PTPN6/SH2B3/TAL1/TYROBP	8
GO:1905952	regulation of lipid localization	18/994	165/19786	0.0016448657625776	0.0101817391052611	0.00767442337331867	ABCB4/APOC1/APOC4/C3/CYP19A1/GHRL/IKBKE/IL1B/IL6/ITGB3/LIPG/MSR1/P2RX4/PRKCD/SPP1/SYK/TNF/ZC3H12A	18
GO:2001237	negative regulation of extrinsic apoptotic signaling pathway	14/994	114/19786	0.00172575359731829	0.0106694401235663	0.00804202502323121	CASP8/HMOX1/HSPA1A/HSPA1B/ICAM1/IL1A/IL1B/ITPRIP/SERPINE1/TGFBR1/TNF/TNFAIP3/TNFRSF10A/TNFRSF10B	14
GO:0002833	positive regulation of response to biotic stimulus	9/994	56/19786	0.00177122354847719	0.0109372516079722	0.00824388628625503	CD180/CD226/CYBA/F2RL1/GRN/HAVCR2/LY86/LY96/NOD1	9
GO:0030219	megakaryocyte differentiation	13/994	102/19786	0.00177545268786643	0.0109500613589044	0.0082535415574169	FLI1/HIST1H3H/HIST1H3I/HIST1H3J/HIST1H4L/HIST2H3A/HIST2H3C/HIST2H3D/PTPN6/RUNX1/SCIN/SH2B3/TAL1	13
GO:0010758	regulation of macrophage chemotaxis	6/994	27/19786	0.00188797667691489	0.0116158565037306	0.00875538056237199	C3AR1/C5AR1/CMKLR1/CYP19A1/SLAMF8/TRPV4	6
GO:0033598	mammary gland epithelial cell proliferation	6/994	27/19786	0.00188797667691489	0.0116158565037306	0.00875538056237199	BRCA2/CEBPB/ESR1/RREB1/STAT6/WNT5A	6
GO:1903409	reactive oxygen species biosynthetic process	16/994	141/19786	0.00194193714217433	0.011933403333168	0.00899472953652692	ACP5/AIF1/CX3CR1/CYBA/CYBB/DUOX1/DUOX2/ICAM1/IL10/IL1B/ITGB2/MMP8/P2RX4/TLR6/TNF/ZC3H12A	16
GO:0001779	natural killer cell differentiation	5/994	19/19786	0.00204114133176492	0.0124526773685826	0.00938612915434708	AXL/MERTK/PIK3CD/PRDM1/PTPRC	5
GO:0002864	regulation of acute inflammatory response to antigenic stimulus	5/994	19/19786	0.00204114133176492	0.0124526773685826	0.00938612915434708	BTK/C3/FCER1G/FCGR2B/HLA-E	5
GO:0032495	response to muramyl dipeptide	5/994	19/19786	0.00204114133176492	0.0124526773685826	0.00938612915434708	CARD9/IRF5/NOD1/NOD2/TNFAIP3	5
GO:0061888	regulation of astrocyte activation	5/994	19/19786	0.00204114133176492	0.0124526773685826	0.00938612915434708	AGER/C1QA/C5AR1/IL6/TREM2	5
GO:0072574	hepatocyte proliferation	5/994	19/19786	0.00204114133176492	0.0124526773685826	0.00938612915434708	CEACAM1/CEBPB/FGL1/RPS6KA1/TNFAIP3	5
GO:0072575	epithelial cell proliferation involved in liver morphogenesis	5/994	19/19786	0.00204114133176492	0.0124526773685826	0.00938612915434708	CEACAM1/CEBPB/FGL1/RPS6KA1/TNFAIP3	5
GO:0050673	epithelial cell proliferation	37/994	447/19786	0.00207338501795123	0.0126342238144223	0.00952296867389187	B4GALT1/BRCA2/C5AR1/C5AR2/CCL2/CEACAM1/CEBPB/COL8A2/CXCL12/CYBA/ESR1/FGL1/GHRL/GRN/HMOX1/IL10/ITGB3/JAML/LRG1/MMP14/MYC/NOD2/PDGFB/RPS6KA1/RREB1/RUNX3/SERPINB1/STAT5A/STAT6/TGFB1/TGFBR1/TNF/TNFAIP3/VASH1/WNT5A/ZFP36/ZFP36L1	37
GO:0060761	negative regulation of response to cytokine stimulus	11/994	80/19786	0.00212687507127092	0.0129446456433519	0.00975694722263458	CARD16/CARD8/F2RL1/IL1R2/IL1RN/IL6/IRAK3/NLRC5/PARP14/PTPRC/SH2B3	11
GO:0060401	cytosolic calcium ion transport	18/994	169/19786	0.00214960306800492	0.0130673239133983	0.00984941521590268	CALCR/CCL3/CCR5/CD19/CD4/CORO1A/CYBA/GSTM2/ITPR2/LYN/P2RX4/P2RY6/PLCG2/PTPN6/PTPRC/RYR1/SLC8B1/TGFB1	18
GO:0001892	embryonic placenta development	12/994	92/19786	0.0021549511383456	0.0130841836141844	0.00986212311191555	ASCL2/CASP8/CEBPA/CEBPB/IL10/PCDH12/PDGFB/PRDM1/SPINT1/ST14/VASH1/ZFP36L1	12
GO:0002385	mucosal immune response	7/994	37/19786	0.00216664105895751	0.0131394628420311	0.00990378949070012	FFAR2/FFAR3/HIST1H2BF/HIST1H2BI/LTF/PIGR/RNASE3	7
GO:0048660	regulation of smooth muscle cell proliferation	20/994	197/19786	0.00223668615643317	0.0135480799129837	0.0102117821005712	ABCC4/AIF1/CDKN1A/CYBA/HMOX1/IL10/IL18/IL6/IL6R/MMP2/MMP9/P2RY6/PDGFB/PTAFR/PTGIR/SERPINF2/TGFBR2/TNF/TNFAIP3/TRIB1	20
GO:1902903	regulation of supramolecular fiber organization	30/994	342/19786	0.00224180289136613	0.0135602268030071	0.0102209377443905	ARAP1/ARHGAP6/ARPC1B/CAPG/COLGALT1/CORO1A/CXCL12/CYFIP1/F2RL1/FCHSD1/FES/FHOD1/GPR65/HCK/HCLS1/HSPA1A/HSPA1B/ICAM1/IQGAP2/NCKAP1L/PLEK/PRKCD/PTGER4/PYCARD/SCIN/SERPINF2/TGFBR1/TRPV4/VASP/WAS	30
GO:0000353	formation of quadruple SL/U4/U5/U6 snRNP	4/994	12/19786	0.00226537437145869	0.0135602268030071	0.0102209377443905	RNU5F-1/RNU6-1/RNU6-2/RNU6-7	4
GO:0000365	mRNA trans splicing, via spliceosome	4/994	12/19786	0.00226537437145869	0.0135602268030071	0.0102209377443905	RNU5F-1/RNU6-1/RNU6-2/RNU6-7	4
GO:0002730	regulation of dendritic cell cytokine production	4/994	12/19786	0.00226537437145869	0.0135602268030071	0.0102209377443905	BST2/JAK3/NOD2/TLR3	4
GO:0002885	positive regulation of hypersensitivity	4/994	12/19786	0.00226537437145869	0.0135602268030071	0.0102209377443905	BTK/C3/FCER1G/HLA-E	4
GO:0038110	interleukin-2-mediated signaling pathway	4/994	12/19786	0.00226537437145869	0.0135602268030071	0.0102209377443905	IL2RG/JAK3/STAT5A/SYK	4
GO:0045291	mRNA trans splicing, SL addition	4/994	12/19786	0.00226537437145869	0.0135602268030071	0.0102209377443905	RNU5F-1/RNU6-1/RNU6-2/RNU6-7	4
GO:1900426	positive regulation of defense response to bacterium	4/994	12/19786	0.00226537437145869	0.0135602268030071	0.0102209377443905	CYBA/F2RL1/GRN/HAVCR2	4
GO:2000109	regulation of macrophage apoptotic process	4/994	12/19786	0.00226537437145869	0.0135602268030071	0.0102209377443905	CCR5/CDKN2A/IRF7/NOD2	4
GO:2001187	positive regulation of CD8-positive, alpha-beta T cell activation	4/994	12/19786	0.00226537437145869	0.0135602268030071	0.0102209377443905	HLA-E/NCKAP1L/RUNX1/RUNX3	4
GO:0045646	regulation of erythrocyte differentiation	9/994	58/19786	0.00227670562469121	0.0136120211584479	0.0102599774219831	HSPA1A/HSPA1B/INPP5D/LYN/NCKAP1L/SPI1/TAL1/ZFP36/ZFP36L1	9
GO:0006809	nitric oxide biosynthetic process	12/994	93/19786	0.00236371975134607	0.0140906584757412	0.0106207473628746	ACP5/AIF1/CX3CR1/ICAM1/IL10/IL1B/ITGB2/MMP8/P2RX4/TLR6/TNF/ZC3H12A	12
GO:0030838	positive regulation of actin filament polymerization	12/994	93/19786	0.00236371975134607	0.0140906584757412	0.0106207473628746	ARPC1B/CORO1A/CYFIP1/FCHSD1/HCK/ICAM1/IQGAP2/NCKAP1L/PYCARD/SCIN/VASP/WAS	12
GO:0071236	cellular response to antibiotic	17/994	157/19786	0.0023650790397102	0.0140906584757412	0.0106207473628746	ADCY7/AXL/CYBB/IL10/IL18RAP/IL6/ITPR2/KCNMB1/LCN2/PDGFB/PLA2G4A/PRKCD/RIPK3/SPI1/STAT6/TNFAIP3/ZC3H12A	17
GO:0021782	glial cell development	15/994	131/19786	0.0024247153208019	0.0144290436303457	0.0108758030967559	AGER/C1QA/C5AR1/FPR2/GRN/IL1B/IL6/LYN/NCMAP/NRROS/S100A8/TGFB1/TLR2/TNF/TREM2	15
GO:0071354	cellular response to interleukin-6	8/994	48/19786	0.00248462375504498	0.0147682548808639	0.0111314814953631	CEBPA/HAMP/ICAM1/IL6/IL6R/SBNO2/SELPLG/SPI1	8
GO:0048659	smooth muscle cell proliferation	20/994	199/19786	0.00251798771850764	0.0149490812914204	0.0112677782927316	ABCC4/AIF1/CDKN1A/CYBA/HMOX1/IL10/IL18/IL6/IL6R/MMP2/MMP9/P2RY6/PDGFB/PTAFR/PTGIR/SERPINF2/TGFBR2/TNF/TNFAIP3/TRIB1	20
GO:0097421	liver regeneration	7/994	38/19786	0.00254259877350671	0.0150775810582977	0.011364634203514	CEBPB/HAMP/HFE/HMOX1/IL10/TGFB1/UCP2	7
GO:0010518	positive regulation of phospholipase activity	9/994	59/19786	0.00256916462029502	0.0152173596740551	0.0114699914774305	C5AR1/ESR1/GNA15/LPAR2/P2RY12/P2RY6/PLCB2/PTAFR/RASGRP4	9
GO:0097237	cellular response to toxic substance	25/994	271/19786	0.0025911203379272	0.0153295384835227	0.0115545455667141	ADCY7/ALOX5AP/AXL/CYBB/DUOX1/DUOX2/GSTM2/HMOX1/IL10/IL18RAP/IL6/ITPR2/KCNMB1/LCN2/LTC4S/PDGFB/PRKCD/PTGS1/RIPK3/S100A9/SPI1/STAT6/TNF/TNFAIP3/ZC3H12A	25
GO:0002726	positive regulation of T cell cytokine production	5/994	20/19786	0.00261015072809987	0.0154062555170773	0.0116123705600042	IL18/IL1B/IL6/NLRP3/SASH3	5
GO:0072576	liver morphogenesis	5/994	20/19786	0.00261015072809987	0.0154062555170773	0.0116123705600042	CEACAM1/CEBPB/FGL1/RPS6KA1/TNFAIP3	5
GO:1903035	negative regulation of response to wounding	12/994	95/19786	0.00283076384796896	0.0166890276976546	0.012579252219757	AGER/CDKN1A/CEACAM1/PDGFB/PLAU/PLAUR/PRKCD/SERPINE1/SERPINF2/SH2B3/SIGLEC10/SPP1	12
GO:0034656	nucleobase-containing small molecule catabolic process	8/994	49/19786	0.00284115393296746	0.0167115095918294	0.0125961978095378	APOBEC3C/APOBEC3D/APOBEC3F/APOBEC3G/ADA2/ENTPD1/PNP/TYMP	8
GO:1904646	cellular response to amyloid-beta	8/994	49/19786	0.00284115393296746	0.0167115095918294	0.0125961978095378	ADRB2/AGER/CASP4/FCGR2B/FPR2/ICAM1/TLR6/TREM2	8
GO:1904407	positive regulation of nitric oxide metabolic process	9/994	60/19786	0.00289060594460797	0.0169827276421939	0.0128006267507495	AIF1/ICAM1/IL1B/ITGB2/MMP8/P2RX4/TLR6/TMEM106A/TNF	9
GO:0010951	negative regulation of endopeptidase activity	22/994	230/19786	0.00293198336594452	0.0172059347179331	0.0129688677144428	A2M/ARRB2/BCL2L12/BST2/C3/CARD16/CARD8/CSTA/IFI16/LAMP3/LTF/MICAL1/MMP9/NAIP/PLAUR/RPS6KA1/SERPINB1/SERPINB9/SERPINE1/SPINT1/TNFAIP8/TNFSF14	22
GO:0001820	serotonin secretion	4/994	13/19786	0.00314303564086952	0.0181923771376981	0.0137123926353245	FCER1G/LILRB1/P2RX1/SYK	4
GO:0002371	dendritic cell cytokine production	4/994	13/19786	0.00314303564086952	0.0181923771376981	0.0137123926353245	BST2/JAK3/NOD2/TLR3	4
GO:0002921	negative regulation of humoral immune response	4/994	13/19786	0.00314303564086952	0.0181923771376981	0.0137123926353245	A2M/FCGR2B/PTPN6/VSIG4	4
GO:0006216	cytidine catabolic process	4/994	13/19786	0.00314303564086952	0.0181923771376981	0.0137123926353245	APOBEC3C/APOBEC3D/APOBEC3F/APOBEC3G	4
GO:0009972	cytidine deamination	4/994	13/19786	0.00314303564086952	0.0181923771376981	0.0137123926353245	APOBEC3C/APOBEC3D/APOBEC3F/APOBEC3G	4
GO:0033008	positive regulation of mast cell activation involved in immune response	4/994	13/19786	0.00314303564086952	0.0181923771376981	0.0137123926353245	FCER1G/FGR/IL4R/VAMP8	4
GO:0033623	regulation of integrin activation	4/994	13/19786	0.00314303564086952	0.0181923771376981	0.0137123926353245	P2RY12/PIEZO1/PLEK/PTGER4	4
GO:0042536	negative regulation of tumor necrosis factor biosynthetic process	4/994	13/19786	0.00314303564086952	0.0181923771376981	0.0137123926353245	BCL3/GHRL/IL10/LILRB1	4
GO:0043306	positive regulation of mast cell degranulation	4/994	13/19786	0.00314303564086952	0.0181923771376981	0.0137123926353245	FCER1G/FGR/IL4R/VAMP8	4
GO:0045346	regulation of MHC class II biosynthetic process	4/994	13/19786	0.00314303564086952	0.0181923771376981	0.0137123926353245	CIITA/IL10/SPI1/TMEM106A	4
GO:0046087	cytidine metabolic process	4/994	13/19786	0.00314303564086952	0.0181923771376981	0.0137123926353245	APOBEC3C/APOBEC3D/APOBEC3F/APOBEC3G	4
GO:0071352	cellular response to interleukin-2	4/994	13/19786	0.00314303564086952	0.0181923771376981	0.0137123926353245	IL2RG/JAK3/STAT5A/SYK	4
GO:1901216	positive regulation of neuron death	13/994	109/19786	0.00321861364460043	0.0186086399793622	0.0140261481979534	C1QA/CASP8/CCL3/CTSZ/FCGR2B/FOS/GRN/ITGAM/ITGB2/TLR6/TNF/TYROBP/WNT5A	13
GO:0030195	negative regulation of blood coagulation	8/994	50/19786	0.00323632612701562	0.0186474029223281	0.0140553655283564	CEACAM1/PDGFB/PLAU/PLAUR/PRKCD/SERPINE1/SERPINF2/SH2B3	8
GO:0046850	regulation of bone remodeling	8/994	50/19786	0.00323632612701562	0.0186474029223281	0.0140553655283564	CSF1R/CSK/IL6/INPP5D/ITGB3/SYK/TMEM119/TNFAIP3	8
GO:0090199	regulation of release of cytochrome c from mitochondria	8/994	50/19786	0.00323632612701562	0.0186474029223281	0.0140553655283564	ARRB2/BIK/BMF/CIDEB/MMP9/PLAUR/PMAIP1/PYCARD	8
GO:0032273	positive regulation of protein polymerization	15/994	135/19786	0.00324601677561922	0.0186820580449568	0.0140814866143868	ARPC1B/CORO1A/CYFIP1/FCHSD1/FES/HCK/HSPA1A/HSPA1B/ICAM1/IQGAP2/NCKAP1L/PYCARD/SCIN/VASP/WAS	15
GO:0035743	CD4-positive, alpha-beta T cell cytokine production	5/994	21/19786	0.00328582419737674	0.0188471315700548	0.0142059097710039	IL18/IL18RAP/IL1B/IL6/NLRP3	5
GO:0043031	negative regulation of macrophage activation	5/994	21/19786	0.00328582419737674	0.0188471315700548	0.0142059097710039	FCGR2B/GRN/PTPRC/VSIG4/ZC3H12A	5
GO:0070431	nucleotide-binding oligomerization domain containing 2 signaling pathway	5/994	21/19786	0.00328582419737674	0.0188471315700548	0.0142059097710039	HSPA1A/HSPA1B/IRGM/NOD2/TNFAIP3	5
GO:0034104	negative regulation of tissue remodeling	6/994	30/19786	0.00333081851169574	0.019040742043237	0.0143518424771308	AGER/CSK/IL6/INPP5D/TMEM119/TNFAIP3	6
GO:0090196	regulation of chemokine secretion	6/994	30/19786	0.00333081851169574	0.019040742043237	0.0143518424771308	AIF1/CSF1R/F2RL1/IL4R/PYCARD/TNF	6
GO:1902895	positive regulation of pri-miRNA transcription by RNA polymerase II	6/994	30/19786	0.00333081851169574	0.019040742043237	0.0143518424771308	FOS/IL10/PDGFB/SMAD6/SPI1/TGFB1	6
GO:0051258	protein polymerization	24/994	262/19786	0.00341461011585736	0.0194978074256035	0.0146963527044411	AIF1/ARHGAP6/ARPC1B/CAPG/CATIP/CORO1A/CYFIP1/FCHSD1/FES/HCK/HCLS1/HSPA1A/HSPA1B/ICAM1/IQGAP2/MAP7D3/NCKAP1L/PRKCD/PYCARD/SCIN/TRIM6/TRPV4/VASP/WAS	24
GO:0000183	chromatin silencing at rDNA	7/994	40/19786	0.00344293343336014	0.0196154570721258	0.0147850304035846	HIST1H3H/HIST1H3I/HIST1H3J/HIST1H4L/HIST2H3A/HIST2H3C/HIST2H3D	7
GO:1901658	glycosyl compound catabolic process	7/994	40/19786	0.00344293343336014	0.0196154570721258	0.0147850304035846	APOBEC3C/APOBEC3D/APOBEC3F/APOBEC3G/ADA2/PNP/TYMP	7
GO:0061614	pri-miRNA transcription by RNA polymerase II	8/994	51/19786	0.00367287217663826	0.0208786760645141	0.0157371739677224	FOS/FOSL1/IL10/LILRB4/PDGFB/SMAD6/SPI1/TGFB1	8
GO:1900047	negative regulation of hemostasis	8/994	51/19786	0.00367287217663826	0.0208786760645141	0.0157371739677224	CEACAM1/PDGFB/PLAU/PLAUR/PRKCD/SERPINE1/SERPINF2/SH2B3	8
GO:0043627	response to estrogen	10/994	74/19786	0.00378773137007653	0.0215075428186915	0.0162111784248262	ARID5A/ARPC1B/ESR1/GHRL/HMOX1/IL4R/MMP14/SERPINB9/SMAD6/TGFBR2	10
GO:0042104	positive regulation of activated T cell proliferation	6/994	31/19786	0.00395755957777556	0.0223718773907179	0.0168626653047541	AGER/IL12RB1/IL18/IL23A/PYCARD/TMIGD2	6
GO:0045742	positive regulation of epidermal growth factor receptor signaling pathway	6/994	31/19786	0.00395755957777556	0.0223718773907179	0.0168626653047541	ARAP1/DOK1/MMP9/NCF1/PLAUR/SHKBP1	6
GO:0051385	response to mineralocorticoid	6/994	31/19786	0.00395755957777556	0.0223718773907179	0.0168626653047541	AANAT/CDKN1A/CYBA/CYBB/FOS/FOSL1	6
GO:0060143	positive regulation of syncytium formation by plasma membrane fusion	6/994	31/19786	0.00395755957777556	0.0223718773907179	0.0168626653047541	CD53/IL4R/NFATC2/TNFSF14/TREM2/TYROBP	6
GO:0030574	collagen catabolic process	7/994	41/19786	0.00397516359693523	0.0224215109873749	0.0169000763236723	VSIR/CTSS/MMP14/MMP2/MMP8/MMP9/MRC2	7
GO:0045671	negative regulation of osteoclast differentiation	7/994	41/19786	0.00397516359693523	0.0224215109873749	0.0169000763236723	CCL3/INPP5D/LILRB1/LILRB3/LILRB4/LTF/TLR3	7
GO:0030833	regulation of actin filament polymerization	15/994	138/19786	0.00400154793538527	0.0225453066603414	0.0169933865525347	ARPC1B/CAPG/CORO1A/CYFIP1/FCHSD1/HCK/HCLS1/ICAM1/IQGAP2/NCKAP1L/PRKCD/PYCARD/SCIN/VASP/WAS	15
GO:0035306	positive regulation of dephosphorylation	9/994	63/19786	0.00404858903218587	0.0227598777229741	0.0171551181743414	CD300A/CD33/LILRB2/PLEK/PPP1R15A/PRKCD/PTPRC/RIPK3/TGFB1	9
GO:0046847	filopodium assembly	9/994	63/19786	0.00404858903218587	0.0227598777229741	0.0171551181743414	ARAP1/DOCK11/FGD2/FGD3/PRKCD/SPATA13/SRGAP2/SRGAP2C/TGFBR1	9
GO:0032411	positive regulation of transporter activity	13/994	112/19786	0.0040764325017391	0.0228031141040655	0.0171877073312816	ADRB2/CCL2/CCR2/CRACR2A/CTSS/GSTM2/KCNE3/P2RY6/PLCG2/PRKCD/PTAFR/STAC3/TREM2	13
GO:0002693	positive regulation of cellular extravasation	5/994	22/19786	0.00407871521459968	0.0228031141040655	0.0171877073312816	AGER/CCR2/ICAM1/PLVAP/PTAFR	5
GO:0032727	positive regulation of interferon-alpha production	5/994	22/19786	0.00407871521459968	0.0228031141040655	0.0171877073312816	IRF5/IRF7/TLR3/TLR7/TLR8	5
GO:0033630	positive regulation of cell adhesion mediated by integrin	5/994	22/19786	0.00407871521459968	0.0228031141040655	0.0171877073312816	NCKAP1L/P2RY12/PIEZO1/PTPN6/SYK	5
GO:0045649	regulation of macrophage differentiation	5/994	22/19786	0.00407871521459968	0.0228031141040655	0.0171877073312816	C1QC/CASP8/HCLS1/TGFB1/TRIB1	5
GO:0010883	regulation of lipid storage	8/994	52/19786	0.00415358813594351	0.0231453233627905	0.0174456454601782	APOC4/C3/IKBKE/IL6/ITGB3/MSR1/TNF/ZC3H12A	8
GO:0042771	intrinsic apoptotic signaling pathway in response to DNA damage by p53 class mediator	8/994	52/19786	0.00415358813594351	0.0231453233627905	0.0174456454601782	BCL2L12/BCL3/BRCA2/CD74/CDKN1A/CHEK2/IFI16/PYCARD	8
GO:0070741	response to interleukin-6	8/994	52/19786	0.00415358813594351	0.0231453233627905	0.0174456454601782	CEBPA/HAMP/ICAM1/IL6/IL6R/SBNO2/SELPLG/SPI1	8
GO:0002246	wound healing involved in inflammatory response	4/994	14/19786	0.00422686940966266	0.0233646856899751	0.0176109884682407	AGER/HMOX1/IL1A/TGFB1	4
GO:0002866	positive regulation of acute inflammatory response to antigenic stimulus	4/994	14/19786	0.00422686940966266	0.0233646856899751	0.0176109884682407	BTK/C3/FCER1G/HLA-E	4
GO:0045651	positive regulation of macrophage differentiation	4/994	14/19786	0.00422686940966266	0.0233646856899751	0.0176109884682407	CASP8/HCLS1/TGFB1/TRIB1	4
GO:0060099	regulation of phagocytosis, engulfment	4/994	14/19786	0.00422686940966266	0.0233646856899751	0.0176109884682407	C3/CD300A/F2RL1/NCKAP1L	4
GO:0070669	response to interleukin-2	4/994	14/19786	0.00422686940966266	0.0233646856899751	0.0176109884682407	IL2RG/JAK3/STAT5A/SYK	4
GO:0071888	macrophage apoptotic process	4/994	14/19786	0.00422686940966266	0.0233646856899751	0.0176109884682407	CCR5/CDKN2A/IRF7/NOD2	4
GO:0090399	replicative senescence	4/994	14/19786	0.00422686940966266	0.0233646856899751	0.0176109884682407	CDKN1A/CDKN2A/CHEK2/SERPINE1	4
GO:2001235	positive regulation of apoptotic signaling pathway	19/994	194/19786	0.00422973452081406	0.0233646856899751	0.0176109884682407	BIK/BMF/CASP8/CIDEB/CTSC/CTSH/LGALS9/LTBR/MMP9/PLAUR/PMAIP1/PRKCD/PTPRC/PYCARD/RIPK3/S100A8/S100A9/TGFBR1/TNFRSF12A	19
GO:0009896	positive regulation of catabolic process	35/994	435/19786	0.00423928219988146	0.0233920001517889	0.0176315765762257	ADRB2/BTG2/VSIR/CEBPA/CTSC/DAB2/DISC1/DTX3L/ESRRB/HK2/HMOX1/HSPA1A/IL1B/IL6/IRGM/MEFV/MLXIPL/NOD1/PFKFB3/PLK3/PRKCD/TMEM173/TNF/TNFAIP3/TNFRSF1B/TREM2/TRIB1/TRIM21/TRIM22/WNT5A/ZC3H12A/ZC3H12D/ZFP36/ZFP36L1/ZFP36L2	35
GO:0046677	response to antibiotic	29/994	342/19786	0.00426710768306652	0.0235200013506985	0.0177280566944618	ADCY7/AXL/CASP8/CD14/CIITA/CLDN7/CYBB/DUSP1/EIF4EBP1/FOSL1/HAMP/HMOX1/ICAM1/IL10/IL18RAP/IL6/ITPR2/KCNMB1/LCN2/PDGFB/PLA2G4A/PRKCD/RGS19/RIPK3/S100A8/SPI1/STAT6/TNFAIP3/ZC3H12A	29
GO:0009395	phospholipid catabolic process	7/994	42/19786	0.00456746763013278	0.0251482887284234	0.0189553683139114	APOC1/ENPP7/GDPD3/LIPC/LIPG/PLCG2/PRKCD	7
GO:0006471	protein ADP-ribosylation	6/994	32/19786	0.0046674549055421	0.0255879243041693	0.0192867409314344	PARP10/PARP12/PARP14/PARP15/PARP4/PARP9	6
GO:0032816	positive regulation of natural killer cell activation	6/994	32/19786	0.0046674549055421	0.0255879243041693	0.0192867409314344	AXL/HLA-E/HLA-F/IL18/IL23A/TYROBP	6
GO:0045672	positive regulation of osteoclast differentiation	6/994	32/19786	0.0046674549055421	0.0255879243041693	0.0192867409314344	CCR1/FOS/IL23A/TNF/TREM2/TYROBP	6
GO:0090195	chemokine secretion	6/994	32/19786	0.0046674549055421	0.0255879243041693	0.0192867409314344	AIF1/CSF1R/F2RL1/IL4R/PYCARD/TNF	6
GO:0045687	positive regulation of glial cell differentiation	8/994	53/19786	0.00468132713784979	0.0256363195199921	0.0193232185283977	AGER/C1QA/CXCR4/SPINT1/TGFB1/TLR2/TNFRSF1B/TREM2	8
GO:0045778	positive regulation of ossification	12/994	101/19786	0.00469683113756023	0.0256667488941058	0.0193461544824149	ADRB2/CEBPA/CEBPB/CEBPD/CLIC1/IL6/IL6R/LTF/RUNX2/TGFB1/TMEM119/WNT5A	12
GO:1904019	epithelial cell apoptotic process	14/994	127/19786	0.00469698474449397	0.0256667488941058	0.0193461544824149	ARRB2/CCL2/CD40/HMOX1/ICAM1/IL10/IL6/PIK3CG/SERPINE1/TGFBR2/TNF/TNFAIP3/ZFP36/ZFP36L1	14
GO:0033002	muscle cell proliferation	24/994	269/19786	0.00475627855913846	0.0259628438641693	0.0195693342491999	ABCC4/AIF1/CDKN1A/CYBA/FGF20/HMOX1/IL10/IL18/IL6/IL6R/MIR17HG/MMP2/MMP9/P2RY6/PDGFB/PIM1/PTAFR/PTGIR/SERPINF2/TGFBR1/TGFBR2/TNF/TNFAIP3/TRIB1	24
GO:0034599	cellular response to oxidative stress	28/994	330/19786	0.00488474450199809	0.0266354845055303	0.0200763330051627	AIF1/ALDH3B1/AXL/BTK/CDK2/CYBA/CYBB/FOS/HMOX1/HSPA1A/HSPA1B/IL10/IL18RAP/IL6/LCN2/MMP2/MMP9/NCF1/NCF2/NCF4/PRKCD/RIPK3/STAT6/TLR6/TNF/TNFAIP3/VNN1/ZC3H12A	28
GO:0002689	negative regulation of leukocyte chemotaxis	5/994	23/19786	0.00499931055816467	0.0270569715192682	0.0203940262554355	C5AR2/CCL2/CYP19A1/DUSP1/SLAMF8	5
GO:0006957	complement activation, alternative pathway	5/994	23/19786	0.00499931055816467	0.0270569715192682	0.0203940262554355	C3/C9/CFB/CFD/VSIG4	5
GO:0010884	positive regulation of lipid storage	5/994	23/19786	0.00499931055816467	0.0270569715192682	0.0203940262554355	APOC4/C3/IKBKE/MSR1/ZC3H12A	5
GO:0032682	negative regulation of chemokine production	5/994	23/19786	0.00499931055816467	0.0270569715192682	0.0203940262554355	F2RL1/IL10/IL6/LGALS9/MEFV	5
GO:0034143	regulation of toll-like receptor 4 signaling pathway	5/994	23/19786	0.00499931055816467	0.0270569715192682	0.0203940262554355	F2RL1/LILRA2/LTF/LYN/TNFAIP3	5
GO:0050860	negative regulation of T cell receptor signaling pathway	5/994	23/19786	0.00499931055816467	0.0270569715192682	0.0203940262554355	BTN2A2/CEACAM1/ELF1/LILRB4/PTPN6	5
GO:1900424	regulation of defense response to bacterium	5/994	23/19786	0.00499931055816467	0.0270569715192682	0.0203940262554355	CYBA/F2RL1/GRN/HAVCR2/SIGLEC11	5
GO:0006690	icosanoid metabolic process	13/994	115/19786	0.00511007009430231	0.0276269959779195	0.0208236786933551	ALOX5/ALOX5AP/CD74/GGTA1P/HPGDS/IL1B/LTC4S/PLA2G4A/PTGS1/SYK/TBXAS1/TLR2/TNFRSF1A	13
GO:0070266	necroptotic process	8/994	54/19786	0.00525899192211438	0.0284019096154998	0.0214077650926498	CASP8/CD14/LY96/MLKL/PYGL/RIPK3/TLR3/TNF	8
GO:0045861	negative regulation of proteolysis	30/994	363/19786	0.00532966846161052	0.0287530521463956	0.0216724366206287	A2M/ARRB2/BCL2L12/BST2/C3/CARD16/CARD8/CSTA/CTSZ/DERL3/HFE/IFI16/IL10/IL1R2/LAMP3/LTF/MICAL1/MMP9/NAIP/PLAUR/RPS6KA1/SERPINB1/SERPINB9/SERPINE1/SERPINF2/SPINT1/TNFAIP8/TNFSF14/TRIM21/VSIG4	30
GO:0002495	antigen processing and presentation of peptide antigen via MHC class II	18/994	184/19786	0.0053387874779877	0.0287717051570875	0.021686496212979	CD74/CTSS/FCGR2B/HLA-DMA/HLA-DMB/HLA-DOA/HLA-DPA1/HLA-DPB1/HLA-DQA1/HLA-DQA1/HLA-DQB1/HLA-DQB2/HLA-DRA/HLA-DRB1/HLA-DRB5/IFI30/PYCARD/TREM2	18
GO:0019730	antimicrobial humoral response	14/994	129/19786	0.00539647348322973	0.0290517777984889	0.0218975992478512	BCL3/GNLY/HIST1H2BF/HIST1H2BI/HLA-E/LCN2/LTF/LYZ/RNASE3/RNASE6/S100A12/S100A8/S100A9/SLC11A1	14
GO:0055094	response to lipoprotein particle	6/994	33/19786	0.00546673168224319	0.0293677911301902	0.0221357923574975	CD68/FCER1G/ITGB2/MYD88/SYK/TLR6	6
GO:1901186	positive regulation of ERBB signaling pathway	6/994	33/19786	0.00546673168224319	0.0293677911301902	0.0221357923574975	ARAP1/DOK1/MMP9/NCF1/PLAUR/SHKBP1	6
GO:0002478	antigen processing and presentation of exogenous peptide antigen	28/994	333/19786	0.00551863038206666	0.0295279946908466	0.0222565448082999	CD74/CTSS/CYBA/CYBB/FCGR1A/FCGR1B/FCGR2B/HLA-B/HLA-DMA/HLA-DMB/HLA-DOA/HLA-DPA1/HLA-DPB1/HLA-DQA1/HLA-DQA1/HLA-DQB1/HLA-DQB2/HLA-DRA/HLA-DRB1/HLA-DRB5/HLA-E/HLA-F/IFI30/IKBKB/NCF1/NCF2/NCF4/VAMP8	28
GO:0045091	regulation of single stranded viral RNA replication via double stranded DNA intermediate	4/994	15/19786	0.00553722529326581	0.0295279946908466	0.0222565448082999	APOBEC3D/APOBEC3F/APOBEC3G/CXCL8	4
GO:0046133	pyrimidine ribonucleoside catabolic process	4/994	15/19786	0.00553722529326581	0.0295279946908466	0.0222565448082999	APOBEC3C/APOBEC3D/APOBEC3F/APOBEC3G	4
GO:0061042	vascular wound healing	4/994	15/19786	0.00553722529326581	0.0295279946908466	0.0222565448082999	CXCR4/HPSE/SERPINE1/TNFAIP3	4
GO:0097202	activation of cysteine-type endopeptidase activity	4/994	15/19786	0.00553722529326581	0.0295279946908466	0.0222565448082999	CASP8/CIDEB/IFI16/PYCARD	4
GO:1905153	regulation of membrane invagination	4/994	15/19786	0.00553722529326581	0.0295279946908466	0.0222565448082999	C3/CD300A/F2RL1/NCKAP1L	4
GO:2001179	regulation of interleukin-10 secretion	4/994	15/19786	0.00553722529326581	0.0295279946908466	0.0222565448082999	LGALS9/LILRA5/LILRB1/PYCARD	4
GO:0010466	negative regulation of peptidase activity	22/994	243/19786	0.00564513432481322	0.0300404097406296	0.0226427745077883	A2M/ARRB2/BCL2L12/BST2/C3/CARD16/CARD8/CSTA/IFI16/LAMP3/LTF/MICAL1/MMP9/NAIP/PLAUR/RPS6KA1/SERPINB1/SERPINB9/SERPINE1/SPINT1/TNFAIP8/TNFSF14	22
GO:0002504	antigen processing and presentation of peptide or polysaccharide antigen via MHC class II	18/994	185/19786	0.00564513799730447	0.0300404097406296	0.0226427745077883	CD74/CTSS/FCGR2B/HLA-DMA/HLA-DMB/HLA-DOA/HLA-DPA1/HLA-DPB1/HLA-DQA1/HLA-DQA1/HLA-DQB1/HLA-DQB2/HLA-DRA/HLA-DRB1/HLA-DRB5/IFI30/PYCARD/TREM2	18
GO:0034767	positive regulation of ion transmembrane transport	16/994	157/19786	0.00566597281424724	0.030119742512557	0.0227025710978261	ADRB2/CALCR/CCL2/CCR2/CD19/CRACR2A/CTSS/GSTM2/KCNE3/KCNMB1/KCNQ1/P2RY6/PLCG2/PTAFR/STAC3/TREM2	16
GO:0006767	water-soluble vitamin metabolic process	11/994	91/19786	0.00583745162729837	0.0309988810553086	0.0233652163798479	ACP5/ACPP/ENPP1/FOLR2/HAAO/KYNU/MTHFD1L/MTHFD2/SLC25A19/VNN1/VNN2	11
GO:0032414	positive regulation of ion transmembrane transporter activity	12/994	104/19786	0.005942416817386	0.031491127329948	0.0237362439888318	ADRB2/CCL2/CCR2/CRACR2A/CTSS/GSTM2/KCNE3/P2RY6/PLCG2/PTAFR/STAC3/TREM2	12
GO:0061082	myeloid leukocyte cytokine production	7/994	44/19786	0.00594873715795949	0.031491127329948	0.0237362439888318	CD74/FCER1G/HMOX1/IRAK3/LILRB1/TGFB1/WNT5A	7
GO:0070423	nucleotide-binding oligomerization domain containing signaling pathway	7/994	44/19786	0.00594873715795949	0.031491127329948	0.0237362439888318	CASP8/HSPA1A/HSPA1B/IRGM/NOD1/NOD2/TNFAIP3	7
GO:0001659	temperature homeostasis	18/994	186/19786	0.00596569046186559	0.0315480113706565	0.0237791199854635	ADRB2/CCR2/CEBPB/CMKLR1/CXCR4/GHRL/IL18/IL1A/IL1B/IL4R/LCN2/PLAC8/STAT6/SYK/TLE3/TNF/TRPV2/UCP2	18
GO:0019884	antigen processing and presentation of exogenous antigen	28/994	335/19786	0.00597826957351113	0.0315488743225167	0.0237797704301328	CD74/CTSS/CYBA/CYBB/FCGR1A/FCGR1B/FCGR2B/HLA-B/HLA-DMA/HLA-DMB/HLA-DOA/HLA-DPA1/HLA-DPB1/HLA-DQA1/HLA-DQA1/HLA-DQB1/HLA-DQB2/HLA-DRA/HLA-DRB1/HLA-DRB5/HLA-E/HLA-F/IFI30/IKBKB/NCF1/NCF2/NCF4/VAMP8	28
GO:0032535	regulation of cellular component size	28/994	335/19786	0.00597826957351113	0.0315488743225167	0.0237797704301328	ARHGAP4/ARPC1B/CAPG/CORO1A/CXCL12/CYFIP1/DISC1/F2RL1/FCHSD1/HCK/HCLS1/ICAM1/IQGAP2/KCNN4/NCKAP1L/PLEK/PPP1R15A/PRKCD/PYCARD/SCIN/SPP1/TNFRSF12A/TRPV2/TRPV4/VASP/VAV1/WAS/WNT5A	28
GO:0010528	regulation of transposition	5/994	24/19786	0.00605794727308398	0.0318371127629915	0.0239970283859496	APOBEC3C/APOBEC3D/APOBEC3F/APOBEC3G/MORC1	5
GO:0010529	negative regulation of transposition	5/994	24/19786	0.00605794727308398	0.0318371127629915	0.0239970283859496	APOBEC3C/APOBEC3D/APOBEC3F/APOBEC3G/MORC1	5
GO:0042228	interleukin-8 biosynthetic process	5/994	24/19786	0.00605794727308398	0.0318371127629915	0.0239970283859496	BCL3/NOD1/TLR7/TLR8/TNF	5
GO:0090103	cochlea morphogenesis	5/994	24/19786	0.00605794727308398	0.0318371127629915	0.0239970283859496	DCANP1/FZD2/GRHL3/TIFAB/WNT5A	5
GO:1904888	cranial skeletal system development	9/994	67/19786	0.00612231613371144	0.032142159701985	0.0242269556443844	CEP55/DCANP1/MMP14/MTHFD1L/RUNX2/TGFB1/TGFBR1/TGFBR2/TIFAB	9
GO:1904064	positive regulation of cation transmembrane transport	15/994	145/19786	0.00633072311289551	0.0332019967592724	0.0250258013229338	ADRB2/CALCR/CCL2/CCR2/CD19/CRACR2A/CTSS/GSTM2/KCNE3/KCNMB1/KCNQ1/P2RY6/PLCG2/STAC3/TREM2	15
GO:0060142	regulation of syncytium formation by plasma membrane fusion	6/994	34/19786	0.00636161952493664	0.0332953145476086	0.0250961390332749	CD53/IL4R/NFATC2/TNFSF14/TREM2/TYROBP	6
GO:0060338	regulation of type I interferon-mediated signaling pathway	6/994	34/19786	0.00636161952493664	0.0332953145476086	0.0250961390332749	IKBKE/IRF7/NLRC5/PTPN6/TRIM6/WNT5A	6
GO:1990845	adaptive thermogenesis	16/994	159/19786	0.00639038786786028	0.0334114723708498	0.0251836922797743	ADRB2/CCR2/CEBPB/CMKLR1/CXCR4/GHRL/IL18/IL4R/LCN2/PLAC8/STAT6/SYK/TLE3/TRPV2/TRPV4/UCP2	16
GO:0035872	nucleotide-binding domain, leucine rich repeat containing receptor signaling pathway	7/994	45/19786	0.00674601285597319	0.0351823615767083	0.0265184891521451	CASP8/HSPA1A/HSPA1B/IRGM/NOD1/NOD2/TNFAIP3	7
GO:1902893	regulation of pri-miRNA transcription by RNA polymerase II	7/994	45/19786	0.00674601285597319	0.0351823615767083	0.0265184891521451	FOS/IL10/LILRB4/PDGFB/SMAD6/SPI1/TGFB1	7
GO:0010517	regulation of phospholipase activity	9/994	68/19786	0.00674986275822326	0.0351823615767083	0.0265184891521451	C5AR1/ESR1/GNA15/LPAR2/P2RY12/P2RY6/PLCB2/PTAFR/RASGRP4	9
GO:0031589	cell-substrate adhesion	29/994	354/19786	0.006846999964267	0.0356521043221362	0.0268725548640721	ARHGAP6/AXL/CASS4/CDKN2A/CORO1A/DISC1/FERMT3/GCNT2/HPSE/ITGA5/ITGAL/ITGB2/ITGB3/ITGB7/LYVE1/MERTK/MMP14/MYO1G/NINJ1/PARVG/PDPN/PLAU/RAC2/RREB1/SERPINE1/SMAD6/SRGAP2/TNFRSF12A/UNC13D	29
GO:0032091	negative regulation of protein binding	12/994	106/19786	0.00690878831165593	0.0359370135105788	0.0270873034165986	ADRB2/ARRB2/CARD16/CTSZ/DAB2/DISC1/HFE/IL10/PDGFB/PRKCD/TMC8/XIRP1	12
GO:0010759	positive regulation of macrophage chemotaxis	4/994	16/19786	0.00709315277859475	0.0367830636947128	0.0277250085513494	C3AR1/C5AR1/CMKLR1/TRPV4	4
GO:0010820	positive regulation of T cell chemotaxis	4/994	16/19786	0.00709315277859475	0.0367830636947128	0.0277250085513494	CCR2/TMEM102/TNFSF14/WNT5A	4
GO:0071639	positive regulation of monocyte chemotactic protein-1 production	4/994	16/19786	0.00709315277859475	0.0367830636947128	0.0277250085513494	AGER/IL1B/LGALS9/TRPV4	4
GO:0071901	negative regulation of protein serine/threonine kinase activity	15/994	147/19786	0.00716597027271208	0.0371227940121537	0.0279810781934645	CD300A/CDKN1A/CDKN2A/CEBPA/DUSP1/INKA1/HHEX/IL1B/IRAK3/LYN/PRKCD/PTPN6/PYCARD/SH2B3/TNFAIP3	15
GO:0061045	negative regulation of wound healing	10/994	81/19786	0.00723525331490258	0.0374435410858808	0.0282228393321155	AGER/CDKN1A/CEACAM1/PDGFB/PLAU/PLAUR/PRKCD/SERPINE1/SERPINF2/SH2B3	10
GO:0010935	regulation of macrophage cytokine production	5/994	25/19786	0.00726473527323658	0.037481608790445	0.0282515326308394	CD74/IRAK3/LILRB1/TGFB1/WNT5A	5
GO:0046135	pyrimidine nucleoside catabolic process	5/994	25/19786	0.00726473527323658	0.037481608790445	0.0282515326308394	APOBEC3C/APOBEC3D/APOBEC3F/APOBEC3G/TYMP	5
GO:1904996	positive regulation of leukocyte adhesion to vascular endothelial cell	5/994	25/19786	0.00726473527323658	0.037481608790445	0.0282515326308394	CCR2/ICAM1/ITGB2/PTAFR/TNF	5
GO:1903426	regulation of reactive oxygen species biosynthetic process	13/994	120/19786	0.00729038475147645	0.037575796457407	0.0283225260068569	ACP5/AIF1/CX3CR1/CYBA/ICAM1/IL10/IL1B/ITGB2/MMP8/P2RX4/TLR6/TNF/ZC3H12A	13
GO:0006691	leukotriene metabolic process	6/994	35/19786	0.00735831818544801	0.0377727000186331	0.0284709408578898	ALOX5/ALOX5AP/GGTA1P/LTC4S/SYK/TLR2	6
GO:0010922	positive regulation of phosphatase activity	6/994	35/19786	0.00735831818544801	0.0377727000186331	0.0284709408578898	CD300A/CD33/PLEK/PPP1R15A/PTPRC/RIPK3	6
GO:0032616	interleukin-13 production	6/994	35/19786	0.00735831818544801	0.0377727000186331	0.0284709408578898	HLA-E/IL17RA/IL18/LGALS9/LILRA5/NLRP3	6
GO:0071402	cellular response to lipoprotein particle stimulus	6/994	35/19786	0.00735831818544801	0.0377727000186331	0.0284709408578898	CD68/FCER1G/ITGB2/MYD88/SYK/TLR6	6
GO:0070206	protein trimerization	9/994	69/19786	0.00742555375321482	0.0380669086867137	0.0286926988361298	ALOX5AP/CD74/LCN2/MLKL/SLC1A5/TRIM21/TRIM22/TRIM34/TRIM6	9
GO:0002707	negative regulation of lymphocyte mediated immunity	12/994	107/19786	0.00743624976318234	0.0380669086867137	0.0286926988361298	ARRB2/CEACAM1/FCGR2B/HAVCR2/HFE/HLA-E/HLA-F/LGALS9/LILRB1/PTPN6/PTPRC/SERPINB9	12
GO:0048708	astrocyte differentiation	11/994	94/19786	0.00743810317314182	0.0380669086867137	0.0286926988361298	AGER/C1QA/C5AR1/FPR2/GRN/IL1B/IL6/S100A8/TAL1/TNF/TREM2	11
GO:2001234	negative regulation of apoptotic signaling pathway	22/994	249/19786	0.0074632192372988	0.038157022297739	0.0287606214174842	ARRB2/BCL2L12/CASP8/CD74/CX3CR1/CXCL12/HMOX1/HSPA1A/HSPA1B/ICAM1/IL1A/IL1B/ITPRIP/MMP9/PLAUR/SERPINE1/TGFBR1/TNF/TNFAIP3/TNFRSF10A/TNFRSF10B/VNN1	22
GO:0038095	Fc-epsilon receptor signaling pathway	14/994	134/19786	0.00751581015075813	0.0383872836041737	0.028934179464278	BTK/CARD11/FCER1G/FOS/IKBKB/LAT2/LCP2/LILRA4/LYN/NFATC1/NFATC2/PLCG2/SYK/VAV1	14
GO:0030278	regulation of ossification	20/994	220/19786	0.00771740014121376	0.0393773368651087	0.0296804260345348	ADRB2/CCL3/CCR1/CEBPA/CEBPB/CEBPD/CLIC1/ENPP1/IL6/IL6R/LTF/PTGER4/RUNX2/SMAD6/SRGN/TCIRG1/TGFB1/TMEM119/TNF/WNT5A	20
GO:0106106	cold-induced thermogenesis	15/994	149/19786	0.00808711001751098	0.0411810552194296	0.0310399676761127	ADRB2/CCR2/CEBPB/CMKLR1/CXCR4/GHRL/IL18/IL4R/LCN2/PLAC8/STAT6/SYK/TLE3/TRPV2/UCP2	15
GO:0120161	regulation of cold-induced thermogenesis	15/994	149/19786	0.00808711001751098	0.0411810552194296	0.0310399676761127	ADRB2/CCR2/CEBPB/CMKLR1/CXCR4/GHRL/IL18/IL4R/LCN2/PLAC8/STAT6/SYK/TLE3/TRPV2/UCP2	15
GO:0006636	unsaturated fatty acid biosynthetic process	8/994	58/19786	0.00812825842922673	0.0413078093373302	0.0311355078146906	ALOX5/ALOX5AP/CD74/HPGDS/IL1B/LTC4S/PTGS1/TBXAS1	8
GO:0097300	programmed necrotic cell death	8/994	58/19786	0.00812825842922673	0.0413078093373302	0.0311355078146906	CASP8/CD14/LY96/MLKL/PYGL/RIPK3/TLR3/TNF	8
GO:0060711	labyrinthine layer development	7/994	47/19786	0.00857473053327007	0.0435332473227557	0.032812918040454	CASP8/IL10/PCDH12/SPINT1/ST14/VASH1/ZFP36L1	7
GO:0055076	transition metal ion homeostasis	12/994	109/19786	0.0085856827695114	0.0435453491363842	0.0328220397082173	HAMP/HFE/HMOX1/LCN2/LTF/MYC/S100A8/S100A9/SLC11A1/STEAP3/TMC8/TTC7A	12
GO:0003071	renal system process involved in regulation of systemic arterial blood pressure	5/994	26/19786	0.0086294859689832	0.0436368633774852	0.0328910180058967	CYBA/F2RL1/PDGFB/SERPINF2/SUCNR1	5
GO:0030194	positive regulation of blood coagulation	5/994	26/19786	0.0086294859689832	0.0436368633774852	0.0328910180058967	HPSE/PDPN/PLEK/SERPINE1/SERPINF2	5
GO:1900048	positive regulation of hemostasis	5/994	26/19786	0.0086294859689832	0.0436368633774852	0.0328910180058967	HPSE/PDPN/PLEK/SERPINE1/SERPINF2	5
GO:0001787	natural killer cell proliferation	4/994	17/19786	0.00891224577416552	0.0446226926347874	0.0336340807593346	ELF4/HLA-E/IL18/IL23A	4
GO:0002583	regulation of antigen processing and presentation of peptide antigen	4/994	17/19786	0.00891224577416552	0.0446226926347874	0.0336340807593346	HFE/HLA-DOA/PYCARD/TREM2	4
GO:0006978	DNA damage response, signal transduction by p53 class mediator resulting in transcription of p21 class mediator	4/994	17/19786	0.00891224577416552	0.0446226926347874	0.0336340807593346	BRCA2/CDKN1A/CHEK2/SP100	4
GO:0010819	regulation of T cell chemotaxis	4/994	17/19786	0.00891224577416552	0.0446226926347874	0.0336340807593346	CCR2/TMEM102/TNFSF14/WNT5A	4
GO:0039692	single stranded viral RNA replication via double stranded DNA intermediate	4/994	17/19786	0.00891224577416552	0.0446226926347874	0.0336340807593346	APOBEC3D/APOBEC3F/APOBEC3G/CXCL8	4
GO:1900153	positive regulation of nuclear-transcribed mRNA catabolic process, deadenylation-dependent decay	4/994	17/19786	0.00891224577416552	0.0446226926347874	0.0336340807593346	BTG2/ZFP36/ZFP36L1/ZFP36L2	4
GO:2001182	regulation of interleukin-12 secretion	4/994	17/19786	0.00891224577416552	0.0446226926347874	0.0336340807593346	LGALS9/LILRA5/LILRB1/TLR8	4
GO:2001188	regulation of T cell activation via T cell receptor contact with antigen bound to MHC molecule on antigen presenting cell	4/994	17/19786	0.00891224577416552	0.0446226926347874	0.0336340807593346	HAVCR2/HLA-DMB/LGALS9/LILRB1	4
GO:2001199	negative regulation of dendritic cell differentiation	4/994	17/19786	0.00891224577416552	0.0446226926347874	0.0336340807593346	FCGR2B/LILRB1/TMEM176A/TMEM176B	4
GO:2001267	regulation of cysteine-type endopeptidase activity involved in apoptotic signaling pathway	4/994	17/19786	0.00891224577416552	0.0446226926347874	0.0336340807593346	CASP8/LGALS9/MMP9/PLAUR	4
GO:0051348	negative regulation of transferase activity	25/994	299/19786	0.0089995266236785	0.0448865437876382	0.0338329569467502	CD300A/CDKN1A/CDKN2A/CEACAM1/CEBPA/CSK/DTX3L/DUSP1/INKA1/GMFG/HHEX/IL1B/IRAK3/ITPRIP/LYN/PRKCD/PTPN6/PTPRC/PYCARD/RHOH/SH2B3/SOCS1/TNFAIP3/TRIB1/ZFP36	25
GO:0006879	cellular iron ion homeostasis	8/994	59/19786	0.00900027314435327	0.0448865437876382	0.0338329569467502	HAMP/HFE/HMOX1/LCN2/LTF/MYC/SLC11A1/TTC7A	8
GO:0038066	p38MAPK cascade	8/994	59/19786	0.00900027314435327	0.0448865437876382	0.0338329569467502	AGER/DUSP1/IL1B/LGALS9/NCF1/ZC3H12A/ZFP36/ZFP36L1	8
GO:0045429	positive regulation of nitric oxide biosynthetic process	8/994	59/19786	0.00900027314435327	0.0448865437876382	0.0338329569467502	AIF1/ICAM1/IL1B/ITGB2/MMP8/P2RX4/TLR6/TNF	8
GO:0033673	negative regulation of kinase activity	23/994	269/19786	0.00924705974509051	0.0460721153181863	0.034726574212987	CD300A/CDKN1A/CDKN2A/CEACAM1/CEBPA/CSK/DUSP1/INKA1/GMFG/HHEX/IL1B/IRAK3/ITPRIP/LYN/PRKCD/PTPN6/PTPRC/PYCARD/RHOH/SH2B3/SOCS1/TNFAIP3/TRIB1	23
GO:0044706	multi-multicellular organism process	21/994	239/19786	0.00935192580281642	0.0464603887882662	0.0350192329585329	ADCY7/ARHGDIB/B4GALT1/ESR1/FOS/FOSL1/GHRL/HAVCR2/HFE/IL1B/ITGA5/LGALS9/MMP2/MMP9/P2RX1/PRDM1/PTAFR/SPP1/TGFB1/TGFBR2/UCP2	21
GO:0022617	extracellular matrix disassembly	11/994	97/19786	0.0093615580714649	0.0464603887882662	0.0350192329585329	A2M/CAPNS2/CTSS/IL6/LCP1/MMP14/MMP2/MMP8/MMP9/PDPN/TGFB1	11
GO:0051591	response to cAMP	11/994	97/19786	0.0093615580714649	0.0464603887882662	0.0350192329585329	AANAT/DUOX1/DUOX2/DUSP1/FOS/FOSL1/ITPR2/KCNQ1/PIK3CG/PTAFR/ZFP36L1	11
GO:0060191	regulation of lipase activity	11/994	97/19786	0.0093615580714649	0.0464603887882662	0.0350192329585329	APOC1/C5AR1/ESR1/GNA15/LIPC/LPAR2/P2RY12/P2RY6/PLCB2/PTAFR/RASGRP4	11
GO:0070588	calcium ion transmembrane transport	26/994	316/19786	0.00955057011910901	0.0473521925320117	0.0356914245580875	CACNA2D4/CALCR/CCL3/CCR5/CD19/CORO1A/CRACR2A/CYBA/GSTM2/ITPR2/KCNE3/LYN/P2RX4/P2RY12/P2RY6/PIK3CG/PLCG2/PTPN6/PTPRC/RYR1/SLC8B1/STAC3/TGFB1/TMEM37/TRPV2/TRPV4	26
GO:0048806	genitalia development	7/994	48/19786	0.00961450486125975	0.0476227229092807	0.0358953351699233	AXL/CYP19A1/DCANP1/ESR1/MERTK/TIFAB/WNT5A	7
GO:0045834	positive regulation of lipid metabolic process	15/994	152/19786	0.009642939197222	0.0476762983678402	0.0359357173430623	APOC1/CD19/FGR/FPR2/IL1B/LYN/MLXIPL/NOD2/P2RY12/PDGFB/PRKCD/RAB38/TGFB1/TNF/TNFRSF1A	15
GO:0006979	response to oxidative stress	37/994	492/19786	0.00967148385184966	0.0476762983678402	0.0359357173430623	AIF1/ALDH3B1/AXL/BTK/CDK2/CYBA/CYBB/DUOX1/DUOX2/DUSP1/FOS/FOSL1/HMOX1/HSPA1A/HSPA1B/IL10/IL18RAP/IL6/LCN2/MICB/MMP14/MMP2/MMP9/NCF1/NCF2/NCF4/PLK3/PRKCD/PTGS1/RIPK3/STAT6/TLR6/TNF/TNFAIP3/UCP2/VNN1/ZC3H12A	37
GO:0002710	negative regulation of T cell mediated immunity	6/994	37/19786	0.00968160958591325	0.0476762983678402	0.0359357173430623	CEACAM1/FCGR2B/HFE/HLA-F/LILRB1/PTPRC	6
GO:0050779	RNA destabilization	6/994	37/19786	0.00968160958591325	0.0476762983678402	0.0359357173430623	TNFRSF1B/ZC3H12A/ZC3H12D/ZFP36/ZFP36L1/ZFP36L2	6
GO:1901021	positive regulation of calcium ion transmembrane transporter activity	6/994	37/19786	0.00968160958591325	0.0476762983678402	0.0359357173430623	CRACR2A/GSTM2/KCNE3/P2RY6/PLCG2/STAC3	6
GO:1904994	regulation of leukocyte adhesion to vascular endothelial cell	6/994	37/19786	0.00968160958591325	0.0476762983678402	0.0359357173430623	CCR2/CXCL12/ICAM1/ITGB2/PTAFR/TNF	6
GO:0030330	DNA damage response, signal transduction by p53 class mediator	12/994	111/19786	0.00986922344841354	0.0485531399465998	0.0365966313025698	ARID3A/BATF/BCL3/BRCA2/BTG2/CD74/CDK2/CDKN1A/CHEK2/PLK3/PMAIP1/SP100	12
GO:0009435	NAD biosynthetic process	8/994	60/19786	0.00994022194431408	0.0488079303584581	0.036788678012061	ADPGK/HAAO/HK2/HK3/KYNU/PARP10/PARP9/PNP	8
GO:0032370	positive regulation of lipid transport	8/994	60/19786	0.00994022194431408	0.0488079303584581	0.036788678012061	ABCB4/CYP19A1/GHRL/IL1B/LIPG/P2RX4/PRKCD/SPP1	8
GO:0045685	regulation of glial cell differentiation	10/994	85/19786	0.0100798432168707	0.0494457174016766	0.0372694060822928	AGER/C1QA/C5AR1/CXCR4/IL6/SPINT1/TGFB1/TLR2/TNFRSF1B/TREM2	10
GO:0010934	macrophage cytokine production	5/994	27/19786	0.010161647171726	0.0496552797372226	0.0374273624067924	CD74/IRAK3/LILRB1/TGFB1/WNT5A	5
GO:0050820	positive regulation of coagulation	5/994	27/19786	0.010161647171726	0.0496552797372226	0.0374273624067924	HPSE/PDPN/PLEK/SERPINE1/SERPINF2	5
GO:0090197	positive regulation of chemokine secretion	5/994	27/19786	0.010161647171726	0.0496552797372226	0.0374273624067924	AIF1/CSF1R/IL4R/PYCARD/TNF	5
GO:1903010	regulation of bone development	5/994	27/19786	0.010161647171726	0.0496552797372226	0.0374273624067924	GHRL/LILRB1/LTF/TMEM119/TYROBP	5

## Sheet: Human GO's (reduced)
parentGO	parentName	originalGOs	numberOfGenes	uniqueGO
GO:0002376	immune system process	GO:0050900/GO:1902105/GO:1902107/GO:1903708/GO:0001776/GO:0002761/GO:0045637/GO:0002440/GO:1902106/GO:1903707/GO:0045639/GO:0002763/GO:0045058/GO:0019882/GO:0031294/GO:0030852/GO:0002762/GO:0045655/GO:0045670/GO:0045638/GO:0002262/GO:2001198/GO:0002507/GO:0045657/GO:0045671/GO:0045649/GO:0045651/GO:0045672/GO:2001199	239
GO:0001775	cell activation	GO:0050867/GO:0050866/GO:0001774/GO:0061900/GO:0030168/GO:1903978/GO:0070527/GO:1903980/GO:0010543/GO:0048143/GO:0090330	144
GO:0045321	leukocyte activation	GO:0051249/GO:0002696/GO:0030098/GO:0050863/GO:0051251/GO:0046651/GO:0050870/GO:0050670/GO:0045619/GO:0046631/GO:0030217/GO:0042098/GO:0042113/GO:0002695/GO:0002286/GO:0002285/GO:0042116/GO:0042129/GO:0046634/GO:0046632/GO:0045576/GO:0045621/GO:0050864/GO:0051250/GO:0043367/GO:0045580/GO:0035710/GO:0046637/GO:0046635/GO:0043370/GO:0045582/GO:0002294/GO:0002287/GO:0002293/GO:0030183/GO:0050868/GO:…	183
GO:0007155	cell adhesion	GO:0007159/GO:0007162/GO:0022408/GO:1903038/GO:0034113/GO:0033627/GO:0034109/GO:0061756/GO:0070486/GO:0031589	133
GO:0009605	response to external stimulus	GO:0032103/GO:0002237/GO:0050729/GO:0071260/GO:0071496/GO:0002673/GO:0009612/GO:0150077/GO:0032102/GO:0150078/GO:0098581/GO:0002675/GO:0050728/GO:0061045	193
GO:0050789	regulation of biological process	GO:0022407/GO:1903037/GO:0050920/GO:0033003/GO:0043900/GO:0060759/GO:0043030/GO:0002230/GO:0050688/GO:0042534/GO:1902563/GO:0051924/GO:1905521/GO:1902622/GO:0031664/GO:0090022/GO:1903900/GO:2000319/GO:0030193/GO:0010959/GO:1900046/GO:0043903/GO:0050792/GO:0043254/GO:0045625/GO:0033628/GO:1904467/GO:0032872/GO:0034110/GO:0060330/GO:1905952/GO:0061888/GO:0033623/GO:0045346/GO:0030833/GO:0060099/GO:…	281
GO:0008283	cell proliferation	GO:0070661/GO:0050673/GO:0033002	121
GO:0006955	immune response	GO:0002460/GO:0034341/GO:0071346/GO:0002819/GO:0002822/GO:0006959/GO:0050777/GO:0042088/GO:0002821/GO:0002824/GO:0045622/GO:0002825/GO:0042092/GO:0045624/GO:0050854/GO:0002828/GO:0002920/GO:0050855/GO:0045064/GO:0072539/GO:0002827/GO:0002830/GO:0071357/GO:0034340/GO:0072538/GO:0045063/GO:0002823/GO:0002820/GO:0045824/GO:0043313/GO:0002437/GO:2000316/GO:0045628/GO:0002251/GO:0072540/GO:0002438/GO:…	193
GO:0051234	establishment of localization	GO:0006909/GO:0006898/GO:0006816/GO:0043277/GO:0060402/GO:0097553/GO:0006837/GO:0060401/GO:0070588	124
GO:0048518	positive regulation of biological process	GO:0022409/GO:1903039/GO:0045785/GO:0051092/GO:0050921/GO:0051091/GO:0051047/GO:0002793/GO:0043032/GO:0051222/GO:0060760/GO:0050766/GO:0045807/GO:1905523/GO:0032930/GO:0043270/GO:0051928/GO:0090023/GO:0031334/GO:1902624/GO:0042535/GO:1903727/GO:1905954/GO:1903036/GO:0090280/GO:0120162/GO:2001259/GO:0090303/GO:1904469/GO:0033005/GO:1900426/GO:0030838/GO:0032273/GO:1902895/GO:0060143/GO:0032411/GO:…	263
GO:0070661	leukocyte proliferation	GO:0070663/GO:0032943/GO:0032944/GO:0070665/GO:0032946/GO:0070664/GO:0032945	73
GO:0001816	cytokine production	GO:0050663/GO:0071706/GO:0042089/GO:0001818/GO:0032640/GO:1903555/GO:0050707/GO:0032680/GO:0032635/GO:0032612/GO:0042035/GO:0032675/GO:0042108/GO:0032611/GO:0050715/GO:1903557/GO:0032637/GO:0032609/GO:0032760/GO:0032677/GO:0032652/GO:0032649/GO:0032755/GO:0032602/GO:0032757/GO:0032651/GO:0050702/GO:0032613/GO:0032479/GO:0032729/GO:0050701/GO:0032606/GO:0032642/GO:0032722/GO:0032623/GO:0002367/GO:…	168
GO:0050900	leukocyte migration	GO:0030595/GO:0002685/GO:0097529/GO:0002687/GO:0002688/GO:0097530/GO:0071621/GO:0030593/GO:0002690/GO:1990266/GO:0072676/GO:0071674/GO:0072678/GO:0045123/GO:2000401/GO:1905517/GO:0002548/GO:0071675/GO:0036336/GO:0048247/GO:2000403/GO:0002407/GO:2000406/GO:0071622/GO:2000404/GO:0050901/GO:0090025/GO:0071624/GO:1901623/GO:0010818/GO:0048246/GO:0071677/GO:0002691/GO:0002686/GO:0002523/GO:0035747/GO:…	81
GO:0051707	response to other organism	GO:0009615/GO:0042742/GO:0042832/GO:0001562/GO:0016045/GO:0098543/GO:0050830/GO:0009620/GO:0050829/GO:0050832/GO:0019730	126
GO:0009607	response to biotic stimulus	GO:0071219/GO:0071216/GO:0002831/GO:0009595/GO:0002832/GO:0002833	80
GO:0042221	response to chemical	GO:0032496/GO:0060326/GO:0032494/GO:0071356/GO:0034612/GO:1990868/GO:1990869/GO:0035690/GO:0035456/GO:0098760/GO:0098761/GO:0035458/GO:0071353/GO:0071347/GO:0070555/GO:0070673/GO:0071350/GO:0070670/GO:0070672/GO:0014074/GO:0097305/GO:0071361/GO:0046683/GO:0032495/GO:0071236/GO:0071354/GO:0097237/GO:0071352/GO:0070741/GO:0070669/GO:0046677/GO:0051591	216
GO:0044238	primary metabolic process	GO:0042107/GO:0070613/GO:1903317/GO:0043551/GO:0016485/GO:0043550/GO:0031638/GO:0050755/GO:0051604/GO:1903318/GO:0000365/GO:0045291/GO:0097202	91
GO:0051716	cellular response to stimulus	GO:0071222/GO:0104004/GO:0071402	83
GO:0002253	activation of immune response	GO:0002221/GO:0002218/GO:0002224/GO:0002429/GO:0050853/GO:0002758/GO:0050851/GO:0002755/GO:0002431/GO:0034134/GO:0050852/GO:0034142/GO:0035666/GO:0002756/GO:0034162/GO:0034138	117
GO:0002252	immune effector process	GO:0002703/GO:0043300/GO:0051607/GO:0002886/GO:0002448/GO:0002699/GO:0002449/GO:0043303/GO:0043304/GO:0016064/GO:0033006/GO:0019724/GO:0002698/GO:0002456/GO:0002706/GO:0002709/GO:0002433/GO:0038096/GO:0002705/GO:0002888/GO:0006956/GO:0043301/GO:0030449/GO:0043302/GO:0002887/GO:0002679/GO:0002704/GO:0002712/GO:0002889/GO:0002711/GO:0002708/GO:0002714/GO:0002891/GO:0001794/GO:0001796/GO:0002445/GO:…	154
GO:0048869	cellular developmental process	GO:0002573/GO:0030099/GO:0097028/GO:0030225/GO:0030316/GO:0030851/GO:0042063/GO:0002363/GO:0030224/GO:1903131/GO:0002360/GO:0030219	107
GO:0007165	signal transduction	GO:0007249/GO:0060333/GO:0043122/GO:0043123/GO:0070371/GO:0031663/GO:0070372/GO:0007259/GO:0038111/GO:0070374/GO:1901224/GO:0097696/GO:0043491/GO:0038093/GO:1901222/GO:0038094/GO:0051897/GO:0046425/GO:0007229/GO:0046427/GO:0035590/GO:0060337/GO:1904894/GO:1904892/GO:0070098/GO:0007260/GO:0035587/GO:0051896/GO:0038061/GO:0035589/GO:0042509/GO:0033209/GO:0043405/GO:0097191/GO:0035588/GO:2001236/GO:…	319
GO:0006950	response to stress	GO:0002526/GO:0150076/GO:1903034/GO:0061041/GO:0046330/GO:0070304/GO:0006953/GO:0090594/GO:0032874/GO:0031098/GO:0051403/GO:0046328/GO:0070302/GO:0006968/GO:0007254/GO:0008630/GO:0002544/GO:0042771/GO:0002246/GO:0034599/GO:0038066/GO:0006979	156
GO:0065008	regulation of biological quality	GO:0007599/GO:0048872/GO:0008360/GO:0072507/GO:0045779/GO:0045124/GO:0045428/GO:0061158/GO:0055074/GO:0051282/GO:0045646/GO:1904407/GO:0010883/GO:0120161/GO:0055076/GO:0050779	165
GO:0050817	coagulation	GO:0007596/GO:0050818/GO:0050819/GO:0050820	54	Yes
GO:0032501	multicellular organismal process	GO:0050817/GO:0002532/GO:1904018/GO:0014015/GO:0048771/GO:0010718/GO:0097242/GO:0045687/GO:0044706	140
GO:0008219	cell death	GO:2000106/GO:0071887/GO:2000107/GO:0043281/GO:0033028/GO:0006925/GO:0033032/GO:2000108/GO:0070228/GO:0033033/GO:0006919/GO:0097048/GO:2000668/GO:0043280/GO:0043154/GO:0070227/GO:0070232/GO:2000109/GO:1901216/GO:0071888/GO:1904019/GO:0070266/GO:0097300	80
GO:0023052	signaling	GO:0001959/GO:0034121/GO:0001961/GO:0034135/GO:0010803/GO:0014066/GO:0014068/GO:0034123/GO:0001960/GO:0050850/GO:0060334/GO:0045742/GO:0034143/GO:1901186	81
GO:0032940	secretion by cell	GO:1903532/GO:0050714/GO:1903305/GO:1903531/GO:0017157/GO:0002576/GO:0050709/GO:1903306/GO:1903307/GO:0045920/GO:0001820	101
GO:0044237	cellular metabolic process	GO:0042554/GO:0050730/GO:0018108/GO:0018212/GO:0050731/GO:0032928/GO:0006801/GO:2000379/GO:0072593/GO:0090322/GO:1903725/GO:2000377/GO:0010952/GO:0045862/GO:0010950/GO:2001056/GO:2000117/GO:0032147/GO:0010955/GO:0071902/GO:0050732/GO:0042326/GO:0010951/GO:0035306/GO:0009395/GO:0006471/GO:0045861/GO:0010466/GO:0071901	192
GO:0051704	multi-organism process	GO:0050691	17
GO:0016043	cellular component organization	GO:0050764/GO:0006911/GO:0099024/GO:0010324/GO:0030100/GO:0098883/GO:0008154/GO:0030198/GO:0043062/GO:0007015/GO:1902905/GO:0110053/GO:0033622/GO:0008064/GO:0030832/GO:0030041/GO:0051495/GO:1902903/GO:0000353/GO:0051258/GO:0046847/GO:0032535/GO:0070206/GO:0022617	140	Yes
GO:0051641	cellular localization	GO:0032418	19
GO:0002440	production of molecular mediator of immune response	GO:0002700/GO:0002377/GO:0002701/GO:0002702/GO:0002381/GO:0002637	40
GO:0008152	metabolic process	GO:0045730/GO:0043552/GO:0090218/GO:0032963/GO:1990845	51
GO:0019882	antigen processing and presentation	GO:0002577/GO:0002604/GO:0002468/GO:0048002/GO:0002578/GO:0002495/GO:0002478/GO:0002504/GO:0019884/GO:0002583	38
GO:0048519	negative regulation of biological process	GO:0051048/GO:0043901/GO:0031348/GO:0045071/GO:0034122/GO:0048525/GO:0033004/GO:0002792/GO:1903901/GO:0032088/GO:0051224/GO:0043433/GO:1904950/GO:0031665/GO:0050765/GO:0051209/GO:0051283/GO:0050858/GO:0001933/GO:0060761/GO:1903035/GO:0042536/GO:0030195/GO:0043031/GO:1900047/GO:0050860	150
GO:0065009	regulation of molecular function	GO:2000116/GO:0043087/GO:0043547/GO:0052548/GO:0052547/GO:0010863/GO:1900274/GO:0007202/GO:0010518/GO:0010517/GO:0032091/GO:0010922/GO:0051348/GO:0033673/GO:0060191	136
GO:0048646	anatomical structure formation involved in morphogenesis	GO:0045766/GO:0002467/GO:0045765/GO:0060055/GO:0061042	47
GO:0001776	leukocyte homeostasis	GO:0001780/GO:0002260/GO:0043029/GO:0001782	23	Yes
GO:0051179	localization	GO:0051235	37
GO:0044419	interspecies interaction between organisms	GO:0019058/GO:0046718/GO:0030260/GO:0044409/GO:0051806/GO:0051828/GO:0045069/GO:0019079/GO:0051701/GO:0039692	46	Yes
GO:0001906	cell killing	GO:0001906/GO:0001909/GO:0031341/GO:0031343	37
GO:0031294	lymphocyte costimulation	GO:0031295	13
GO:0072376	protein activation cascade	GO:2000257	15	Yes
GO:0045058	T cell selection	GO:0043368/GO:0002295/GO:0043373/GO:0043369	10
GO:0009628	response to abiotic stimulus	GO:0071214	36	Yes
GO:0048870	cell motility	GO:0008347/GO:1903975/GO:0043615/GO:1903977	13
GO:0007275	multicellular organism development	GO:0014013/GO:1901342/GO:0030540/GO:0060068/GO:0048708/GO:0045685/GO:1903010	69
GO:0001909	leukocyte mediated cytotoxicity	GO:0001910/GO:0001913/GO:0001912/GO:0001914	24
GO:0030029	actin filament-based process	GO:0032970/GO:0032956/GO:0031532/GO:2000249	39
GO:0050896	response to stimulus	GO:0072376/GO:1904645/GO:0043627	38
GO:0048771	tissue remodeling	GO:0045453/GO:0046849/GO:0046851/GO:0034103/GO:0046850/GO:0034104	17	Yes
GO:0019725	cellular homeostasis	GO:0006875/GO:0072503/GO:0007204/GO:0051480/GO:0006874/GO:0006879	46
GO:0051606	detection of stimulus	GO:0032490	6	Yes
GO:0071704	organic substance metabolic process	GO:0046456/GO:0006690/GO:0006691	13	Yes
GO:0009719	response to endogenous stimulus	GO:0031960/GO:0051384/GO:1904646/GO:0051385/GO:0055094	33
GO:0048856	anatomical structure development	GO:0031100/GO:0014002/GO:0061515/GO:0060348/GO:0098751/GO:0021782/GO:0097421/GO:1904888	51	Yes
GO:0048871	multicellular organismal homeostasis	GO:0001894/GO:0001659	40	Yes
GO:0006807	nitrogen compound metabolic process	GO:0046209/GO:2001057/GO:0042454/GO:0009164/GO:0006216/GO:0009972/GO:0046087/GO:0046133/GO:0046135/GO:0009435	28
GO:0009058	biosynthetic process	GO:0045342/GO:1903409/GO:0006809/GO:0061614/GO:1903426/GO:0006636/GO:0045429	33	Yes
GO:0033002	muscle cell proliferation	GO:0048661/GO:0048660/GO:0048659	20	Yes
GO:0007154	cell communication	GO:0031668	27	Yes
GO:0044764	multi-organism cellular process	GO:0044803	4	Yes
GO:0051235	maintenance of location	GO:0019915/GO:0051208	26	Yes
GO:0050673	epithelial cell proliferation	GO:0050679/GO:0033598/GO:0072574/GO:0072575	28	Yes
GO:0009056	catabolic process	GO:0031331/GO:0034656/GO:1901658/GO:0030574/GO:0009896	49	Yes
GO:0003006	developmental process involved in reproduction	GO:0001892/GO:0060711/GO:0048806	19	Yes
GO:0009653	anatomical structure morphogenesis	GO:0072576/GO:0090103	10	Yes
GO:0016458	gene silencing	GO:0000183	7	Yes
GO:0007568	aging	GO:0090399	4	Yes
GO:0001503	ossification	GO:0045778/GO:0030278	20	Yes
GO:0044281	small molecule metabolic process	GO:0006767	11	Yes
GO:0032196	transposition	GO:0010528/GO:0010529	5	Yes
GO:0006949	syncytium formation	GO:0060142	6	Yes
GO:1990845	adaptive thermogenesis	GO:0106106	15	Yes
GO:0003008	system process	GO:0003071	5	Yes

## Sheet: Macaque GO's (complete)
ID	Description	GeneRatio	BgRatio	pvalue	p.adjust	qvalue	geneID	Count
GO:0002684	positive regulation of immune system process	72/325	399/8915	1.79625e-17	4.52117e-14	3.61897e-14	TNFRSF14/ERMAP/VAV3/CD1D/TLR5/IKBKE/RHEX/PTPRC/NLRP3/CD80/HCLS1/LTF/KLHL6/TGFBR2/TLR10/TLR6/TIFA/TLR2/DDX60/TLR3/CARD11/CCL24/LAT2/NOD1/SCIN/IL7R/FYB1/TMEM173/HAVCR2/IL12B/IRF4/NCR3/CFB/MAMU-DPA/MAMU-DPB/CGAS/VNN1/CCR6/FES/TLR7/TLR8/LYN/NCKAP1L/VSIR/IRF7/UNC93B1/LPXN/TRIM5/IFIH1/CASP8/CD28/SLC11A1/CARD9/SERPINE1/LOC707555/IL1B/ZBP1/NFAM1/CCL3/CD300A/CD19/CBFB/VAV1/ICAM1/FFAR2/CD79A/PRKD2/C5AR1/C5…	72
GO:0050776	regulation of immune response	61/325	317/8915	3.66448e-14	4.61175e-11	3.69149e-11	TNFRSF14/TNFRSF1B/ERMAP/VAV3/CD1D/TLR5/IL10/IKBKE/PTPRC/NLRP3/PARP14/LTF/KLHL6/TLR10/TLR6/TIFA/TLR2/DDX60/TLR3/CARD11/LAT2/IL7R/FYB1/TMEM173/HAVCR2/IL12B/IRF4/NCR3/CFB/CGAS/CTSH/FES/TLR7/TLR8/LYN/NCKAP1L/IRF7/UNC93B1/LPXN/TRIM5/IFIH1/CD28/SLC11A1/CARD9/LOC707555/IL1B/ZBP1/NFAM1/RNF135/CD300A/CD19/VAV1/FFAR2/CD79A/PRKD2/C5AR1/C5AR2/CD33/FPR1/FPR2/CD1C	61
GO:0050778	positive regulation of immune response	52/325	261/8915	9.52188e-11	7.98886e-08	6.39469e-08	TNFRSF14/ERMAP/VAV3/CD1D/TLR5/IKBKE/PTPRC/NLRP3/LTF/KLHL6/TLR10/TLR6/TIFA/TLR2/DDX60/TLR3/LAT2/FYB1/TMEM173/HAVCR2/IL12B/IRF4/NCR3/CFB/CGAS/TLR7/TLR8/LYN/NCKAP1L/IRF7/UNC93B1/LPXN/TRIM5/IFIH1/CD28/SLC11A1/CARD9/LOC707555/IL1B/ZBP1/NFAM1/CD300A/CD19/VAV1/FFAR2/CD79A/PRKD2/C5AR1/C5AR2/FPR1/FPR2/CD1C	52
GO:0045087	innate immune response	51/325	260/8915	6.01254e-10	3.78339e-07	3.02842e-07	S100A8/TLR5/IKBKE/NLRP3/PARP14/CAMP/LTF/TLR10/TLR6/TIFA/TLR2/DDX60/TLR3/MX2/CCL24/CLEC5A/TMEM173/HAVCR2/IL12B/IRF4/NCR3/MAMU-DPA/CGAS/VNN1/TLR7/TLR8/CYBB/ELF4/LYN/LY96/CLEC7A/MRC1/IRF7/UNC93B1/TRIM5/TRIM21/KYNU/IFIH1/SLC11A1/CARD9/ZBP1/NLRP1/RNF135/LOC100423954/CCL2/CCL3/CD300A/PYCARD/VAV1/STXBP2/FFAR2	51
GO:0002764	immune response-regulating signaling pathway	40/325	155/8915	1.3356e-09	6.7234e-07	5.38175e-07	ERMAP/VAV3/TLR5/PTPRC/LTF/KLHL6/TLR10/TLR6/TIFA/TLR2/DDX60/TLR3/LAT2/FYB1/TMEM173/HAVCR2/IRF4/NCR3/CTSH/TLR7/TLR8/LYN/NCKAP1L/IRF7/UNC93B1/LPXN/IFIH1/CD28/LOC707555/NFAM1/CD300A/CD19/FFAR2/CD79A/PRKD2/C5AR1/C5AR2/CD33/FPR1/FPR2	40
GO:0002757	immune response-activating signal transduction	38/325	148/8915	2.26524e-08	9.50269e-06	7.60645e-06	ERMAP/VAV3/TLR5/PTPRC/LTF/KLHL6/TLR10/TLR6/TIFA/TLR2/DDX60/TLR3/LAT2/FYB1/TMEM173/HAVCR2/IRF4/NCR3/TLR7/TLR8/LYN/NCKAP1L/IRF7/UNC93B1/LPXN/IFIH1/CD28/LOC707555/NFAM1/CD300A/CD19/FFAR2/CD79A/PRKD2/C5AR1/C5AR2/FPR1/FPR2	38
GO:0001775	cell activation	59/325	394/8915	2.27477e-07	7.38275e-05	5.90953e-05	TNFRSF14/TNFRSF1B/VAV3/CD1D/BATF3/IL10/NLRP3/CD80/TGFBR2/TLR6/RHOH/TLR2/CARD11/LAT2/PIK3CG/IL7R/PTGER4/CD180/HAVCR2/IL12B/DOCK2/IRF4/NCR3/MAMU-DPA/MAMU-DPB/CGAS/VNN1/FES/ELF4/LYN/CD4/NCKAP1L/VSIR/TBC1D10C/JAML/CD28/SLC11A1/FUT7/TNFSF8/SLC46A2/CD8A/LOC707555/MERTK/IL17RA/MFNG/NFAM1/CCL3/ITGB3/MILR1/CD300A/CD19/ITGAL/CBFB/VAV1/STXBP2/ICAM1/CD79A/CD1C/FERMT3	59
GO:0002253	activation of immune response	41/325	186/8915	2.34652e-07	7.38275e-05	5.90953e-05	ERMAP/VAV3/TLR5/PTPRC/LTF/KLHL6/TLR10/TLR6/TIFA/TLR2/DDX60/TLR3/LAT2/FYB1/TMEM173/HAVCR2/IRF4/NCR3/CFB/CGAS/TLR7/TLR8/LYN/NCKAP1L/IRF7/UNC93B1/LPXN/TRIM5/IFIH1/CD28/LOC707555/NFAM1/CD300A/CD19/FFAR2/CD79A/PRKD2/C5AR1/C5AR2/FPR1/FPR2	41
GO:0045321	leukocyte activation	53/325	338/8915	3.81938e-06	0.00106815	0.000855005	TNFRSF14/TNFRSF1B/VAV3/CD1D/BATF3/IL10/NLRP3/CD80/TGFBR2/RHOH/CARD11/LAT2/IL7R/PTGER4/CD180/HAVCR2/IL12B/DOCK2/IRF4/NCR3/MAMU-DPA/MAMU-DPB/CGAS/VNN1/FES/ELF4/LYN/CD4/NCKAP1L/VSIR/TBC1D10C/JAML/CD28/SLC11A1/FUT7/TNFSF8/SLC46A2/CD8A/LOC707555/MERTK/MFNG/NFAM1/CCL3/MILR1/CD300A/CD19/ITGAL/CBFB/VAV1/STXBP2/ICAM1/CD79A/CD1C	53
GO:0002252	immune effector process	49/325	290/8915	4.47882e-06	0.00112732	0.000902365	TNFRSF14/TNFRSF1B/IFI44L/CD1D/IL10/NLRP3/RTP4/DDX60/TLR3/MX2/IL7R/PTGER4/CD180/TMEM173/HAVCR2/IL12B/DOCK2/IRF4/NCR3/CFB/CGAS/CTSH/FES/TLR7/TLR8/LYN/IRAK4/OAS2/IRF7/TRIM5/IFIH1/CD28/SLC11A1/FUT7/CARD9/CD8A/IL1B/MFNG/SLFN11/CCL3/MILR1/CD300A/CD19/ITGAL/VAV1/STXBP2/ICAM1/FFAR2/CD1C	49
GO:0046649	lymphocyte activation	48/325	281/8915	7.0009e-06	0.00160193	0.00128227	TNFRSF14/TNFRSF1B/VAV3/CD1D/IL10/NLRP3/CD80/TGFBR2/RHOH/CARD11/LAT2/IL7R/PTGER4/CD180/HAVCR2/IL12B/DOCK2/IRF4/NCR3/MAMU-DPA/MAMU-DPB/CGAS/VNN1/ELF4/LYN/CD4/NCKAP1L/VSIR/TBC1D10C/JAML/CD28/SLC11A1/FUT7/TNFSF8/SLC46A2/CD8A/LOC707555/MERTK/MFNG/NFAM1/CD300A/CD19/ITGAL/CBFB/VAV1/ICAM1/CD79A/CD1C	48
GO:0001816	cytokine production	50/325	306/8915	8.04563e-06	0.00168757	0.00135082	TNFRSF14/TNFRSF1B/PTAFR/CD2/F11R/TLR5/IL10/NLRP3/LTF/TLR10/TLR6/TLR2/DDX60/TLR3/CARD11/NOD1/CLEC5A/PTGER4/TMEM173/HAVCR2/IL12B/IRF4/MAMU-DPA/MAMU-DPB/CGAS/CEBPE/TLR7/TLR8/LYN/IRAK4/NCKAP1L/VSIR/IRF7/IFIH1/CD28/SLC11A1/AGPAT2/CARD9/SERPINE1/MERTK/IL1B/IL17RA/NFAM1/RNF135/CCL3/CD300H/FFAR2/PRKD2/C5AR1/C5AR2	50
GO:0001817	regulation of cytokine production	46/325	275/8915	0.000107216	0.0207586	0.0166163	TNFRSF14/TNFRSF1B/CD2/F11R/TLR5/IL10/NLRP3/LTF/TLR10/TLR6/TLR2/DDX60/TLR3/CARD11/NOD1/CLEC5A/PTGER4/TMEM173/HAVCR2/IL12B/IRF4/MAMU-DPA/MAMU-DPB/CGAS/TLR7/TLR8/LYN/NCKAP1L/VSIR/IRF7/IFIH1/CD28/SLC11A1/AGPAT2/CARD9/SERPINE1/MERTK/IL1B/IL17RA/NFAM1/RNF135/CCL3/FFAR2/PRKD2/C5AR1/C5AR2	46
GO:0031349	positive regulation of defense response	35/325	160/8915	0.000308761	0.0555107	0.0444337	S100A8/TLR5/IKBKE/LTF/TLR10/TLR6/TIFA/TLR2/DDX60/TLR3/CCL24/NOD1/PTGER4/TMEM173/HAVCR2/IL12B/IRF4/NCR3/CGAS/TLR7/TLR8/LYN/IRF7/UNC93B1/TRIM5/IFIH1/CD28/CARD9/SERPINE1/ZBP1/LOC100423954/CCL3/CD300A/VAV1/FFAR2	35
GO:0001819	positive regulation of cytokine production	35/325	175/8915	0.00631373	1.05944	0.848034	TNFRSF14/CD2/TLR5/IL10/NLRP3/TLR2/DDX60/TLR3/CARD11/NOD1/CLEC5A/PTGER4/TMEM173/HAVCR2/IL12B/IRF4/MAMU-DPA/MAMU-DPB/CGAS/TLR7/IRF7/IFIH1/CD28/SLC11A1/AGPAT2/CARD9/SERPINE1/IL1B/IL17RA/NFAM1/RNF135/CCL3/FFAR2/PRKD2/C5AR1	35
GO:0042110	T cell activation	36/325	194/8915	0.0276677	4.35248	3.48395	TNFRSF14/TNFRSF1B/CD1D/NLRP3/CD80/TGFBR2/RHOH/CARD11/IL7R/PTGER4/HAVCR2/IL12B/DOCK2/IRF4/MAMU-DPA/MAMU-DPB/CGAS/VNN1/ELF4/CD4/NCKAP1L/VSIR/JAML/CD28/SLC11A1/FUT7/TNFSF8/SLC46A2/CD8A/LOC707555/CD300A/ITGAL/CBFB/VAV1/ICAM1/CD1C	36
GO:0006954	inflammatory response	41/325	259/8915	0.0726067	10.7501	8.6049	TNFRSF1B/PTAFR/S100A8/IL10/NLRP3/CCR3/ACKR2/TLR10/TLR6/CXCL10/TLR2/TLR3/CCL24/PTGER4/TMEM173/IL12B/TREM1/VNN1/TLR8/CYBB/CXCR3/CYSLTR1/LYN/CLEC7A/CD28/SLC11A1/SERPINE1/IL1B/IL1RN/NLRP1/LOC100423954/CCL2/CCL3/MMP25/PYCARD/FFAR2/PTGIR/C5AR1/C5AR2/FPR1/FPR2	41
GO:0045088	regulation of innate immune response	29/325	128/8915	0.102164	14.286	11.4352	TLR5/IKBKE/PARP14/LTF/TLR10/TLR6/TIFA/TLR2/DDX60/TLR3/TMEM173/HAVCR2/IL12B/IRF4/NCR3/CGAS/TLR7/TLR8/LYN/IRF7/UNC93B1/TRIM5/IFIH1/CARD9/ZBP1/RNF135/CD300A/VAV1/FFAR2	29
GO:0045089	positive regulation of innate immune response	27/325	110/8915	0.120894	1.60153	12.8195	TLR5/IKBKE/LTF/TLR10/TLR6/TIFA/TLR2/DDX60/TLR3/TMEM173/HAVCR2/IL12B/IRF4/NCR3/CGAS/TLR7/TLR8/LYN/IRF7/UNC93B1/TRIM5/IFIH1/CARD9/ZBP1/CD300A/VAV1/FFAR2	27
GO:0050900	leukocyte migration	32/325	160/8915	0.146689	18.4609	14.777	TNFRSF14/CNR2/CSF3R/VAV3/S100A8/SELL/CXCL10/CCL24/HOXA7/PTGER4/CCR6/IL16/CXCR3/LYN/IRAK4/NCKAP1L/SLC8B1/JAML/FUT7/SERPINE1/IL1B/LOC100423954/CCL2/CCL3/CD300A/CD300H/VAV1/ICAM1/FFAR2/C5AR1/C5AR2/FPR2	32
GO:0031347	regulation of defense response	39/325	248/8915	0.492474	59.0266	47.2479	TNFRSF1B/S100A8/TLR5/IL10/IKBKE/PARP14/LTF/TLR10/TLR6/TIFA/TLR2/DDX60/TLR3/CCL24/NOD1/PTGER4/TMEM173/HAVCR2/IL12B/IRF4/NCR3/CGAS/TLR7/TLR8/LYN/IRF7/UNC93B1/TRIM5/IFIH1/CD28/CARD9/SERPINE1/ZBP1/RNF135/LOC100423954/CCL3/CD300A/VAV1/FFAR2	39
GO:0002521	leukocyte differentiation	37/325	229/8915	1.07929	123.48	9.884	BATF3/NLRP3/HCLS1/TGFBR2/RHOH/CARD11/HOXA7/IL7R/PTGER4/IL12B/DOCK2/IRF4/VNN1/FES/LRRK1/CEBPE/GAB3/LYN/CD4/NCKAP1L/VSIR/CASP8/CD28/GPR55/FUT7/TNFSF8/SLC46A2/CD8A/LOC707555/MERTK/MFNG/NFAM1/CCL3/CD19/CBFB/VAV1/CD79A	37
GO:1902533	positive regulation of intracellular signal transduction	49/325	417/8915	1.63447	17.3167	1386.12	S100A8/S100A4/IL10/IKBKE/HCLS1/PARP14/LTF/TLR6/TIFA/TLR2/DDX60/TLR3/CARD11/CCL24/NCF1/NOD1/PIK3CG/IL7R/HAVCR2/IL12B/GCNT2/TRIM38/CGAS/LRRK1/GPR65/TLR7/LYN/CD4/IRAK4/C9H10orf71/TRIM5/P2RY6/CASP8/CD28/GPR55/CARD9/LOC707555/IL1B/PIK3R5/LOC100423954/CCL2/CCL3/IGFBP4/CD300A/ICAM1/PRKD2/C5AR1/C5AR2/FPR2	49
GO:0030097	hemopoiesis	44/325	344/8915	16.5118	17.3167	1386.12	CSF3R/BATF3/RHEX/NLRP3/HCLS1/TGFBR2/RHOH/RBM47/CARD11/HOXA7/SCIN/CLEC5A/IL7R/PTGER4/IL12B/DOCK2/IRF4/VNN1/FES/LRRK1/CEBPE/GAB3/LYN/CD4/NCKAP1L/VSIR/FLI1/CASP8/CD28/GPR55/FUT7/TNFSF8/SLC46A2/CD8A/LOC707555/MERTK/MFNG/NFAM1/CCL3/TOP2A/CD19/CBFB/VAV1/CD79A	44
GO:0051707	response to other organism	45/325	365/8915	32.3924	3261.27	2610.49	TNFRSF14/TNFRSF1B/IFI44L/TLR5/BATF3/IL10/IKBKE/CAMP/LTF/KLHL6/RTP4/TLR6/CXCL10/TLR2/DDX60/TLR3/MX2/NOD1/PTGER4/CD180/TMEM173/HAVCR2/IL12B/IRF4/CGAS/CEBPE/TLR7/TLR8/LYN/OAS2/MRC1/IRF7/TRIM5/IFIH1/SLC11A1/CARD9/TNFSF8/SERPINE1/IL1B/CCL2/SLFN11/CCL3/HAMP/PTGIR/C5AR1	45
GO:0043207	response to external biotic stimulus	45/325	366/8915	35.7589	3461.74	2770.95	TNFRSF14/TNFRSF1B/IFI44L/TLR5/BATF3/IL10/IKBKE/CAMP/LTF/KLHL6/RTP4/TLR6/CXCL10/TLR2/DDX60/TLR3/MX2/NOD1/PTGER4/CD180/TMEM173/HAVCR2/IL12B/IRF4/CGAS/CEBPE/TLR7/TLR8/LYN/OAS2/MRC1/IRF7/TRIM5/IFIH1/SLC11A1/CARD9/TNFSF8/SERPINE1/IL1B/CCL2/SLFN11/CCL3/HAMP/PTGIR/C5AR1	45
GO:0002429	immune response-activating cell surface receptor signaling pathway	22/325	89/8915	49.4193	4606.98	3687.66	ERMAP/VAV3/PTPRC/KLHL6/LAT2/FYB1/NCR3/LYN/NCKAP1L/LPXN/CD28/LOC707555/NFAM1/CD300A/CD19/FFAR2/CD79A/PRKD2/C5AR1/C5AR2/FPR1/FPR2	22
GO:0009607	response to biotic stimulus	45/325	377/8915	103.494	9303.38	7446.91	TNFRSF14/TNFRSF1B/IFI44L/TLR5/BATF3/IL10/IKBKE/CAMP/LTF/KLHL6/RTP4/TLR6/CXCL10/TLR2/DDX60/TLR3/MX2/NOD1/PTGER4/CD180/TMEM173/HAVCR2/IL12B/IRF4/CGAS/CEBPE/TLR7/TLR8/LYN/OAS2/MRC1/IRF7/TRIM5/IFIH1/SLC11A1/CARD9/TNFSF8/SERPINE1/IL1B/CCL2/SLFN11/CCL3/HAMP/PTGIR/C5AR1	45
GO:0002443	leukocyte mediated immunity	26/325	132/8915	109.304	933.117	7469.15	TNFRSF1B/CD1D/NLRP3/TLR3/IL7R/HAVCR2/IL12B/NCR3/CFB/CTSH/FES/LYN/IRAK4/IRF7/CD28/SLC11A1/CD8A/IL1B/CCL3/MILR1/CD300A/CD19/VAV1/STXBP2/ICAM1/CD1C	26
GO:0048534	hematopoietic or lymphoid organ development	44/325	363/8915	111.218	933.117	7469.15	CSF3R/BATF3/RHEX/NLRP3/HCLS1/TGFBR2/RHOH/RBM47/CARD11/HOXA7/SCIN/CLEC5A/IL7R/PTGER4/IL12B/DOCK2/IRF4/VNN1/FES/LRRK1/CEBPE/GAB3/LYN/CD4/NCKAP1L/VSIR/FLI1/CASP8/CD28/GPR55/FUT7/TNFSF8/SLC46A2/CD8A/LOC707555/MERTK/MFNG/NFAM1/CCL3/TOP2A/CD19/CBFB/VAV1/CD79A	44
GO:0002768	immune response-regulating cell surface receptor signaling pathway	22/325	94/8915	164.209	13332.7	10672.2	ERMAP/VAV3/PTPRC/KLHL6/LAT2/FYB1/NCR3/LYN/NCKAP1L/LPXN/CD28/LOC707555/NFAM1/CD300A/CD19/FFAR2/CD79A/PRKD2/C5AR1/C5AR2/FPR1/FPR2	22
GO:0002221	pattern recognition receptor signaling pathway	19/325	69/8915	246.734	19407.2	15534.5	TLR5/LTF/TLR10/TLR6/TIFA/TLR2/DDX60/TLR3/TMEM173/HAVCR2/IRF4/TLR7/TLR8/LYN/IRF7/UNC93B1/IFIH1/CD300A/FFAR2	19
GO:0002520	immune system development	45/325	389/8915	313.89	23941.3	19163.8	CSF3R/BATF3/RHEX/NLRP3/HCLS1/TGFBR2/RHOH/RBM47/CARD11/HOXA7/SCIN/CLEC5A/IL7R/PTGER4/HAVCR2/IL12B/DOCK2/IRF4/VNN1/FES/LRRK1/CEBPE/GAB3/LYN/CD4/NCKAP1L/VSIR/FLI1/CASP8/CD28/GPR55/FUT7/TNFSF8/SLC46A2/CD8A/LOC707555/MERTK/MFNG/NFAM1/CCL3/TOP2A/CD19/CBFB/VAV1/CD79A	45
GO:0002758	innate immune response-activating signal transduction	19/325	70/8915	327.58	24250.6	1941.14	TLR5/LTF/TLR10/TLR6/TIFA/TLR2/DDX60/TLR3/TMEM173/HAVCR2/IRF4/TLR7/TLR8/LYN/IRF7/UNC93B1/IFIH1/CD300A/FFAR2	19
GO:0002218	activation of innate immune response	21/325	89/8915	451.572	32474.5	25994.2	TLR5/LTF/TLR10/TLR6/TIFA/TLR2/DDX60/TLR3/TMEM173/HAVCR2/IRF4/CGAS/TLR7/TLR8/LYN/IRF7/UNC93B1/TRIM5/IFIH1/CD300A/FFAR2	21
GO:0032943	mononuclear cell proliferation	24/325	119/8915	490.596	33373.8	26714.1	TNFRSF14/TNFRSF1B/VAV3/CD1D/IL10/TGFBR2/CARD11/IL7R/CD180/HAVCR2/IL12B/DOCK2/MAMU-DPA/MAMU-DPB/ELF4/LYN/NCKAP1L/VSIR/CD28/SLC11A1/LOC707555/CD300A/CD19/CD79A	24
GO:0046651	lymphocyte proliferation	24/325	119/8915	490.596	33373.8	26714.1	TNFRSF14/TNFRSF1B/VAV3/CD1D/IL10/TGFBR2/CARD11/IL7R/CD180/HAVCR2/IL12B/DOCK2/MAMU-DPA/MAMU-DPB/ELF4/LYN/NCKAP1L/VSIR/CD28/SLC11A1/LOC707555/CD300A/CD19/CD79A	24
GO:0098542	defense response to other organism	31/325	204/8915	937.581	61356	49112.5	TNFRSF14/IFI44L/TLR5/IL10/CAMP/LTF/RTP4/TLR2/DDX60/TLR3/MX2/NOD1/TMEM173/HAVCR2/IL12B/IRF4/CGAS/CEBPE/TLR7/TLR8/OAS2/IRF7/TRIM5/IFIH1/SLC11A1/CARD9/TNFSF8/SERPINE1/SLFN11/HAMP/C5AR1	31
GO:0006935	chemotaxis	34/325	243/8915	950.689	61356	49112.5	CNR2/PTAFR/CSF3R/VAV3/S100A8/CCRL2/CCR3/ACKR2/CXCL10/CCL24/DOCK2/CCR6/IL16/FES/CXCR3/CYSLTR1/LYN/NCKAP1L/SLC8B1/LSP1/PTGDR2/CXCR2/SERPINE1/IL1B/LOC100423954/CCL2/CCL3/CD300H/VAV1/FFAR2/PRKD2/C5AR1/C5AR2/FPR2	34
GO:0042330	taxis	34/325	244/8915	1068.89	67259.6	53838.1	CNR2/PTAFR/CSF3R/VAV3/S100A8/CCRL2/CCR3/ACKR2/CXCL10/CCL24/DOCK2/CCR6/IL16/FES/CXCR3/CYSLTR1/LYN/NCKAP1L/SLC8B1/LSP1/PTGDR2/CXCR2/SERPINE1/IL1B/LOC100423954/CCL2/CCL3/CD300H/VAV1/FFAR2/PRKD2/C5AR1/C5AR2/FPR2	34
GO:0030098	lymphocyte differentiation	26/325	147/8915	1454.45	8916.7	71373.9	NLRP3/TGFBR2/RHOH/CARD11/IL7R/PTGER4/IL12B/DOCK2/IRF4/VNN1/CD4/NCKAP1L/VSIR/CD28/FUT7/TNFSF8/SLC46A2/CD8A/LOC707555/MERTK/MFNG/NFAM1/CD19/CBFB/VAV1/CD79A	26
GO:0070661	leukocyte proliferation	24/325	125/8915	1487.89	8916.7	71373.9	TNFRSF14/TNFRSF1B/VAV3/CD1D/IL10/TGFBR2/CARD11/IL7R/CD180/HAVCR2/IL12B/DOCK2/MAMU-DPA/MAMU-DPB/ELF4/LYN/NCKAP1L/VSIR/CD28/SLC11A1/LOC707555/CD300A/CD19/CD79A	24
GO:0030595	leukocyte chemotaxis	22/325	106/8915	2146.64	125653	100579	CNR2/CSF3R/VAV3/S100A8/CXCL10/CCL24/CCR6/IL16/LYN/NCKAP1L/SLC8B1/SERPINE1/IL1B/LOC100423954/CCL2/CCL3/CD300H/VAV1/FFAR2/C5AR1/C5AR2/FPR2	22
GO:0060326	cell chemotaxis	25/325	143/8915	4744.56	271411	217251	CNR2/CSF3R/VAV3/S100A8/CCR3/ACKR2/CXCL10/CCL24/CCR6/IL16/LYN/NCKAP1L/SLC8B1/SERPINE1/IL1B/LOC100423954/CCL2/CCL3/CD300H/VAV1/FFAR2/PRKD2/C5AR1/C5AR2/FPR2	25
GO:0051249	regulation of lymphocyte activation	28/325	184/8915	9658.47	540230	432428	TNFRSF14/TNFRSF1B/VAV3/CD1D/IL10/NLRP3/CD80/TGFBR2/CARD11/IL7R/HAVCR2/IL12B/MAMU-DPA/MAMU-DPB/CGAS/VNN1/LYN/NCKAP1L/VSIR/TBC1D10C/CD28/SLC46A2/LOC707555/MERTK/NFAM1/CD300A/CD19/CBFB	28
GO:0097530	granulocyte migration	17/325	66/8915	11618.7	635744	508883	CSF3R/VAV3/S100A8/CXCL10/CCL24/PTGER4/IRAK4/NCKAP1L/IL1B/LOC100423954/CCL2/CCL3/CD300A/CD300H/VAV1/C5AR1/C5AR2	17
GO:0046631	alpha-beta T cell activation	16/325	58/8915	13431	719273	575743	TNFRSF14/NLRP3/TGFBR2/PTGER4/IL12B/DOCK2/IRF4/ELF4/NCKAP1L/VSIR/CD28/FUT7/TNFSF8/LOC707555/CD300A/CBFB	16
GO:0002694	regulation of leukocyte activation	30/325	215/8915	18238.7	956391	765545	TNFRSF14/TNFRSF1B/VAV3/CD1D/IL10/NLRP3/CD80/TGFBR2/CARD11/IL7R/HAVCR2/IL12B/MAMU-DPA/MAMU-DPB/CGAS/VNN1/FES/LYN/NCKAP1L/VSIR/TBC1D10C/CD28/SLC46A2/LOC707555/MERTK/NFAM1/MILR1/CD300A/CD19/CBFB	30
GO:0030217	T cell differentiation	21/325	107/8915	18879	969765	776250	NLRP3/TGFBR2/RHOH/CARD11/IL7R/PTGER4/IL12B/DOCK2/IRF4/VNN1/CD4/NCKAP1L/VSIR/CD28/FUT7/TNFSF8/SLC46A2/CD8A/LOC707555/CBFB/VAV1	21
GO:0097529	myeloid leukocyte migration	20/325	97/8915	20378.7	1.02586e+06	821154	CSF3R/VAV3/S100A8/CXCL10/CCL24/PTGER4/LYN/IRAK4/NCKAP1L/SERPINE1/IL1B/LOC100423954/CCL2/CCL3/CD300A/CD300H/VAV1/C5AR1/C5AR2/FPR2	20
GO:1990266	neutrophil migration	15/325	55/8915	61417.2	3.03112e+06	242627	CSF3R/VAV3/S100A8/CXCL10/CCL24/IRAK4/NCKAP1L/IL1B/LOC100423954/CCL2/CCL3/CD300H/VAV1/C5AR1/C5AR2	15
GO:0002366	leukocyte activation involved in immune response	20/325	105/8915	90488.5	4.37999e+06	3.50597e+06	NLRP3/PTGER4/CD180/HAVCR2/IL12B/DOCK2/IRF4/FES/LYN/CD28/SLC11A1/MFNG/CCL3/MILR1/CD300A/CD19/ITGAL/STXBP2/ICAM1/CD1C	20
GO:0030155	regulation of cell adhesion	34/325	288/8915	103432	4.85135e+06	3.88327e+06	TNFRSF14/VAV3/CD1D/IL10/NLRP3/CD80/TGFBR2/CARD11/HOXA7/IL7R/HAVCR2/IL12B/RREB1/GCNT2/MAMU-DPA/MAMU-DPB/VNN1/FES/EGFL6/LYN/NCKAP1L/VSIR/LPXN/PDE3B/CD28/SERPINE1/LOC707555/CASS4/CD300A/CBFB/VAV1/ICAM1/PRKD2/FERMT3	34
GO:0007159	leukocyte cell-cell adhesion	23/325	140/8915	104464	4.85135e+06	3.88327e+06	TNFRSF14/S100A8/CD1D/SELL/NLRP3/CD80/TGFBR2/CARD11/IL7R/HAVCR2/IL12B/MAMU-DPA/MAMU-DPB/VNN1/NCKAP1L/VSIR/CD28/LOC707555/CD300A/ITGAL/CBFB/ICAM1/FERMT3	23
GO:0002237	response to molecule of bacterial origin	21/325	117/8915	10705.4	4.85135e+06	3.88327e+06	TNFRSF1B/IL10/LTF/TLR6/CXCL10/TLR2/PTGER4/CD180/HAVCR2/IL12B/LYN/MRC1/TRIM5/SLC11A1/CARD9/SERPINE1/IL1B/CCL2/CCL3/PTGIR/C5AR1	21
GO:0050865	regulation of cell activation	30/325	231/8915	107936	4.85135e+06	3.88327e+06	TNFRSF14/TNFRSF1B/VAV3/CD1D/IL10/NLRP3/CD80/TGFBR2/CARD11/IL7R/HAVCR2/IL12B/MAMU-DPA/MAMU-DPB/CGAS/VNN1/FES/LYN/NCKAP1L/VSIR/TBC1D10C/CD28/SLC46A2/LOC707555/MERTK/NFAM1/MILR1/CD300A/CD19/CBFB	30
GO:0050663	cytokine secretion	19/325	97/8915	146824	6.48344e+06	5.18968e+06	TNFRSF14/TNFRSF1B/CD2/TLR5/IL10/NLRP3/TLR10/TLR6/TLR2/CARD11/CLEC5A/PTGER4/HAVCR2/TLR8/LYN/IFIH1/CCL3/FFAR2/C5AR2	19
GO:0002263	cell activation involved in immune response	20/325	108/8915	152362	661201	529259	NLRP3/PTGER4/CD180/HAVCR2/IL12B/DOCK2/IRF4/FES/LYN/CD28/SLC11A1/MFNG/CCL3/MILR1/CD300A/CD19/ITGAL/STXBP2/ICAM1/CD1C	20
GO:0050707	regulation of cytokine secretion	18/325	87/8915	158120	6.74556e+06	539950	TNFRSF14/TNFRSF1B/CD2/TLR5/IL10/NLRP3/TLR10/TLR6/TLR2/CLEC5A/PTGER4/HAVCR2/TLR8/LYN/IFIH1/CCL3/FFAR2/C5AR2	18
GO:0030593	neutrophil chemotaxis	14/325	51/8915	211372	8.86706e+06	7.09765e+06	CSF3R/VAV3/S100A8/CXCL10/CCL24/NCKAP1L/IL1B/LOC100423954/CCL2/CCL3/CD300H/VAV1/C5AR1/C5AR2	14
GO:0019882	antigen processing and presentation	13/325	43/8915	215637	8.89769e+06	7.12217e+06	CD1D/NOD1/LOC719702/MAMU-DRB1/LOC100429241/MAMU-DMB/MAMU-DMA/MAMU-DPA/MAMU-DPB/SLC11A1/ICAM1/CD1C/MAMU-DQA1	13
GO:0002224	toll-like receptor signaling pathway	14/325	52/8915	279834	1.13603e+07	9.0934e+06	TLR5/LTF/TLR10/TLR6/TLR2/TLR3/HAVCR2/IRF4/TLR7/TLR8/LYN/IRF7/UNC93B1/CD300A	14
GO:0032103	positive regulation of response to external stimulus	21/325	126/8915	434872	1.73742e+07	1.39072e+06	S100A8/TLR10/TLR2/DDX60/TLR3/CCL24/NOD1/PTGER4/CD180/HAVCR2/CCR6/IL16/NCKAP1L/CD28/SERPINE1/LOC100423954/CCL3/FFAR2/PRKD2/C5AR1/FPR2	21
GO:0050851	antigen receptor-mediated signaling pathway	16/325	73/8915	538254	2.11685e+07	1.69444e+07	ERMAP/VAV3/PTPRC/KLHL6/LAT2/FYB1/LYN/NCKAP1L/LPXN/CD28/LOC707555/NFAM1/CD300A/CD19/CD79A/PRKD2	16
GO:0050863	regulation of T cell activation	21/325	130/8915	777304	3.00996e+07	2.40933e+07	TNFRSF14/TNFRSF1B/CD1D/NLRP3/CD80/TGFBR2/CARD11/IL7R/HAVCR2/IL12B/MAMU-DPA/MAMU-DPB/CGAS/VNN1/NCKAP1L/VSIR/CD28/SLC46A2/LOC707555/CD300A/CBFB	21
GO:0009617	response to bacterium	29/325	238/8915	916761	3.49619e+07	2.79853e+07	TNFRSF14/TNFRSF1B/TLR5/IL10/CAMP/LTF/KLHL6/TLR6/CXCL10/TLR2/NOD1/PTGER4/CD180/HAVCR2/IL12B/CEBPE/LYN/MRC1/TRIM5/SLC11A1/CARD9/TNFSF8/SERPINE1/IL1B/CCL2/CCL3/HAMP/PTGIR/C5AR1	29
GO:0042098	T cell proliferation	16/325	77/8915	1.22233e+06	4.52443e+07	3.62159e+07	TNFRSF14/TNFRSF1B/CD1D/TGFBR2/CARD11/HAVCR2/IL12B/DOCK2/MAMU-DPA/MAMU-DPB/ELF4/NCKAP1L/VSIR/CD28/SLC11A1/LOC707555	16
GO:0050870	positive regulation of T cell activation	16/325	77/8915	1.22233e+06	4.52443e+07	3.62159e+07	CD1D/NLRP3/CD80/TGFBR2/CARD11/IL7R/HAVCR2/IL12B/MAMU-DPA/MAMU-DPB/VNN1/NCKAP1L/VSIR/CD28/LOC707555/CBFB	16
GO:0071621	granulocyte chemotaxis	14/325	58/8915	1.31571e+06	4.79949e+07	3.84176e+07	CSF3R/VAV3/S100A8/CXCL10/CCL24/NCKAP1L/IL1B/LOC100423954/CCL2/CCL3/CD300H/VAV1/C5AR1/C5AR2	14
GO:0002685	regulation of leukocyte migration	17/325	88/8915	1.36352e+06	4.90283e+07	3.92447e+07	TNFRSF14/CCL24/HOXA7/PTGER4/CCR6/CXCR3/LYN/NCKAP1L/SLC8B1/SERPINE1/CCL2/CCL3/CD300A/ICAM1/C5AR1/C5AR2/FPR2	17
GO:0002755	MyD88-dependent toll-like receptor signaling pathway	8/325	15/8915	1.47457e+06	5.22747e+06	4.18434e+07	TLR5/TLR10/TLR6/TLR2/TLR7/TLR8/IRF7/CD300A	8
GO:0032944	regulation of mononuclear cell proliferation	17/325	89/8915	163041	5.62157e+07	4.4998e+07	TNFRSF14/TNFRSF1B/VAV3/CD1D/IL10/TGFBR2/CARD11/HAVCR2/IL12B/MAMU-DPA/MAMU-DPB/LYN/NCKAP1L/VSIR/CD28/LOC707555/CD300A	17
GO:0050670	regulation of lymphocyte proliferation	17/325	89/8915	163041	5.62157e+07	4.4998e+07	TNFRSF14/TNFRSF1B/VAV3/CD1D/IL10/TGFBR2/CARD11/HAVCR2/IL12B/MAMU-DPA/MAMU-DPB/LYN/NCKAP1L/VSIR/CD28/LOC707555/CD300A	17
GO:0002449	lymphocyte mediated immunity	18/325	102/8915	226212	7.69426e+07	6.15889e+07	TNFRSF1B/CD1D/NLRP3/IL7R/HAVCR2/IL12B/NCR3/CFB/CTSH/IRF7/CD28/SLC11A1/CD8A/IL1B/CD19/VAV1/ICAM1/CD1C	18
GO:0022409	positive regulation of cell-cell adhesion	17/325	92/8915	27446.8	9.21115e+07	7.37308e+07	CD1D/NLRP3/CD80/TGFBR2/CARD11/IL7R/HAVCR2/IL12B/GCNT2/MAMU-DPA/MAMU-DPB/VNN1/NCKAP1L/VSIR/CD28/LOC707555/CBFB	17
GO:0045785	positive regulation of cell adhesion	23/325	166/8915	3.03152e+06	9.90952e+07	7.93209e+06	VAV3/CD1D/NLRP3/CD80/TGFBR2/CARD11/IL7R/HAVCR2/IL12B/RREB1/GCNT2/MAMU-DPA/MAMU-DPB/VNN1/EGFL6/NCKAP1L/VSIR/CD28/LOC707555/CASS4/CBFB/VAV1/PRKD2	23
GO:1903706	regulation of hemopoiesis	23/325	166/8915	3.03152e+06	9.90952e+07	7.93209e+06	CSF3R/RHEX/NLRP3/HCLS1/TGFBR2/CARD11/HOXA7/SCIN/IL7R/IL12B/VNN1/FES/LYN/NCKAP1L/VSIR/CASP8/CD28/GPR55/SLC46A2/LOC707555/NFAM1/CCL3/CBFB	23
GO:1903039	positive regulation of leukocyte cell-cell adhesion	16/325	82/8915	3.16157e+06	1.0175e+08	8.14458e+07	CD1D/NLRP3/CD80/TGFBR2/CARD11/IL7R/HAVCR2/IL12B/MAMU-DPA/MAMU-DPB/VNN1/NCKAP1L/VSIR/CD28/LOC707555/CBFB	16
GO:1902105	regulation of leukocyte differentiation	20/325	128/8915	3.19358e+06	1.0175e+08	8.14458e+07	NLRP3/HCLS1/TGFBR2/CARD11/HOXA7/IL7R/IL12B/VNN1/FES/LYN/NCKAP1L/VSIR/CASP8/CD28/GPR55/SLC46A2/LOC707555/NFAM1/CCL3/CBFB	20
GO:0070663	regulation of leukocyte proliferation	17/325	93/8915	3.24894e+06	1.0222e+08	8.1822e+07	TNFRSF14/TNFRSF1B/VAV3/CD1D/IL10/TGFBR2/CARD11/HAVCR2/IL12B/MAMU-DPA/MAMU-DPB/LYN/NCKAP1L/VSIR/CD28/LOC707555/CD300A	17
GO:0034097	response to cytokine	33/325	315/8915	3.7212e+06	1.15633e+08	9.25586e+07	IKBKE/RHEX/HCLS1/PARP14/PCOLCE2/CXCL10/TLR2/MX2/CCL24/TMEM173/IL12B/MAMU-DPA/CD4/IRAK4/MRC1/IRF7/LSP1/TRIM21/CASP4/KYNU/IFIH1/CASP8/SLC11A1/IL1B/IL1RN/ZBP1/XAF1/LOC100423954/CCL2/CCL3/EBI3/STXBP2/ICAM1	33
GO:0032101	regulation of response to external stimulus	33/325	317/8915	4.34094e+06	1.33246e+08	1.06657e+08	TNFRSF1B/S100A8/IL10/PROS1/LTF/TLR10/TLR2/DDX60/TLR3/CCL24/NOD1/PTGER4/CD180/TMEM173/HAVCR2/IL12B/CGAS/CCR6/IL16/LYN/NCKAP1L/SLC8B1/TRIM5/CD28/SERPINE1/LOC100423954/CCL2/CCL3/FFAR2/PRKD2/C5AR1/C5AR2/FPR2	33
GO:0002460	adaptive immune response based on somatic recombination of immune receptors built from immunoglobulin superfamily domains	18/325	107/8915	4.90685e+06	1.48802e+08	1.19109e+07	TNFRSF1B/CD1D/NLRP3/KLHL6/IL7R/HAVCR2/IL12B/IRF4/CFB/CTSH/IRF7/CD28/SLC11A1/CD8A/IL1B/CD19/ICAM1/CD1C	18
GO:0046633	alpha-beta T cell proliferation	8/325	17/8915	5.22454e+06	1.56549e+08	1.2531e+08	TNFRSF14/TGFBR2/IL12B/DOCK2/ELF4/VSIR/CD28/LOC707555	8
GO:0071219	cellular response to molecule of bacterial origin	16/325	85/8915	5.39558e+06	1.59773e+08	1.2789e+08	TNFRSF1B/IL10/LTF/TLR6/CXCL10/TLR2/CD180/HAVCR2/IL12B/LYN/MRC1/TRIM5/SERPINE1/IL1B/CCL2/CCL3	16
GO:0050853	B cell receptor signaling pathway	10/325	30/8915	5.66829e+06	1.65896e+08	1.32792e+07	VAV3/KLHL6/LAT2/LYN/NCKAP1L/LPXN/NFAM1/CD300A/CD19/CD79A	10
GO:0002697	regulation of immune effector process	21/325	147/8915	7.17888e+06	2.07693e+08	1.66248e+08	TNFRSF14/TNFRSF1B/CD1D/IL10/NLRP3/DDX60/TLR3/IL7R/TMEM173/HAVCR2/IL12B/NCR3/CGAS/FES/LYN/CD28/IL1B/CD300A/VAV1/FFAR2/CD1C	21
GO:0022407	regulation of cell-cell adhesion	22/325	163/8915	9.84815e+06	2.8168e+06	2.25471e+07	TNFRSF14/CD1D/IL10/NLRP3/CD80/TGFBR2/CARD11/IL7R/HAVCR2/IL12B/GCNT2/MAMU-DPA/MAMU-DPB/VNN1/LYN/NCKAP1L/VSIR/CD28/LOC707555/CD300A/CBFB/FERMT3	22
GO:0002504	antigen processing and presentation of peptide or polysaccharide antigen via MHC class II	7/325	13/8915	1.1403e+07	3.20127e+08	2.56246e+07	MAMU-DRB1/LOC100429241/MAMU-DMB/MAMU-DMA/MAMU-DPA/MAMU-DPB/MAMU-DQA1	7
GO:0002456	T cell mediated immunity	11/325	40/8915	1.14467e+07	3.20127e+08	2.56246e+07	TNFRSF1B/CD1D/NLRP3/IL7R/IL12B/CTSH/SLC11A1/CD8A/IL1B/ICAM1/CD1C	11
GO:0034341	response to interferon-gamma	13/325	59/8915	1.4077e+07	3.89361e+08	3.11664e+08	PARP14/TLR2/CCL24/IL12B/MAMU-DPA/MRC1/TRIM21/KYNU/SLC11A1/LOC100423954/CCL2/CCL3/STXBP2	13
GO:0002703	regulation of leukocyte mediated immunity	15/325	80/8915	1.49619e+07	4.09338e+08	3.27656e+08	TNFRSF1B/CD1D/NLRP3/TLR3/IL7R/HAVCR2/IL12B/NCR3/FES/LYN/CD28/IL1B/CD300A/VAV1/CD1C	15
GO:0042327	positive regulation of phosphorylation	38/325	421/8915	1.77587e+07	4.8063e+07	3.84721e+08	TNFRSF14/VAV3/NIBAN1/HCLS1/PARP14/TGFBR2/TLR6/TLR3/CCL24/NCF1/NOD1/PIK3CG/HAVCR2/IL12B/GCNT2/LRRK1/AR/LYN/CD4/TRIM5/P2RY6/SLC11A1/GPR55/CARD9/IL1B/CASS4/PIK3R5/LOC100423954/CCL2/CCL3/IGFBP4/CD300A/CD19/ICAM1/PRKD2/C5AR1/C5AR2/FPR2	38
GO:0002250	adaptive immune response	19/325	129/8915	1.86836e+07	5.00283e+08	4.00453e+08	TNFRSF1B/CD1D/NLRP3/KLHL6/IL7R/HAVCR2/IL12B/IRF4/CFB/CTSH/CD4/IRF7/CD28/SLC11A1/CD8A/IL1B/CD19/ICAM1/CD1C	19
GO:0032649	regulation of interferon-gamma production	11/325	42/8915	1.98525e+07	5.25163e+08	4.20368e+08	CD2/IL10/TLR3/HAVCR2/IL12B/MAMU-DPA/MAMU-DPB/TLR7/VSIR/SLC11A1/IL1B	11
GO:0051607	defense response to virus	16/325	93/8915	2.00301e+07	5.25163e+08	4.20368e+08	IFI44L/RTP4/DDX60/TLR3/MX2/TMEM173/IL12B/CGAS/TLR7/TLR8/OAS2/IRF7/TRIM5/IFIH1/CARD9/SLFN11	16
GO:0032637	interleukin-8 production	10/325	34/8915	2.17185e+07	5.6356e+08	4.51103e+08	CD2/TLR6/TLR2/TLR3/NOD1/TLR7/SERPINE1/FFAR2/PRKD2/C5AR2	10
GO:0071216	cellular response to biotic stimulus	16/325	94/8915	2.33518e+07	5.99759e+08	4.80078e+08	TNFRSF1B/IL10/LTF/TLR6/CXCL10/TLR2/CD180/HAVCR2/IL12B/LYN/MRC1/TRIM5/SERPINE1/IL1B/CCL2/CCL3	16
GO:0010562	positive regulation of phosphorus metabolic process	39/325	445/8915	261728	6.5877e+08	5.27313e+08	TNFRSF14/VAV3/NIBAN1/HCLS1/PARP14/TGFBR2/TLR6/TLR3/CCL24/NCF1/NOD1/PIK3CG/HAVCR2/IL12B/GCNT2/LRRK1/AR/CDCA2/LYN/CD4/TRIM5/P2RY6/SLC11A1/GPR55/CARD9/IL1B/CASS4/PIK3R5/LOC100423954/CCL2/CCL3/IGFBP4/CD300A/CD19/ICAM1/PRKD2/C5AR1/C5AR2/FPR2	39
GO:0045937	positive regulation of phosphate metabolic process	39/325	445/8915	261728	6.5877e+08	5.27313e+08	TNFRSF14/VAV3/NIBAN1/HCLS1/PARP14/TGFBR2/TLR6/TLR3/CCL24/NCF1/NOD1/PIK3CG/HAVCR2/IL12B/GCNT2/LRRK1/AR/CDCA2/LYN/CD4/TRIM5/P2RY6/SLC11A1/GPR55/CARD9/IL1B/CASS4/PIK3R5/LOC100423954/CCL2/CCL3/IGFBP4/CD300A/CD19/ICAM1/PRKD2/C5AR1/C5AR2/FPR2	39
GO:0030099	myeloid cell differentiation	21/325	159/8915	2.8175e+07	7.02143e+08	5.62032e+08	CSF3R/BATF3/RHEX/HCLS1/TGFBR2/HOXA7/SCIN/CLEC5A/IL12B/IRF4/FES/LRRK1/CEBPE/GAB3/LYN/NCKAP1L/FLI1/CASP8/GPR55/CCL3/CBFB	21
GO:0070374	positive regulation of ERK1 and ERK2 cascade	15/325	84/8915	2.92531e+07	7.21864e+08	5.77817e+08	CCL24/NOD1/HAVCR2/GCNT2/CD4/P2RY6/GPR55/LOC100423954/CCL2/CCL3/ICAM1/PRKD2/C5AR1/C5AR2/FPR2	15
GO:0070371	ERK1 and ERK2 cascade	18/325	120/8915	2.98355e+07	7.29087e+07	5.83599e+08	CCL24/NOD1/HAVCR2/GCNT2/CTSH/LYN/CD4/TBC1D10C/P2RY6/GPR55/LOC100423954/CCL2/CCL3/ICAM1/PRKD2/C5AR1/C5AR2/FPR2	18
GO:0070665	positive regulation of leukocyte proliferation	12/325	53/8915	3.12697e+06	7.55966e+08	6.05114e+08	VAV3/CD1D/TGFBR2/CARD11/HAVCR2/IL12B/MAMU-DPA/MAMU-DPB/LYN/NCKAP1L/CD28/LOC707555	12
GO:0051251	positive regulation of lymphocyte activation	17/325	108/8915	3.15361e+07	7.55966e+08	6.05114e+08	VAV3/CD1D/NLRP3/CD80/TGFBR2/CARD11/IL7R/HAVCR2/IL12B/MAMU-DPA/MAMU-DPB/VNN1/NCKAP1L/VSIR/CD28/LOC707555/CBFB	17
GO:0098609	cell-cell adhesion	31/325	312/8915	3.26718e+07	7.75801e+08	6.20991e+08	TNFRSF14/CD2/S100A8/CD1D/IL10/SELL/NLRP3/CD80/ITGB5/TGFBR2/CLDN1/CARD11/IL7R/HAVCR2/IL12B/GCNT2/MAMU-DPA/MAMU-DPB/VNN1/LYN/NCKAP1L/VSIR/CD28/LOC707555/ITGB3/ICAM2/CD300A/ITGAL/CBFB/ICAM1/FERMT3	31
GO:0032609	interferon-gamma production	11/325	44/8915	3.3317e+07	7.83728e+08	6.27336e+08	CD2/IL10/TLR3/HAVCR2/IL12B/MAMU-DPA/MAMU-DPB/TLR7/VSIR/SLC11A1/IL1B	11
GO:1903037	regulation of leukocyte cell-cell adhesion	18/325	121/8915	3.39045e+07	7.90162e+08	6.32487e+08	TNFRSF14/CD1D/NLRP3/CD80/TGFBR2/CARD11/IL7R/HAVCR2/IL12B/MAMU-DPA/MAMU-DPB/VNN1/NCKAP1L/VSIR/CD28/LOC707555/CD300A/CBFB	18
GO:0032496	response to lipopolysaccharide	17/325	109/8915	3.6144e+07	8.34627e+08	6.68079e+08	TNFRSF1B/IL10/LTF/CXCL10/PTGER4/CD180/HAVCR2/IL12B/LYN/MRC1/TRIM5/SLC11A1/SERPINE1/IL1B/CCL2/CCL3/PTGIR	17
GO:0009615	response to virus	18/325	122/8915	3.84733e+06	8.7869e+08	7.03349e+08	IFI44L/BATF3/IKBKE/RTP4/DDX60/TLR3/MX2/TMEM173/IL12B/CGAS/TLR7/TLR8/OAS2/IRF7/TRIM5/IFIH1/CARD9/SLFN11	18
GO:0043410	positive regulation of MAPK cascade	24/325	205/8915	3.89951e+07	8.7869e+08	7.03349e+08	TLR6/TLR3/CCL24/NCF1/NOD1/PIK3CG/HAVCR2/GCNT2/CD4/TRIM5/P2RY6/GPR55/CARD9/IL1B/PIK3R5/LOC100423954/CCL2/CCL3/IGFBP4/ICAM1/PRKD2/C5AR1/C5AR2/FPR2	24
GO:0042102	positive regulation of T cell proliferation	10/325	36/8915	3.94485e+06	8.7869e+08	7.03349e+08	CD1D/TGFBR2/CARD11/HAVCR2/IL12B/MAMU-DPA/MAMU-DPB/NCKAP1L/CD28/LOC707555	10
GO:0046634	regulation of alpha-beta T cell activation	10/325	36/8915	3.94485e+06	8.7869e+08	7.03349e+08	TNFRSF14/NLRP3/TGFBR2/IL12B/NCKAP1L/VSIR/CD28/LOC707555/CD300A/CBFB	10
GO:0007204	positive regulation of cytosolic calcium ion concentration	18/325	123/8915	435964	9.62563e+08	7.70485e+08	CCR3/ACKR2/CXCL10/PTGER4/CCR6/GPR65/LYN/SLC8B1/GPR55/CCL3/CD19/PLCG2/GNA15/PTGIR/C5AR1/C5AR2/FPR1/FPR2	18
GO:0007249	I-kappaB kinase/NF-kappaB signaling	17/325	111/8915	4.72412e+07	1.03397e+09	8.27639e+07	S100A4/IKBKE/LTF/TLR6/RHOH/TIFA/TLR2/TLR3/CARD11/NOD1/TRIM38/TLR7/IRAK4/TRIM5/CASP8/CARD9/IL1B	17
GO:0002274	myeloid leukocyte activation	14/325	76/8915	4.9183e+07	1.06719e+09	8.54231e+08	BATF3/IL10/TGFBR2/RHOH/HAVCR2/DOCK2/IRF4/FES/LYN/SLC11A1/CCL3/MILR1/CD300A/STXBP2	14
GO:0042129	regulation of T cell proliferation	13/325	66/8915	5.64756e+07	1.21495e+09	9.72509e+08	TNFRSF14/TNFRSF1B/CD1D/TGFBR2/CARD11/HAVCR2/IL12B/MAMU-DPA/MAMU-DPB/NCKAP1L/VSIR/CD28/LOC707555	13
GO:0070372	regulation of ERK1 and ERK2 cascade	17/325	113/8915	6.13486e+07	1.3086e+09	1.04747e+09	CCL24/NOD1/HAVCR2/GCNT2/LYN/CD4/TBC1D10C/P2RY6/GPR55/LOC100423954/CCL2/CCL3/ICAM1/PRKD2/C5AR1/C5AR2/FPR2	17
GO:1903708	positive regulation of hemopoiesis	14/325	78/8915	6.85812e+07	1.45058e+09	1.16112e+09	RHEX/NLRP3/HCLS1/TGFBR2/SCIN/IL7R/IL12B/VNN1/FES/NCKAP1L/VSIR/CASP8/LOC707555/CBFB	14
GO:0032677	regulation of interleukin-8 production	9/325	30/8915	7.40243e+07	1.53983e+09	1.23256e+09	CD2/TLR6/TLR2/TLR3/TLR7/SERPINE1/FFAR2/PRKD2/C5AR2	9
GO:0032729	positive regulation of interferon-gamma production	9/325	30/8915	7.40243e+07	1.53983e+09	1.23256e+09	CD2/TLR3/HAVCR2/IL12B/MAMU-DPA/MAMU-DPB/TLR7/SLC11A1/IL1B	9
GO:0043123	positive regulation of I-kappaB kinase/NF-kappaB signaling	14/325	80/8915	9.4579e+07	1.95127e+09	1.5619e+09	S100A4/IKBKE/LTF/TLR6/TIFA/TLR3/CARD11/NOD1/TRIM38/IRAK4/TRIM5/CASP8/CARD9/IL1B	14
GO:0042742	defense response to bacterium	16/325	104/8915	9.6947e+07	1.98387e+09	1.58799e+09	TNFRSF14/TLR5/IL10/CAMP/LTF/TLR2/NOD1/HAVCR2/IL12B/CEBPE/SLC11A1/CARD9/TNFSF8/SERPINE1/HAMP/C5AR1	16
GO:0001934	positive regulation of protein phosphorylation	35/325	397/8915	9.85776e+07	2.00097e+08	1.60168e+09	TNFRSF14/NIBAN1/HCLS1/PARP14/TGFBR2/TLR6/TLR3/CCL24/NCF1/NOD1/PIK3CG/HAVCR2/IL12B/GCNT2/LRRK1/LYN/CD4/TRIM5/P2RY6/SLC11A1/GPR55/CARD9/IL1B/CASS4/PIK3R5/LOC100423954/CCL2/CCL3/IGFBP4/CD300A/ICAM1/PRKD2/C5AR1/C5AR2/FPR2	35
GO:0071222	cellular response to lipopolysaccharide	14/325	81/8915	1.1063e+08	2.22764e+09	1.78312e+08	TNFRSF1B/IL10/LTF/CXCL10/CD180/HAVCR2/IL12B/LYN/MRC1/TRIM5/SERPINE1/IL1B/CCL2/CCL3	14
GO:0051091	positive regulation of DNA-binding transcription factor activity	16/325	106/8915	1.26074e+08	2.51847e+09	2.01592e+09	IL10/HCLS1/LTF/TLR6/TLR2/TLR3/CARD11/NOD1/TMEM173/TRIM38/AR/IRAK4/TRIM5/TRIM21/NFAM1/PRKD2	16
GO:0002699	positive regulation of immune effector process	14/325	82/8915	1.29076e+08	2.55815e+09	2.04767e+09	TNFRSF14/CD1D/NLRP3/DDX60/IL12B/NCR3/FES/LYN/CD28/IL1B/CD300A/VAV1/FFAR2/CD1C	14
GO:0032946	positive regulation of mononuclear cell proliferation	11/325	50/8915	1.33377e+08	2.60241e+09	2.0831e+09	VAV3/CD1D/TGFBR2/CARD11/HAVCR2/IL12B/MAMU-DPA/MAMU-DPB/NCKAP1L/CD28/LOC707555	11
GO:0050671	positive regulation of lymphocyte proliferation	11/325	50/8915	1.33377e+08	2.60241e+09	2.0831e+09	VAV3/CD1D/TGFBR2/CARD11/HAVCR2/IL12B/MAMU-DPA/MAMU-DPB/NCKAP1L/CD28/LOC707555	11
GO:0002367	cytokine production involved in immune response	10/325	41/8915	1.4789e+08	2.86337e+09	2.29199e+09	TNFRSF14/TNFRSF1B/IL10/NLRP3/TLR2/TLR3/IL12B/SLC11A1/IL1B/FFAR2	10
GO:0002696	positive regulation of leukocyte activation	17/325	121/8915	1.64353e+08	3.15783e+09	2.52769e+09	VAV3/CD1D/NLRP3/CD80/TGFBR2/CARD11/IL7R/HAVCR2/IL12B/MAMU-DPA/MAMU-DPB/VNN1/NCKAP1L/VSIR/CD28/LOC707555/CBFB	17
GO:0002791	regulation of peptide secretion	21/325	177/8915	1.70418e+08	3.24957e+09	2.60112e+09	TNFRSF14/TNFRSF1B/CD2/S100A8/TLR5/IL10/NLRP3/TLR10/TLR6/TLR2/CLEC5A/PTGER4/HAVCR2/TLR8/LYN/SLC8B1/IFIH1/CCL3/RHBDF2/FFAR2/C5AR2	21
GO:0051480	regulation of cytosolic calcium ion concentration	18/325	135/8915	1.76599e+08	3.3421e+09	2.67519e+09	CCR3/ACKR2/CXCL10/PTGER4/CCR6/GPR65/LYN/SLC8B1/GPR55/CCL3/CD19/PLCG2/GNA15/PTGIR/C5AR1/C5AR2/FPR1/FPR2	18
GO:0032640	tumor necrosis factor production	12/325	62/8915	1.88449e+08	3.51354e+09	2.81242e+09	CD2/IL10/LTF/TLR3/NOD1/HAVCR2/IL12B/VSIR/IFIH1/CARD9/CCL3/C5AR2	12
GO:0032680	regulation of tumor necrosis factor production	12/325	62/8915	1.88449e+08	3.51354e+09	2.81242e+09	CD2/IL10/LTF/TLR3/NOD1/HAVCR2/IL12B/VSIR/IFIH1/CARD9/CCL3/C5AR2	12
GO:1903555	regulation of tumor necrosis factor superfamily cytokine production	12/325	63/8915	2.25281e+08	4.16936e+09	3.33737e+09	CD2/IL10/LTF/TLR3/NOD1/HAVCR2/IL12B/VSIR/IFIH1/CARD9/CCL3/C5AR2	12
GO:0050729	positive regulation of inflammatory response	11/325	53/8915	2.46771e+08	4.53373e+09	3.62903e+09	S100A8/TLR10/TLR2/TLR3/CCL24/PTGER4/CD28/SERPINE1/LOC100423954/CCL3/FFAR2	11
GO:0050867	positive regulation of cell activation	17/325	125/8915	2.60295e+08	4.74755e+09	3.80018e+09	VAV3/CD1D/NLRP3/CD80/TGFBR2/CARD11/IL7R/HAVCR2/IL12B/MAMU-DPA/MAMU-DPB/VNN1/NCKAP1L/VSIR/CD28/LOC707555/CBFB	17
GO:0071706	tumor necrosis factor superfamily cytokine production	12/325	64/8915	2.68327e+08	4.85884e+09	3.88926e+09	CD2/IL10/LTF/TLR3/NOD1/HAVCR2/IL12B/VSIR/IFIH1/CARD9/CCL3/C5AR2	12
GO:0050708	regulation of protein secretion	20/325	168/8915	2.86686e+08	5.1542e+09	4.12569e+09	TNFRSF14/TNFRSF1B/CD2/TLR5/IL10/NLRP3/TLR10/TLR6/TLR2/CLEC5A/PTGER4/HAVCR2/TLR8/LYN/SLC8B1/IFIH1/CCL3/RHBDF2/FFAR2/C5AR2	20
GO:0043122	regulation of I-kappaB kinase/NF-kappaB signaling	15/325	100/8915	2.94774e+08	5.26203e+09	4.212e+09	S100A4/IKBKE/LTF/TLR6/RHOH/TIFA/TLR3/CARD11/NOD1/TRIM38/IRAK4/TRIM5/CASP8/CARD9/IL1B	15
GO:0050715	positive regulation of cytokine secretion	11/325	54/8915	2.99945e+08	5.31664e+09	4.25571e+09	TNFRSF14/CD2/IL10/NLRP3/TLR2/CLEC5A/PTGER4/HAVCR2/IFIH1/CCL3/FFAR2	11
GO:0035710	CD4-positive, alpha-beta T cell activation	9/325	35/8915	3.10895e+08	5.47218e+09	4.38021e+09	NLRP3/TGFBR2/PTGER4/IL12B/IRF4/NCKAP1L/VSIR/FUT7/CBFB	9
GO:0002683	negative regulation of immune system process	22/325	199/8915	3.16943e+08	5.52816e+09	4.42503e+09	TNFRSF14/IL10/PARP14/TLR6/HOXA7/IL7R/PTGER4/HAVCR2/IL12B/IRF4/LYN/VSIR/TBC1D10C/LPXN/GPR55/MERTK/CCL2/CCL3/MILR1/CD300A/CBFB/C5AR2	22
GO:1902107	positive regulation of leukocyte differentiation	12/325	65/8915	3.18468e+08	5.52816e+09	4.42503e+09	NLRP3/HCLS1/TGFBR2/IL7R/IL12B/VNN1/FES/NCKAP1L/VSIR/CASP8/LOC707555/CBFB	12
GO:0071346	cellular response to interferon-gamma	10/325	45/8915	3.69572e+08	6.37133e+09	5.09994e+09	PARP14/TLR2/CCL24/IL12B/MAMU-DPA/MRC1/LOC100423954/CCL2/CCL3/STXBP2	10
GO:0001909	leukocyte mediated cytotoxicity	9/325	36/8915	4.01377e+08	6.87255e+09	5.50114e+09	CD1D/IL7R/HAVCR2/IL12B/NCR3/CTSH/VAV1/STXBP2/CD1C	9
GO:0032757	positive regulation of interleukin-8 production	7/325	20/8915	4.12874e+08	7.02164e+09	5.62048e+09	CD2/TLR2/TLR3/TLR7/SERPINE1/FFAR2/PRKD2	7
GO:0046632	alpha-beta T cell differentiation	10/325	46/8915	4.57152e+08	7.72249e+09	6.18148e+09	NLRP3/TGFBR2/PTGER4/IL12B/IRF4/NCKAP1L/FUT7/TNFSF8/LOC707555/CBFB	10
GO:0002275	myeloid cell activation involved in immune response	8/325	28/8915	4.69779e+08	7.88289e+09	6.30988e+09	HAVCR2/DOCK2/FES/LYN/CCL3/MILR1/CD300A/STXBP2	8
GO:0002285	lymphocyte activation involved in immune response	13/325	79/8915	4.75236e+08	7.92164e+09	6.34089e+09	NLRP3/PTGER4/CD180/HAVCR2/IL12B/IRF4/CD28/SLC11A1/MFNG/CD19/ITGAL/ICAM1/CD1C	13
GO:0032675	regulation of interleukin-6 production	11/325	57/8915	5.24241e+08	8.58972e+09	6.87565e+09	IL10/TLR2/TLR3/NOD1/HAVCR2/TLR7/NCKAP1L/IFIH1/CARD9/IL1B/C5AR2	11
GO:0051092	positive regulation of NF-kappaB transcription factor activity	11/325	57/8915	5.24241e+08	8.58972e+09	6.87565e+09	LTF/TLR6/TLR2/TLR3/CARD11/NOD1/TRIM38/AR/IRAK4/TRIM5/PRKD2	11
GO:0046640	regulation of alpha-beta T cell proliferation	6/325	14/8915	5.25553e+08	8.58972e+09	6.87565e+09	TNFRSF14/TGFBR2/IL12B/VSIR/CD28/LOC707555	6
GO:0002440	production of molecular mediator of immune response	14/325	93/8915	6.0581e+08	9.83757e+09	7.8745e+09	TNFRSF14/TNFRSF1B/IL10/NLRP3/TLR2/TLR3/CARD11/IL7R/IL12B/CGAS/CD28/SLC11A1/IL1B/FFAR2	14
GO:0042100	B cell proliferation	10/325	48/8915	6.87441e+08	0.000110915928582766	8.87828e+09	VAV3/IL10/CARD11/IL7R/CD180/LYN/NCKAP1L/CD300A/CD19/CD79A	10
GO:0032635	interleukin-6 production	11/325	59/8915	7.44978e+08	0.000118677840484984	9.49959e+08	IL10/TLR2/TLR3/NOD1/HAVCR2/TLR7/NCKAP1L/IFIH1/CARD9/IL1B/C5AR2	11
GO:0045580	regulation of T cell differentiation	11/325	59/8915	7.44978e+08	0.000118677840484984	9.49959e+08	NLRP3/TGFBR2/CARD11/IL7R/VNN1/NCKAP1L/VSIR/CD28/SLC46A2/LOC707555/CBFB	11
GO:0034121	regulation of toll-like receptor signaling pathway	8/325	30/8915	8.2993e+08	0.000131379447706197	0.000105162897731076	LTF/TLR6/TLR2/TLR3/IRF4/LYN/IRF7/CD300A	8
GO:0001910	regulation of leukocyte mediated cytotoxicity	7/325	22/8915	8.52784e+08	0.000134153625607505	0.000107383493052617	CD1D/IL7R/HAVCR2/IL12B/NCR3/VAV1/CD1C	7
GO:0071345	cellular response to cytokine stimulus	26/325	277/8915	8.63104e+08	0.000134372057664159	0.000107558337356168	IKBKE/RHEX/HCLS1/PARP14/PCOLCE2/CXCL10/TLR2/CCL24/TMEM173/IL12B/MAMU-DPA/CD4/IRAK4/MRC1/IRF7/LSP1/CASP4/IL1B/IL1RN/ZBP1/LOC100423954/CCL2/CCL3/EBI3/STXBP2/ICAM1	26
GO:0043408	regulation of MAPK cascade	27/325	294/8915	8.6485e+08	0.000134372057664159	0.000107558337356168	TLR6/TLR3/CCL24/NCF1/NOD1/PIK3CG/HAVCR2/GCNT2/LYN/CD4/TBC1D10C/TRIM5/P2RY6/GPR55/CARD9/IL1B/PIK3R5/LOC100423954/CCL2/CCL3/IGFBP4/CD300A/ICAM1/PRKD2/C5AR1/C5AR2/FPR2	27
GO:0042113	B cell activation	15/325	111/8915	1.09987e+09	0.000169838374703783	0.000135947409900274	VAV3/IL10/CARD11/LAT2/IL7R/CD180/LYN/NCKAP1L/TBC1D10C/CD28/MFNG/NFAM1/CD300A/CD19/CD79A	15
GO:0000165	MAPK cascade	28/325	316/8915	1.1549e+07	0.000177249109651185	0.000141879345031624	TLR6/TLR3/CCL24/NCF1/NOD1/PIK3CG/HAVCR2/GCNT2/CTSH/LYN/CD4/TBC1D10C/TRIM5/P2RY6/GPR55/CARD9/IL1B/PIK3R5/LOC100423954/CCL2/CCL3/IGFBP4/CD300A/ICAM1/PRKD2/C5AR1/C5AR2/FPR2	28
GO:0019932	second-messenger-mediated signaling	18/325	154/8915	1.17131e+09	0.000178678599274519	0.000143023582381461	CCR3/ACKR2/CXCL10/LAT2/PTGER4/CGAS/CCR6/ADCY4/GPR65/C9H10orf71/TBC1D10C/PTGDR2/PDE3B/LOC707555/CCL3/LOC100424335/PTGIR/FPR2	18
GO:0060760	positive regulation of response to cytokine stimulus	7/325	23/8915	1.18784e+09	0.000180107349902299	0.000144167228201075	IKBKE/PARP14/TLR2/IRF7/CASP4/IFIH1/ZBP1	7
GO:0002286	T cell activation involved in immune response	9/325	41/8915	1.27151e+09	0.000190827617670366	0.000152748284390808	NLRP3/PTGER4/HAVCR2/IL12B/IRF4/SLC11A1/ITGAL/ICAM1/CD1C	9
GO:0002573	myeloid leukocyte differentiation	14/325	99/8915	1.2737e+09	0.000190827617670366	0.000152748284390808	BATF3/HCLS1/TGFBR2/HOXA7/IL12B/IRF4/FES/LRRK1/CEBPE/GAB3/LYN/CASP8/GPR55/CCL3	14
GO:0045619	regulation of lymphocyte differentiation	12/325	74/8915	1.29209e+09	0.000192437140602934	0.000154036629702869	NLRP3/TGFBR2/CARD11/IL7R/VNN1/NCKAP1L/VSIR/CD28/SLC46A2/LOC707555/NFAM1/CBFB	12
GO:0046635	positive regulation of alpha-beta T cell activation	7/325	24/8915	1.62493e+09	0.000240585054758544	0.000192576707779877	NLRP3/TGFBR2/IL12B/NCKAP1L/CD28/LOC707555/CBFB	7
GO:0051090	regulation of DNA-binding transcription factor activity	18/325	158/8915	1.67235e+09	0.00024615764032773	0.000197037293179966	TMIGD3/IL10/HCLS1/LTF/TLR6/TLR2/TLR3/CARD11/NOD1/TMEM173/HAVCR2/TRIM38/AR/IRAK4/TRIM5/TRIM21/NFAM1/PRKD2	18
GO:0001906	cell killing	10/325	53/8915	1.74276e+09	0.00025502990890407	0.000204139115338808	CD1D/LTF/IL7R/HAVCR2/IL12B/NCR3/CTSH/VAV1/STXBP2/CD1C	10
GO:0002706	regulation of lymphocyte mediated immunity	11/325	65/8915	1.9594e+09	0.000285075020624794	0.000228188775056293	TNFRSF1B/CD1D/NLRP3/IL7R/HAVCR2/IL12B/NCR3/CD28/IL1B/VAV1/CD1C	11
GO:0050727	regulation of inflammatory response	16/325	131/8915	2.06903e+09	0.000296816988484021	0.000237587652785654	TNFRSF1B/S100A8/IL10/TLR10/TLR2/TLR3/CCL24/PTGER4/TMEM173/IL12B/LYN/CD28/SERPINE1/LOC100423954/CCL3/FFAR2	16
GO:0002688	regulation of leukocyte chemotaxis	10/325	54/8915	2.07067e+09	0.000296816988484021	0.000237587652785654	CCR6/LYN/NCKAP1L/SLC8B1/SERPINE1/CCL2/CCL3/C5AR1/C5AR2/FPR2	10
GO:0008284	positive regulation of cell proliferation	29/325	344/8915	2.07548e+09	0.000296816988484021	0.000237587652785654	VAV3/CD1D/IL10/HCLS1/LTF/CCR3/TGFBR2/CARD11/CCL24/IL7R/HAVCR2/IL12B/RREB1/MAMU-DPA/MAMU-DPB/CTSH/CCNB3/AR/LYN/NCKAP1L/TMEM119/FOLR2/P2RY6/CD28/LOC707555/MMP2/PRKD2/C5AR1/C5AR2	29
GO:1901701	cellular response to oxygen-containing compound	32/325	399/8915	2.10651e+08	0.000299553089012476	0.000239777769010677	TNFRSF1B/IL10/PPARG/LTF/TLR6/CXCL10/TLR2/NCF1/NOD1/PIK3CG/PTGER4/CD180/HAVCR2/IL12B/FES/LYN/TIMELESS/MRC1/RGS10/TRIM5/P2RY6/CASP4/SERPINE1/IL1B/CCL2/CCL3/AANAT/TRIM72/MMP2/ICAM1/FFAR2/FPR2	32
GO:0023014	signal transduction by protein phosphorylation	28/325	327/8915	2.17858e+09	0.00030750646940428	0.000246144065591783	TLR6/TLR3/CCL24/NCF1/NOD1/PIK3CG/HAVCR2/GCNT2/CTSH/LYN/CD4/TBC1D10C/TRIM5/P2RY6/GPR55/CARD9/IL1B/PIK3R5/LOC100423954/CCL2/CCL3/IGFBP4/CD300A/ICAM1/PRKD2/C5AR1/C5AR2/FPR2	28
GO:0002709	regulation of T cell mediated immunity	7/325	25/8915	2.18688e+09	0.00030750646940428	0.000246144065591783	TNFRSF1B/CD1D/NLRP3/IL7R/IL12B/IL1B/CD1C	7
GO:0042089	cytokine biosynthetic process	9/325	44/8915	2.33623e+09	0.000326682664948477	0.000261493683253408	TLR3/CARD11/NOD1/IRF4/CEBPE/TLR7/IRF7/CD28/CARD9	9
GO:0045730	respiratory burst	5/325	8915-11-01	2.40711e+09	0.000334733953029576	0.000267938350207477	NCF2/NCF1/CYBB/SLC11A1/NCF4	5
GO:0032479	regulation of type I interferon production	8/325	35/8915	2.84553e+09	0.000387146198246836	0.000309891819185097	TLR3/TMEM173/HAVCR2/CGAS/TLR7/IRF7/IFIH1/RNF135	8
GO:0032606	type I interferon production	8/325	35/8915	2.84553e+09	0.000387146198246836	0.000309891819185097	TLR3/TMEM173/HAVCR2/CGAS/TLR7/IRF7/IFIH1/RNF135	8
GO:0032760	positive regulation of tumor necrosis factor production	8/325	35/8915	2.84553e+09	0.000387146198246836	0.000309891819185097	CD2/TLR3/NOD1/HAVCR2/IL12B/IFIH1/CARD9/CCL3	8
GO:0045582	positive regulation of T cell differentiation	8/325	35/8915	2.84553e+09	0.000387146198246836	0.000309891819185097	NLRP3/TGFBR2/IL7R/VNN1/NCKAP1L/VSIR/LOC707555/CBFB	8
GO:0031341	regulation of cell killing	7/325	26/8915	2.89983e+09	0.000392412516598381	0.000314107252480731	CD1D/IL7R/HAVCR2/IL12B/NCR3/VAV1/CD1C	7
GO:0042107	cytokine metabolic process	9/325	46/8915	3.40456e+09	0.000458250092477999	0.000366807049747147	TLR3/CARD11/NOD1/IRF4/CEBPE/TLR7/IRF7/CD28/CARD9	9
GO:1903557	positive regulation of tumor necrosis factor superfamily cytokine production	8/325	36/8915	3.54386e+09	0.000474462861072863	0.000379784587371541	CD2/TLR3/NOD1/HAVCR2/IL12B/IFIH1/CARD9/CCL3	8
GO:0032481	positive regulation of type I interferon production	7/325	27/8915	3.79351e+09	0.000502540785560721	0.000402259608792096	TLR3/TMEM173/CGAS/TLR7/IRF7/IFIH1/RNF135	7
GO:0032623	interleukin-2 production	7/325	27/8915	3.79351e+09	0.000502540785560721	0.000402259608792096	CARD11/HAVCR2/IRF4/CD28/SLC11A1/CARD9/PRKD2	7
GO:0033993	response to lipid	24/325	267/8915	3.93383e+09	0.000518401130475055	0.000414955048294442	TNFRSF1B/IL10/PPARG/LTF/TGFBR2/CXCL10/PTGER4/CD180/HAVCR2/IL12B/CTSH/FES/AR/LYN/MRC1/TRIM5/P2RY6/SLC11A1/SERPINE1/IL1B/CCL2/CCL3/FFAR2/PTGIR	24
GO:0002819	regulation of adaptive immune response	11/325	70/8915	4.02536e+09	0.00052769993313812	0.000422398290373403	TNFRSF1B/CD1D/NLRP3/IL7R/HAVCR2/IL12B/IRF7/CD28/SLC11A1/IL1B/CD1C	11
GO:0030003	cellular cation homeostasis	24/325	268/8915	4.17933e+09	0.00054504583248057	0.00043628284439195	CCR3/ACKR2/SLC9A9/CXCL10/PTGER4/CCR6/GPR65/ATP7A/LYN/SLC8B1/RAB39A/SLC11A1/GPR55/TRPM8/CCL3/CD19/PLCG2/GNA15/HAMP/PTGIR/C5AR1/C5AR2/FPR1/FPR2	24
GO:0002790	peptide secretion	22/325	234/8915	4.20905e+09	0.000546092117020307	0.000437120344594387	TNFRSF14/TNFRSF1B/CD2/S100A8/TLR5/IL10/NLRP3/TLR10/TLR6/TLR2/CARD11/CLEC5A/PTGER4/HAVCR2/TLR8/LYN/SLC8B1/IFIH1/CCL3/RHBDF2/FFAR2/C5AR2	22
GO:0006874	cellular calcium ion homeostasis	19/325	186/8915	4.58095e+09	0.000591294986324372	0.000473303056614954	CCR3/ACKR2/CXCL10/PTGER4/CCR6/GPR65/LYN/SLC8B1/GPR55/TRPM8/CCL3/CD19/PLCG2/GNA15/PTGIR/C5AR1/C5AR2/FPR1/FPR2	19
GO:0072503	cellular divalent inorganic cation homeostasis	20/325	203/8915	4.8671e+09	0.000625025015828414	0.000500302314909388	CCR3/ACKR2/CXCL10/PTGER4/CCR6/GPR65/LYN/SLC8B1/SLC11A1/GPR55/TRPM8/CCL3/CD19/PLCG2/GNA15/PTGIR/C5AR1/C5AR2/FPR1/FPR2	20
GO:0019221	cytokine-mediated signaling pathway	16/325	141/8915	5.17557e+09	0.000661264218863743	0.000529310045336012	IKBKE/RHEX/PARP14/CXCL10/CCL24/CD4/IRAK4/IRF7/CASP4/IL1B/IL1RN/ZBP1/LOC100423954/CCL2/CCL3/EBI3	16
GO:0043085	positive regulation of catalytic activity	32/325	418/8915	5.26517e+09	0.000666333101383222	0.000533367440791037	VAV3/S100A8/F11R/NLRP3/TGFBR2/TLR6/CCL24/NCF1/NOD1/PIK3CG/IL12B/CTSH/GPR65/ATP7A/LYN/ORAI1/TBC1D10C/CASP12/CASP4/CASP8/SLC11A1/GPR55/CASS4/AURKB/PIK3R5/LOC100423954/CCL2/CCL3/CD300A/CD19/VAV1/PRKD2	32
GO:0045766	positive regulation of angiogenesis	11/325	72/8915	5.26819e+09	0.000666333101383222	0.000533367440791037	IL10/CCR3/TGFBR2/TLR3/CCL24/CTSH/SERPINE1/HK2/IL1B/PRKD2/C5AR1	11
GO:0071674	mononuclear cell migration	8/325	38/8915	5.37399e+09	0.000676316402366587	0.000541358590690524	CCL24/LYN/SERPINE1/LOC100423954/CCL2/CCL3/C5AR1/FPR2	8
GO:0001773	myeloid dendritic cell activation	6/325	20/8915	5.63277e+09	0.000701866066834764	0.000561809862167467	BATF3/IL10/TGFBR2/HAVCR2/DOCK2/IRF4	6
GO:0045058	T cell selection	6/325	20/8915	5.63277e+09	0.000701866066834764	0.000561809862167467	CARD11/DOCK2/IRF4/CD4/CD28/LOC707555	6
GO:0009306	protein secretion	21/325	222/8915	5.75467e+09	0.000713522739164369	0.00057114046494808	TNFRSF14/TNFRSF1B/CD2/TLR5/IL10/NLRP3/TLR10/TLR6/TLR2/CARD11/CLEC5A/PTGER4/HAVCR2/TLR8/LYN/SLC8B1/IFIH1/CCL3/RHBDF2/FFAR2/C5AR2	21
GO:0045637	regulation of myeloid cell differentiation	12/325	86/8915	6.08126e+09	0.000750320521396126	0.000600595311022807	CSF3R/RHEX/HCLS1/HOXA7/SCIN/IL12B/FES/LYN/NCKAP1L/CASP8/GPR55/CCL3	12
GO:0001913	T cell mediated cytotoxicity	5/325	13/8915	6.31217e+09	0.000768568076558846	0.000615201596944413	CD1D/IL7R/IL12B/CTSH/CD1C	5
GO:0050855	regulation of B cell receptor signaling pathway	5/325	13/8915	6.31217e+09	0.000768568076558846	0.000615201596944413	LYN/LPXN/NFAM1/CD300A/CD19	5
GO:0006873	cellular ion homeostasis	24/325	275/8915	6.32076e+09	0.000768568076558846	0.000615201596944413	CCR3/ACKR2/SLC9A9/CXCL10/PTGER4/CCR6/GPR65/ATP7A/LYN/SLC8B1/RAB39A/SLC11A1/GPR55/TRPM8/CCL3/CD19/PLCG2/GNA15/HAMP/PTGIR/C5AR1/C5AR2/FPR1/FPR2	24
GO:0050864	regulation of B cell activation	10/325	62/8915	7.18174e+09	0.000869059056642086	0.000695639769321437	VAV3/IL10/CARD11/LYN/NCKAP1L/TBC1D10C/CD28/NFAM1/CD300A/CD19	10
GO:0006875	cellular metal ion homeostasis	22/325	243/8915	7.44228e+09	0.000896278897522679	0.000717427936289404	CCR3/ACKR2/CXCL10/PTGER4/CCR6/GPR65/ATP7A/LYN/SLC8B1/SLC11A1/GPR55/TRPM8/CCL3/CD19/PLCG2/GNA15/HAMP/PTGIR/C5AR1/C5AR2/FPR1/FPR2	22
GO:0043299	leukocyte degranulation	6/325	21/8915	7.64586e+09	0.000916410369480366	0.000733542206547235	FES/LYN/CCL3/MILR1/CD300A/STXBP2	6
GO:0045621	positive regulation of lymphocyte differentiation	8/325	40/8915	7.93022e+09	0.000945988345471876	0.000757217946692249	NLRP3/TGFBR2/IL7R/VNN1/NCKAP1L/VSIR/LOC707555/CBFB	8
GO:0055074	calcium ion homeostasis	19/325	194/8915	8.14344e+09	0.000966841974391873	0.000773910268693326	CCR3/ACKR2/CXCL10/PTGER4/CCR6/GPR65/LYN/SLC8B1/GPR55/TRPM8/CCL3/CD19/PLCG2/GNA15/PTGIR/C5AR1/C5AR2/FPR1/FPR2	19
GO:1904018	positive regulation of vasculature development	11/325	76/8915	8.76587e+09	0.00103585380490713	0.000829150903369614	IL10/CCR3/TGFBR2/TLR3/CCL24/CTSH/SERPINE1/HK2/IL1B/PRKD2/C5AR1	11
GO:0072507	divalent inorganic cation homeostasis	20/325	212/8915	8.96828e+09	0.00105482103156547	0.000844333251538513	CCR3/ACKR2/CXCL10/PTGER4/CCR6/GPR65/LYN/SLC8B1/SLC11A1/GPR55/TRPM8/CCL3/CD19/PLCG2/GNA15/PTGIR/C5AR1/C5AR2/FPR1/FPR2	20
GO:0055080	cation homeostasis	25/325	300/8915	9.43687e+09	0.00110477258946315	0.000884317059252856	CCR3/ACKR2/SLC9A9/CXCL10/PTGER4/CCR6/GPR65/ATP7A/LYN/SCNN1A/SLC8B1/RAB39A/SLC11A1/GPR55/TRPM8/CCL3/CD19/PLCG2/GNA15/HAMP/PTGIR/C5AR1/C5AR2/FPR1/FPR2	25
GO:0072677	eosinophil migration	5/325	14/8915	9.52695e+09	0.00110503881134581	0.000884530157002232	CCL24/PTGER4/CCL2/CCL3/CD300A	5
GO:2000482	regulation of interleukin-8 secretion	5/325	14/8915	9.52695e+09	0.00110503881134581	0.000884530157002232	CD2/TLR6/TLR2/FFAR2/C5AR2	5
GO:0002548	monocyte chemotaxis	7/325	31/8915	9.90622e+09	0.00113853660186006	0.000911343519210488	CCL24/LYN/SERPINE1/LOC100423954/CCL2/CCL3/FPR2	7
GO:0043367	CD4-positive, alpha-beta T cell differentiation	7/325	31/8915	9.90622e+09	0.00113853660186006	0.000911343519210488	NLRP3/PTGER4/IL12B/IRF4/NCKAP1L/FUT7/CBFB	7
GO:0032608	interferon-beta production	6/325	22/8915	0.000101932569189911	0.00116620125750457	0.000933487738897078	TLR3/TMEM173/TLR7/IRF7/IFIH1/RNF135	6
GO:0051345	positive regulation of hydrolase activity	19/325	198/8915	0.000107118091699581	0.0012199829719812	0.000976537401824235	S100A8/F11R/NLRP3/CCL24/NOD1/CTSH/GPR65/LYN/TBC1D10C/CASP12/CASP4/CASP8/GPR55/LOC100423954/CCL2/CCL3/CD300A/VAV1/PRKD2	19
GO:0002831	regulation of response to biotic stimulus	9/325	53/8915	0.000109387990261183	0.00124022329498827	0.000992738802085838	LTF/DDX60/NOD1/CD180/TMEM173/HAVCR2/IL12B/CGAS/TRIM5	9
GO:0051336	regulation of hydrolase activity	29/325	377/8915	0.00010990872687533	0.0012405393073776	0.000992991754729199	VAV3/S100A8/F11R/NLRP3/LTF/CCL24/NOD1/CTSH/GPR65/LYN/NCKAP1L/TBC1D10C/CASP12/CASP4/ARHGAP15/CASP8/GPR55/RECK/SERPINE1/LOC100423954/CCL2/CCL3/ARHGAP27/CD300A/LOC701920/LOC702046/VAV1/RASAL3/PRKD2	29
GO:0002444	myeloid leukocyte mediated immunity	7/325	32/8915	0.000122881610288787	0.00138077237989677	0.00110524155118768	FES/LYN/IRAK4/CCL3/MILR1/CD300A/STXBP2	7
GO:0002687	positive regulation of leukocyte migration	9/325	54/8915	0.000127124255644608	0.0014170707247477	0.0011342966217791	TNFRSF14/CCL24/CCR6/NCKAP1L/SERPINE1/CCL3/ICAM1/C5AR1/FPR2	9
GO:0055082	cellular chemical homeostasis	26/325	324/8915	0.000127237975285252	0.0014170707247477	0.0011342966217791	CCR3/ACKR2/SLC9A9/CXCL10/PTGER4/CCR6/GPR65/ATP7A/LYN/SLC8B1/RAB39A/SLC11A1/GPR55/TRPM8/HK2/CCL3/CD19/PLCG2/GNA15/ICAM1/HAMP/PTGIR/C5AR1/C5AR2/FPR1/FPR2	26
GO:0098771	inorganic ion homeostasis	25/325	306/8915	0.000129448857894288	0.00143229320243998	0.00114648147940118	CCR3/ACKR2/SLC9A9/CXCL10/PTGER4/CCR6/GPR65/ATP7A/LYN/SCNN1A/SLC8B1/RAB39A/SLC11A1/GPR55/TRPM8/CCL3/CD19/PLCG2/GNA15/HAMP/PTGIR/C5AR1/C5AR2/FPR1/FPR2	25
GO:0055065	metal ion homeostasis	23/325	270/8915	0.000129742888421262	0.00143229320243998	0.00114648147940118	CCR3/ACKR2/CXCL10/PTGER4/CCR6/GPR65/ATP7A/LYN/SCNN1A/SLC8B1/SLC11A1/GPR55/TRPM8/CCL3/CD19/PLCG2/GNA15/HAMP/PTGIR/C5AR1/C5AR2/FPR1/FPR2	23
GO:0002708	positive regulation of lymphocyte mediated immunity	8/325	43/8915	0.000135934614351973	0.00149409355599964	0.00119594967533752	CD1D/NLRP3/IL12B/NCR3/CD28/IL1B/VAV1/CD1C	8
GO:0032607	interferon-alpha production	5/325	15/8915	0.000138658491770254	0.00149786877161257	0.00119897155296257	TLR3/HAVCR2/TLR7/IRF7/IFIH1	5
GO:0032613	interleukin-10 production	5/325	15/8915	0.000138658491770254	0.00149786877161257	0.00119897155296257	TLR2/IL12B/IRF4/VSIR/CD28	5
GO:0032647	regulation of interferon-alpha production	5/325	15/8915	0.000138658491770254	0.00149786877161257	0.00119897155296257	TLR3/HAVCR2/TLR7/IRF7/IFIH1	5
GO:0045576	mast cell activation	5/325	15/8915	0.000138658491770254	0.00149786877161257	0.00119897155296257	RHOH/FES/LYN/MILR1/CD300A	5
GO:0002793	positive regulation of peptide secretion	12/325	94/8915	0.000146285154982137	0.00157350314141042	0.00125951321023756	TNFRSF14/CD2/S100A8/IL10/NLRP3/TLR2/CLEC5A/PTGER4/HAVCR2/IFIH1/CCL3/FFAR2	12
GO:0071396	cellular response to lipid	19/325	203/8915	0.000149109590800378	0.0015970588938066	0.00127836845147558	TNFRSF1B/IL10/LTF/CXCL10/PTGER4/CD180/HAVCR2/IL12B/FES/AR/LYN/MRC1/TRIM5/P2RY6/SERPINE1/IL1B/CCL2/CCL3/FFAR2	19
GO:2000106	regulation of leukocyte apoptotic process	7/325	33/8915	0.000151148344937674	0.00161203552630562	0.00129035652190325	IL10/HCLS1/IL7R/LYN/SLC46A2/MERTK/AURKB	7
GO:0002822	regulation of adaptive immune response based on somatic recombination of immune receptors built from immunoglobulin superfamily domains	10/325	68/8915	0.000159998431474956	0.00169922384819605	0.00136014655937404	TNFRSF1B/CD1D/NLRP3/IL7R/HAVCR2/IL12B/CD28/SLC11A1/IL1B/CD1C	10
GO:0050830	defense response to Gram-positive bacterium	8/325	44/8915	0.000160950686804469	0.00170215495246575	0.00136249276666853	TNFRSF14/CAMP/TLR2/NOD1/HAVCR2/CARD9/TNFSF8/C5AR1	8
GO:0032663	regulation of interleukin-2 production	6/325	24/8915	0.000172872116366586	0.00182058207905731	0.00145728795739109	CARD11/HAVCR2/IRF4/CD28/CARD9/PRKD2	6
GO:0050920	regulation of chemotaxis	12/325	96/8915	0.000179273817197242	0.00188013415785608	0.00150495651805053	CCR6/IL16/LYN/NCKAP1L/SLC8B1/SERPINE1/CCL2/CCL3/PRKD2/C5AR1/C5AR2/FPR2	12
GO:0002718	regulation of cytokine production involved in immune response	7/325	34/8915	0.000184459654588451	0.00191853285371542	0.00153569281810481	TNFRSF14/TNFRSF1B/IL10/NLRP3/TLR3/IL1B/FFAR2	7
GO:1904894	positive regulation of STAT cascade	7/325	34/8915	0.000184459654588451	0.00191853285371542	0.00153569281810481	IL10/HCLS1/PARP14/IL7R/IL12B/LYN/CD300A	7
GO:0001912	positive regulation of leukocyte mediated cytotoxicity	5/325	16/8915	0.000195697905561736	0.00201049644203628	0.00160930522554313	CD1D/IL12B/NCR3/VAV1/CD1C	5
GO:0002711	positive regulation of T cell mediated immunity	5/325	16/8915	0.000195697905561736	0.00201049644203628	0.00160930522554313	CD1D/NLRP3/IL12B/IL1B/CD1C	5
GO:0072606	interleukin-8 secretion	5/325	16/8915	0.000195697905561736	0.00201049644203628	0.00160930522554313	CD2/TLR6/TLR2/FFAR2/C5AR2	5
GO:0031663	lipopolysaccharide-mediated signaling pathway	6/325	25/8915	0.00022055738816526	0.00225667864232504	0.0018063621777848	LTF/CD180/LYN/TRIM5/CCL2/CCL3	6
GO:0033627	cell adhesion mediated by integrin	7/325	35/8915	0.000223460737616208	0.00227712824526314	0.00182273109651576	ITGB5/LYN/NCKAP1L/LPXN/SERPINE1/ICAM1/FERMT3	7
GO:0043900	regulation of multi-organism process	16/325	160/8915	0.000232908948864503	0.00236383800117723	0.00189213806505373	IL10/LTF/DDX60/NOD1/CD180/LHFPL2/TMEM173/HAVCR2/IL12B/TRIM38/CGAS/PTGDR2/TRIM5/TRIM21/CCL3/TOP2A	16
GO:0072676	lymphocyte migration	8/325	47/8915	0.000259646777613872	0.00262462224600046	0.00210088324816297	TNFRSF14/CCL24/CCR6/SLC8B1/LOC100423954/CCL2/CCL3/ICAM1	8
GO:0032728	positive regulation of interferon-beta production	5/325	17/8915	0.000269015676235164	0.00270844982833563	0.00216798317605938	TLR3/TLR7/IRF7/IFIH1/RNF135	5
GO:0002695	negative regulation of leukocyte activation	10/325	73/8915	0.000290998784306303	0.00291810334700783	0.00233580068426196	TNFRSF14/IL10/HAVCR2/LYN/VSIR/TBC1D10C/MERTK/MILR1/CD300A/CBFB	10
GO:0007229	integrin-mediated signaling pathway	8/325	48/8915	0.000301855855553598	0.00301496503344605	0.00241333378249618	VAV3/ITGB5/FYB1/ITGB3/ITGAL/ITGAM/VAV1/FERMT3	8
GO:0045061	thymic T cell selection	4/325	8915-10-01	0.00030587156469878	0.00304299892627205	0.00243577355869967	CARD11/DOCK2/CD28/LOC707555	4
GO:0032755	positive regulation of interleukin-6 production	7/325	37/8915	0.000321356430292691	0.00318446509860907	0.00254901039196109	TLR2/TLR3/NOD1/TLR7/IFIH1/CARD9/IL1B	7
GO:0090087	regulation of peptide transport	22/325	269/8915	0.000323536247889482	0.00319349308210912	0.00255623685638996	TNFRSF14/TNFRSF1B/CD2/S100A8/TLR5/IL10/NLRP3/HCLS1/TLR10/TLR6/TLR2/CLEC5A/PTGER4/HAVCR2/TLR8/LYN/SLC8B1/IFIH1/CCL3/RHBDF2/FFAR2/C5AR2	22
GO:0051250	negative regulation of lymphocyte activation	9/325	61/8915	0.000331323368572099	0.00325758171365615	0.00260753670825246	TNFRSF14/IL10/HAVCR2/LYN/VSIR/TBC1D10C/MERTK/CD300A/CBFB	9
GO:0033077	T cell differentiation in thymus	6/325	27/8915	0.000346622248935305	0.00339474008003954	0.00271732535106358	CARD11/IL7R/DOCK2/VNN1/CD28/LOC707555	6
GO:0002369	T cell cytokine production	5/325	18/8915	0.000361444720153618	0.00352618744428937	0.00282254261270512	TNFRSF1B/NLRP3/IL12B/SLC11A1/IL1B	5
GO:0048878	chemical homeostasis	32/325	464/8915	0.000363698988952172	0.00353448013587883	0.00282918051149952	SOAT1/CCR3/ACKR2/SLC9A9/CLDN1/CXCL10/PTGER4/CCR6/CTSH/GPR65/ATP7A/LYN/SCNN1A/SOAT2/SLC8B1/RAB39A/SLC11A1/GPR55/TRPM8/HK2/CCL3/CD19/PLCG2/GNA15/ICAM1/HAMP/FFAR2/PTGIR/C5AR1/C5AR2/FPR1/FPR2	32
GO:0050714	positive regulation of protein secretion	11/325	89/8915	0.000366614854986528	0.0035491138076965	0.0028408940584786	TNFRSF14/CD2/IL10/NLRP3/TLR2/CLEC5A/PTGER4/HAVCR2/IFIH1/CCL3/FFAR2	11
GO:0051046	regulation of secretion	23/325	291/8915	0.000388189830634786	0.00374357779198375	0.00299655307858432	TNFRSF14/TNFRSF1B/CD2/S100A8/TLR5/IL10/NLRP3/TLR10/TLR6/TLR2/CLEC5A/PTGER4/HAVCR2/FES/TLR8/LYN/SLC8B1/IFIH1/CCL3/CD300A/RHBDF2/FFAR2/C5AR2	23
GO:1903530	regulation of secretion by cell	22/325	273/8915	0.000397205530919818	0.00381590198979077	0.0030544451031761	TNFRSF14/TNFRSF1B/CD2/TLR5/IL10/NLRP3/TLR10/TLR6/TLR2/CLEC5A/PTGER4/HAVCR2/FES/TLR8/LYN/SLC8B1/IFIH1/CCL3/CD300A/RHBDF2/FFAR2/C5AR2	22
GO:0002705	positive regulation of leukocyte mediated immunity	8/325	50/8915	0.000403107475778237	0.00384326332020388	0.00307634652567602	CD1D/NLRP3/IL12B/NCR3/CD28/IL1B/VAV1/CD1C	8
GO:0060759	regulation of response to cytokine stimulus	8/325	50/8915	0.000403107475778237	0.00384326332020388	0.00307634652567602	IKBKE/PARP14/TLR2/IRF7/CASP4/IFIH1/IL1RN/ZBP1	8
GO:0040012	regulation of locomotion	30/325	429/8915	0.000441741403459991	0.00419570985852377	0.00335846294427974	TNFRSF14/TMIGD3/TGFBR2/CCL24/HOXA7/PTGER4/RREB1/GCNT2/CCR6/CTSH/IL16/FES/CXCR3/LYN/NCKAP1L/SLC8B1/VSIR/TRIM5/TRIM21/SERPINE1/CASS4/CCL2/CCL3/CD300A/ICAM1/PRKD2/C5AR1/C5AR2/FPR2/FERMT3	30
GO:0070201	regulation of establishment of protein localization	22/325	276/8915	0.000461719591969527	0.00436873002114801	0.00349695722162026	TNFRSF14/TNFRSF1B/CD2/TLR5/IL10/NLRP3/HCLS1/TLR10/TLR6/TLR2/TRIM50/CLEC5A/PTGER4/HAVCR2/TLR8/LYN/SLC8B1/IFIH1/CCL3/RHBDF2/FFAR2/C5AR2	22
GO:0002825	regulation of T-helper 1 type immune response	4/325	8915-11-01	0.000466900427369414	0.00436873002114801	0.00349695722162026	HAVCR2/IL12B/SLC11A1/IL1B	4
GO:0033003	regulation of mast cell activation	4/325	8915-11-01	0.000466900427369414	0.00436873002114801	0.00349695722162026	FES/LYN/MILR1/CD300A	4
GO:0034122	negative regulation of toll-like receptor signaling pathway	4/325	8915-11-01	0.000466900427369414	0.00436873002114801	0.00349695722162026	TLR6/IRF4/LYN/CD300A	4
GO:0050801	ion homeostasis	25/325	333/8915	0.000474585751927098	0.00438868746728833	0.00351293219262274	CCR3/ACKR2/SLC9A9/CXCL10/PTGER4/CCR6/GPR65/ATP7A/LYN/SCNN1A/SLC8B1/RAB39A/SLC11A1/GPR55/TRPM8/CCL3/CD19/PLCG2/GNA15/HAMP/PTGIR/C5AR1/C5AR2/FPR1/FPR2	25
GO:0002833	positive regulation of response to biotic stimulus	5/325	19/8915	0.000476007818263692	0.00438868746728833	0.00351293219262274	DDX60/NOD1/CD180/HAVCR2/IL12B	5
GO:0031343	positive regulation of cell killing	5/325	19/8915	0.000476007818263692	0.00438868746728833	0.00351293219262274	CD1D/IL12B/NCR3/VAV1/CD1C	5
GO:0046638	positive regulation of alpha-beta T cell differentiation	5/325	19/8915	0.000476007818263692	0.00438868746728833	0.00351293219262274	NLRP3/TGFBR2/NCKAP1L/LOC707555/CBFB	5
GO:0006909	phagocytosis	10/325	78/8915	0.000501698500784832	0.00459190955081972	0.00367560164785519	NCF2/DOCK2/CEBPE/NCKAP1L/RAB39A/SLC11A1/MERTK/NCF4/CD300A/VAV1	10
GO:0019722	calcium-mediated signaling	10/325	78/8915	0.000501698500784832	0.00459190955081972	0.00367560164785519	CCR3/ACKR2/LAT2/CCR6/C9H10orf71/TBC1D10C/PTGDR2/LOC707555/CCL3/FPR2	10
GO:0051223	regulation of protein transport	21/325	260/8915	0.000520864089398961	0.00475005403267096	0.00380218866174528	TNFRSF14/TNFRSF1B/CD2/TLR5/IL10/NLRP3/HCLS1/TLR10/TLR6/TLR2/CLEC5A/PTGER4/HAVCR2/TLR8/LYN/SLC8B1/IFIH1/CCL3/RHBDF2/FFAR2/C5AR2	21
GO:0030888	regulation of B cell proliferation	6/325	29/8915	0.000523051805735232	0.00475278481962303	0.00380437452470923	VAV3/IL10/CARD11/LYN/NCKAP1L/CD300A	6
GO:0002821	positive regulation of adaptive immune response	7/325	40/8915	0.000529815179337317	0.00476266002282867	0.0038122791475625	CD1D/NLRP3/IL12B/CD28/SLC11A1/IL1B/CD1C	7
GO:0002824	positive regulation of adaptive immune response based on somatic recombination of immune receptors built from immunoglobulin superfamily domains	7/325	40/8915	0.000529815179337317	0.00476266002282867	0.0038122791475625	CD1D/NLRP3/IL12B/CD28/SLC11A1/IL1B/CD1C	7
GO:0045639	positive regulation of myeloid cell differentiation	7/325	40/8915	0.000529815179337317	0.00476266002282867	0.0038122791475625	RHEX/HCLS1/SCIN/IL12B/FES/NCKAP1L/CASP8	7
GO:0002700	regulation of production of molecular mediator of immune response	9/325	65/8915	0.000537462177769578	0.00481420747845562	0.00385354039427224	TNFRSF14/TNFRSF1B/IL10/NLRP3/TLR3/CGAS/CD28/IL1B/FFAR2	9
GO:0001961	positive regulation of cytokine-mediated signaling pathway	5/325	20/8915	0.000615901174517047	0.00547782069349614	0.00438473069751024	IKBKE/PARP14/IRF7/CASP4/ZBP1	5
GO:2000107	negative regulation of leukocyte apoptotic process	5/325	20/8915	0.000615901174517047	0.00547782069349614	0.00438473069751024	HCLS1/IL7R/SLC46A2/MERTK/AURKB	5
GO:0002437	inflammatory response to antigenic stimulus	4/325	8915-12-01	0.000680332845542745	0.00596654276038707	0.00477592908992779	IL10/IL12B/CYSLTR1/CD28	4
GO:0030225	macrophage differentiation	4/325	8915-12-01	0.000680332845542745	0.00596654276038707	0.00477592908992779	HCLS1/CEBPE/GAB3/CASP8	4
GO:0032753	positive regulation of interleukin-4 production	4/325	8915-12-01	0.000680332845542745	0.00596654276038707	0.00477592908992779	NLRP3/HAVCR2/IRF4/CD28	4
GO:0043303	mast cell degranulation	4/325	8915-12-01	0.000680332845542745	0.00596654276038707	0.00477592908992779	FES/LYN/MILR1/CD300A	4
GO:0071887	leukocyte apoptotic process	7/325	42/8915	0.000720250353180954	0.00629468798248771	0.00503859347948957	IL10/HCLS1/IL7R/LYN/SLC46A2/MERTK/AURKB	7
GO:0050866	negative regulation of cell activation	10/325	82/8915	0.000749998444076251	0.0065319933693423	0.00522854497163338	TNFRSF14/IL10/HAVCR2/LYN/VSIR/TBC1D10C/MERTK/MILR1/CD300A/CBFB	10
GO:0030335	positive regulation of cell migration	18/325	213/8915	0.000765060739796653	0.00664019959333854	0.00531515882385043	TNFRSF14/TGFBR2/CCL24/RREB1/GCNT2/CCR6/CTSH/LYN/NCKAP1L/VSIR/SERPINE1/CASS4/CCL3/ICAM1/PRKD2/C5AR1/FPR2/FERMT3	18
GO:0032648	regulation of interferon-beta production	5/325	21/8915	0.000784476993779627	0.00671608365082762	0.00537590034405373	TLR3/TLR7/IRF7/IFIH1/RNF135	5
GO:0044764	multi-organism cellular process	5/325	21/8915	0.000784476993779627	0.00671608365082762	0.00537590034405373	LTF/DDX60/TMEM173/FCHSD2/IFIH1	5
GO:0048002	antigen processing and presentation of peptide antigen	5/325	21/8915	0.000784476993779627	0.00671608365082762	0.00537590034405373	LOC719702/MAMU-DMA/MAMU-DPA/MAMU-DPB/SLC11A1	5
GO:2000514	regulation of CD4-positive, alpha-beta T cell activation	5/325	21/8915	0.000784476993779627	0.00671608365082762	0.00537590034405373	NLRP3/TGFBR2/NCKAP1L/VSIR/CBFB	5
GO:0032945	negative regulation of mononuclear cell proliferation	6/325	32/8915	0.000910008268238843	0.0076862107756952	0.0061524402169168	TNFRSF14/IL10/HAVCR2/LYN/VSIR/CD300A	6
GO:0046427	positive regulation of JAK-STAT cascade	6/325	32/8915	0.000910008268238843	0.0076862107756952	0.0061524402169168	IL10/HCLS1/PARP14/IL12B/LYN/CD300A	6
GO:0050672	negative regulation of lymphocyte proliferation	6/325	32/8915	0.000910008268238843	0.0076862107756952	0.0061524402169168	TNFRSF14/IL10/HAVCR2/LYN/VSIR/CD300A	6
GO:0050854	regulation of antigen receptor-mediated signaling pathway	6/325	32/8915	0.000910008268238843	0.0076862107756952	0.0061524402169168	LYN/LPXN/NFAM1/CD300A/CD19/PRKD2	6
GO:0001562	response to protozoan	4/325	13/8915	0.000954648920687977	0.00785245533781581	0.00628551095354932	IL10/IL12B/IRF4/SLC11A1	4
GO:0002279	mast cell activation involved in immune response	4/325	13/8915	0.000954648920687977	0.00785245533781581	0.00628551095354932	FES/LYN/MILR1/CD300A	4
GO:0002448	mast cell mediated immunity	4/325	13/8915	0.000954648920687977	0.00785245533781581	0.00628551095354932	FES/LYN/MILR1/CD300A	4
GO:0002715	regulation of natural killer cell mediated immunity	4/325	13/8915	0.000954648920687977	0.00785245533781581	0.00628551095354932	HAVCR2/IL12B/NCR3/VAV1	4
GO:0032653	regulation of interleukin-10 production	4/325	13/8915	0.000954648920687977	0.00785245533781581	0.00628551095354932	IL12B/IRF4/VSIR/CD28	4
GO:0032727	positive regulation of interferon-alpha production	4/325	13/8915	0.000954648920687977	0.00785245533781581	0.00628551095354932	TLR3/TLR7/IRF7/IFIH1	4
GO:0042269	regulation of natural killer cell mediated cytotoxicity	4/325	13/8915	0.000954648920687977	0.00785245533781581	0.00628551095354932	HAVCR2/IL12B/NCR3/VAV1	4
GO:0042832	defense response to protozoan	4/325	13/8915	0.000954648920687977	0.00785245533781581	0.00628551095354932	IL10/IL12B/IRF4/SLC11A1	4
GO:0007200	phospholipase C-activating G protein-coupled receptor signaling pathway	7/325	44/8915	0.000961175851293715	0.00788038963422241	0.00630787100763302	GPR65/GPR55/GNA15/C5AR1/C5AR2/FPR1/FPR2	7
GO:0040017	positive regulation of locomotion	19/325	236/8915	0.000991048471895883	0.00809892533688941	0.00648279827480766	TNFRSF14/TGFBR2/CCL24/RREB1/GCNT2/CCR6/CTSH/IL16/LYN/NCKAP1L/VSIR/SERPINE1/CASS4/CCL3/ICAM1/PRKD2/C5AR1/FPR2/FERMT3	19
GO:0002761	regulation of myeloid leukocyte differentiation	8/325	58/8915	0.00111766901426067	0.00910411944625922	0.00728740757382019	HCLS1/HOXA7/IL12B/FES/LYN/CASP8/GPR55/CCL3	8
GO:0051235	maintenance of location	14/325	150/8915	0.0011253398999502	0.00913703396185375	0.0073137540526475	IKBKE/SOAT1/PPARG/CXCL10/SCIN/GM2A/LYN/SLC8B1/HK2/TSPO/CCL3/CD19/PLCG2/FFAR2	14
GO:2000147	positive regulation of cell motility	18/325	221/8915	0.0011725531662806	0.00948976308529988	0.00759609666698616	TNFRSF14/TGFBR2/CCL24/RREB1/GCNT2/CCR6/CTSH/LYN/NCKAP1L/VSIR/SERPINE1/CASS4/CCL3/ICAM1/PRKD2/C5AR1/FPR2/FERMT3	18
GO:0032722	positive regulation of chemokine production	5/325	23/8915	0.00122175561632469	0.00976240916282296	0.00781433667383608	TLR2/TLR3/HAVCR2/TLR7/FFAR2	5
GO:0033628	regulation of cell adhesion mediated by integrin	5/325	23/8915	0.00122175561632469	0.00976240916282296	0.00781433667383608	LYN/NCKAP1L/LPXN/SERPINE1/FERMT3	5
GO:0043330	response to exogenous dsRNA	5/325	23/8915	0.00122175561632469	0.00976240916282296	0.00781433667383608	TLR3/TMEM173/CGAS/IFIH1/CARD9	5
GO:0070228	regulation of lymphocyte apoptotic process	5/325	23/8915	0.00122175561632469	0.00976240916282296	0.00781433667383608	IL10/IL7R/LYN/SLC46A2/AURKB	5
GO:2000145	regulation of cell motility	27/325	396/8915	0.0012455719100433	0.00992121676449046	0.00794145448308753	TNFRSF14/TMIGD3/TGFBR2/CCL24/HOXA7/PTGER4/RREB1/GCNT2/CCR6/CTSH/FES/CXCR3/LYN/NCKAP1L/SLC8B1/VSIR/SERPINE1/CASS4/CCL2/CCL3/CD300A/ICAM1/PRKD2/C5AR1/C5AR2/FPR2/FERMT3	27
GO:0050829	defense response to Gram-negative bacterium	6/325	34/8915	0.00127025469649917	0.0100541857581396	0.00804788973551607	TNFRSF14/CAMP/LTF/IL12B/SLC11A1/SERPINE1	6
GO:0070664	negative regulation of leukocyte proliferation	6/325	34/8915	0.00127025469649917	0.0100541857581396	0.00804788973551607	TNFRSF14/IL10/HAVCR2/LYN/VSIR/CD300A	6
GO:0051270	regulation of cellular component movement	28/325	417/8915	0.00127951908784955	0.0100957665959791	0.00808117318641822	TNFRSF14/TMIGD3/TGFBR2/CCL24/HOXA7/PTGER4/RREB1/GCNT2/CCR6/CTSH/FES/CXCR3/LYN/NCKAP1L/SLC8B1/VSIR/KCNE3/SERPINE1/CASS4/CCL2/CCL3/CD300A/ICAM1/PRKD2/C5AR1/C5AR2/FPR2/FERMT3	28
GO:0051272	positive regulation of cellular component movement	18/325	224/8915	0.00136705608935226	0.0107527505528114	0.00860705708888232	TNFRSF14/TGFBR2/CCL24/RREB1/GCNT2/CCR6/CTSH/LYN/NCKAP1L/VSIR/SERPINE1/CASS4/CCL3/ICAM1/PRKD2/C5AR1/FPR2/FERMT3	18
GO:0050921	positive regulation of chemotaxis	8/325	60/8915	0.00140072380080262	0.0109832455034897	0.00879155715604595	CCR6/IL16/NCKAP1L/SERPINE1/CCL3/PRKD2/C5AR1/FPR2	8
GO:0051924	regulation of calcium ion transport	10/325	89/8915	0.00142395465353318	0.0111307262824317	0.0089096083911818	CXCL10/PIK3CG/IL16/LYN/STAC3/SLC8B1/ORAI1/CCL2/CCL3/CD19	10
GO:0052547	regulation of peptidase activity	13/325	137/8915	0.00144174621775741	0.0112349078331127	0.00899300068694046	S100A8/NLRP3/LTF/NOD1/CTSH/LYN/CASP12/CASP4/CASP8/RECK/SERPINE1/LOC701920/LOC702046	13
GO:0030334	regulation of cell migration	26/325	380/8915	0.00145474287082179	0.0113011969316619	0.00904606190627976	TNFRSF14/TMIGD3/TGFBR2/CCL24/HOXA7/PTGER4/RREB1/GCNT2/CCR6/CTSH/CXCR3/LYN/NCKAP1L/SLC8B1/VSIR/SERPINE1/CASS4/CCL2/CCL3/CD300A/ICAM1/PRKD2/C5AR1/C5AR2/FPR2/FERMT3	26
GO:0002686	negative regulation of leukocyte migration	5/325	24/8915	0.00149777758999787	0.0115997113662296	0.00928500828261026	HOXA7/PTGER4/CCL2/CD300A/C5AR2	5
GO:0032940	secretion by cell	26/325	382/8915	0.00156747149446745	0.0121022262318239	0.00968724714372201	TNFRSF14/TNFRSF1B/CD2/TLR5/IL10/NLRP3/TLR10/TLR6/TLR2/CARD11/CLEC5A/PTGER4/HAVCR2/FES/TLR8/LYN/SLC8B1/IFIH1/MERTK/CCL3/MILR1/CD300A/RHBDF2/STXBP2/FFAR2/C5AR2	26
GO:0050852	T cell receptor signaling pathway	7/325	48/8915	0.00163048030611836	0.0125502107966358	0.0100458371347515	ERMAP/PTPRC/FYB1/CD28/LOC707555/CD300A/PRKD2	7
GO:0043087	regulation of GTPase activity	12/325	123/8915	0.00171619922835355	0.0130802262491868	0.0104700888864955	VAV3/F11R/CCL24/GPR65/TBC1D10C/ARHGAP15/LOC100423954/CCL2/CCL3/ARHGAP27/VAV1/RASAL3	12
GO:0032673	regulation of interleukin-4 production	4/325	15/8915	0.00172012510468051	0.0130802262491868	0.0104700888864955	NLRP3/HAVCR2/IRF4/CD28	4
GO:0032743	positive regulation of interleukin-2 production	4/325	15/8915	0.00172012510468051	0.0130802262491868	0.0104700888864955	CARD11/IRF4/CD28/PRKD2	4
GO:0046636	negative regulation of alpha-beta T cell activation	4/325	15/8915	0.00172012510468051	0.0130802262491868	0.0104700888864955	TNFRSF14/VSIR/CD300A/CBFB	4
GO:0042108	positive regulation of cytokine biosynthetic process	5/325	25/8915	0.00181708264045602	0.0136934042096641	0.0109609082062175	TLR3/CARD11/IRF4/TLR7/CD28	5
GO:0043331	response to dsRNA	5/325	25/8915	0.00181708264045602	0.0136934042096641	0.0109609082062175	TLR3/TMEM173/CGAS/IFIH1/CARD9	5
GO:0046637	regulation of alpha-beta T cell differentiation	5/325	25/8915	0.00181708264045602	0.0136934042096641	0.0109609082062175	NLRP3/TGFBR2/NCKAP1L/LOC707555/CBFB	5
GO:0042035	regulation of cytokine biosynthetic process	6/325	37/8915	0.00200315419269885	0.0150505644866359	0.0120472494102926	TLR3/CARD11/IRF4/TLR7/CD28/CARD9	6
GO:0010952	positive regulation of peptidase activity	8/325	64/8915	0.00213633596036489	0.0160034452745191	0.0128099844239925	S100A8/NLRP3/NOD1/CTSH/LYN/CASP12/CASP4/CASP8	8
GO:0046903	secretion	28/325	432/8915	0.00215855063911187	0.0161218752482035	0.0129047818936752	TNFRSF14/TNFRSF1B/CD2/S100A8/TLR5/IL10/PLA2G4A/NLRP3/TLR10/TLR6/TLR2/CARD11/CLEC5A/PTGER4/HAVCR2/FES/TLR8/LYN/SLC8B1/IFIH1/MERTK/CCL3/MILR1/CD300A/RHBDF2/STXBP2/FFAR2/C5AR2	28
GO:0042088	T-helper 1 type immune response	4/325	16/8915	0.00222826750438677	0.0164957332604162	0.0132040371622176	HAVCR2/IL12B/SLC11A1/IL1B	4
GO:1904645	response to amyloid-beta	4/325	16/8915	0.00222826750438677	0.0164957332604162	0.0132040371622176	TLR6/CASP4/ICAM1/FPR2	4
GO:1904646	cellular response to amyloid-beta	4/325	16/8915	0.00222826750438677	0.0164957332604162	0.0132040371622176	TLR6/CASP4/ICAM1/FPR2	4
GO:0045765	regulation of angiogenesis	12/325	127/8915	0.00225374914193804	0.0166354445462113	0.0133158692936238	IL10/CCR3/TGFBR2/TLR3/CCL24/CTSH/PDE3B/SERPINE1/HK2/IL1B/PRKD2/C5AR1	12
GO:1904892	regulation of STAT cascade	7/325	51/8915	0.00233552039431123	0.0171886106212905	0.0137586519997282	IL10/HCLS1/PARP14/IL7R/IL12B/LYN/CD300A	7
GO:0019725	cellular homeostasis	26/325	396/8915	0.0025885875945507	0.0189921712381302	0.0152023150993377	CCR3/ACKR2/SLC9A9/CXCL10/PTGER4/CCR6/GPR65/ATP7A/LYN/SLC8B1/RAB39A/SLC11A1/GPR55/TRPM8/HK2/CCL3/CD19/PLCG2/GNA15/ICAM1/HAMP/PTGIR/C5AR1/C5AR2/FPR1/FPR2	26
GO:0048247	lymphocyte chemotaxis	5/325	27/8915	0.00260100278593365	0.0189921712381302	0.0152023150993377	CCL24/SLC8B1/LOC100423954/CCL2/CCL3	5
GO:0050731	positive regulation of peptidyl-tyrosine phosphorylation	8/325	66/8915	0.00260321775016088	0.0189921712381302	0.0152023150993377	TNFRSF14/HCLS1/PARP14/NCF1/IL12B/LRRK1/LYN/CASS4	8
GO:0071347	cellular response to interleukin-1	6/325	39/8915	0.00264464897604113	0.0192386747765766	0.0153996292672428	CCL24/IRAK4/IL1RN/LOC100423954/CCL2/CCL3	6
GO:0002720	positive regulation of cytokine production involved in immune response	4/325	17/8915	0.00283111422074111	0.0204180931048865	0.0163436966324792	TNFRSF14/NLRP3/IL1B/FFAR2	4
GO:0032633	interleukin-4 production	4/325	17/8915	0.00283111422074111	0.0204180931048865	0.0163436966324792	NLRP3/HAVCR2/IRF4/CD28	4
GO:0032715	negative regulation of interleukin-6 production	4/325	17/8915	0.00283111422074111	0.0204180931048865	0.0163436966324792	IL10/HAVCR2/NCKAP1L/C5AR2	4
GO:0007186	G protein-coupled receptor signaling pathway	23/325	339/8915	0.00300612277433963	0.0216183172086082	0.0173044180152964	PTAFR/CXCL10/CCL24/PIK3CG/PTGER4/ADCY4/GPR65/CYSLTR1/RGS10/PTGDR2/GPR55/PIK3R5/LOC100423954/CCL2/CCL3/GNA15/VAV1/LOC100424335/PTGIR/C5AR1/C5AR2/FPR1/FPR2	23
GO:0002690	positive regulation of leukocyte chemotaxis	6/325	40/8915	0.00301785494016532	0.0216408572205018	0.0173224602053574	CCR6/NCKAP1L/SERPINE1/CCL3/C5AR1/FPR2	6
GO:0007162	negative regulation of cell adhesion	11/325	115/8915	0.00308562276852124	0.0220639559896817	0.0176611303198255	TNFRSF14/IL10/HOXA7/HAVCR2/GCNT2/VSIR/LPXN/PDE3B/SERPINE1/CD300A/CBFB	11
GO:0043902	positive regulation of multi-organism process	8/325	68/8915	0.00314632677706278	0.0224342903622295	0.0179575650851294	DDX60/NOD1/CD180/LHFPL2/HAVCR2/TRIM38/TRIM21/TOP2A	8
GO:0052548	regulation of endopeptidase activity	12/325	133/8915	0.0033113748605253	0.0235444365083113	0.0188461834167274	S100A8/NLRP3/LTF/NOD1/LYN/CASP12/CASP4/CASP8/RECK/SERPINE1/LOC701920/LOC702046	12
GO:0001818	negative regulation of cytokine production	10/325	100/8915	0.00340883346824446	0.0241691094072431	0.0193462038790805	IL10/TLR6/PTGER4/HAVCR2/IL12B/NCKAP1L/VSIR/SLC11A1/MERTK/C5AR2	10
GO:0010942	positive regulation of cell death	17/325	225/8915	0.0035175543441806	0.0248274065727647	0.0198731389416271	TNFRSF1B/S100A8/IL10/NLRP3/NOD1/SCIN/IL12B/BMF/CTSH/LYN/CASP12/CASP4/CASP8/CCL2/SLFN11/CCL3/TOP2A	17
GO:1901342	regulation of vasculature development	12/325	134/8915	0.00352140808362216	0.0248274065727647	0.0198731389416271	IL10/CCR3/TGFBR2/TLR3/CCL24/CTSH/PDE3B/SERPINE1/HK2/IL1B/PRKD2/C5AR1	12
GO:0050869	negative regulation of B cell activation	4/325	18/8915	0.00353673407805182	0.0248658091465264	0.0199038783457547	IL10/LYN/TBC1D10C/CD300A	4
GO:0070098	chemokine-mediated signaling pathway	5/325	29/8915	0.00360477180274545	0.0252735672075496	0.0202302689648286	CXCL10/CCL24/LOC100423954/CCL2/CCL3	5
GO:0097696	STAT cascade	7/325	55/8915	0.00361595835309425	0.0252815754853839	0.020236679204159	IL10/HCLS1/PARP14/IL7R/IL12B/LYN/CD300A	7
GO:0002753	cytoplasmic pattern recognition receptor signaling pathway	4/325	19/8915	0.00435292774732866	0.0301826973554442	0.0241597903679485	TIFA/DDX60/TMEM173/IFIH1	4
GO:0042267	natural killer cell mediated cytotoxicity	4/325	19/8915	0.00435292774732866	0.0301826973554442	0.0241597903679485	HAVCR2/IL12B/NCR3/VAV1	4
GO:0097028	dendritic cell differentiation	4/325	19/8915	0.00435292774732866	0.0301826973554442	0.0241597903679485	BATF3/TGFBR2/IRF4/LYN	4
GO:0051050	positive regulation of transport	23/325	350/8915	0.00445898119206641	0.0308331199462395	0.0246804222140402	TNFRSF14/CD2/S100A8/IL10/NLRP3/HCLS1/CXCL10/TLR2/CLEC5A/PTGER4/HAVCR2/DOCK2/NCKAP1L/STAC3/ORAI1/IFIH1/SLC11A1/SERPINE1/MERTK/CCL2/CCL3/CD19/FFAR2	23
GO:0006816	calcium ion transport	12/325	138/8915	0.00447167886516867	0.0308362074072042	0.0246828935773117	CXCL10/PIK3CG/IL16/CYSLTR1/LYN/STAC3/SLC8B1/ORAI1/CCL2/CCL3/CD19/PLCG2	12
GO:0019933	cAMP-mediated signaling	8/325	72/8915	0.00449372099135549	0.0309035402602234	0.0247367902716549	CXCL10/PTGER4/CGAS/ADCY4/GPR65/PDE3B/LOC100424335/PTGIR	8
GO:0030036	actin cytoskeleton organization	22/325	331/8915	0.00469764988660951	0.0322179421378641	0.0257889054437705	FHL3/F11R/NUAK2/HCLS1/ITGB5/RHOH/CCL24/SCIN/PTGER4/DOCK2/PSTPIP1/FES/GPR65/NCKAP1L/MICAL2/FCHSD2/PGM5/CAPG/LCP1/CASS4/PARVG/PSTPIP2	22
GO:0010959	regulation of metal ion transport	12/325	139/8915	0.00473874580093515	0.0322536316705323	0.0258174731896363	CXCL10/PIK3CG/IL16/LYN/STAC3/SLC8B1/ORAI1/KCNE3/CCL2/CCL3/CD19/HAMP	12
GO:0031294	lymphocyte costimulation	3/325	8915-10-01	0.00475916976992238	0.0322536316705323	0.0258174731896363	CD80/CARD11/CD28	3
GO:0031295	T cell costimulation	3/325	8915-10-01	0.00475916976992238	0.0322536316705323	0.0258174731896363	CD80/CARD11/CD28	3
GO:0031664	regulation of lipopolysaccharide-mediated signaling pathway	3/325	8915-10-01	0.00475916976992238	0.0322536316705323	0.0258174731896363	LTF/CD180/TRIM5	3
GO:0070838	divalent metal ion transport	13/325	157/8915	0.00477973961585559	0.0322536316705323	0.0258174731896363	CXCL10/PIK3CG/IL16/CYSLTR1/LYN/STAC3/SLC8B1/ORAI1/SLC11A1/CCL2/CCL3/CD19/PLCG2	13
GO:0072511	divalent inorganic cation transport	13/325	157/8915	0.00477973961585559	0.0322536316705323	0.0258174731896363	CXCL10/PIK3CG/IL16/CYSLTR1/LYN/STAC3/SLC8B1/ORAI1/SLC11A1/CCL2/CCL3/CD19/PLCG2	13
GO:0043065	positive regulation of apoptotic process	16/325	213/8915	0.00483905125314349	0.0325665561608614	0.0260679541191011	TNFRSF1B/S100A8/IL10/NLRP3/NOD1/SCIN/IL12B/BMF/CTSH/LYN/CASP12/CASP4/CASP8/CCL2/CCL3/TOP2A	16
GO:0030101	natural killer cell activation	5/325	31/8915	0.00485978524012418	0.0326188785317135	0.0261098356479935	HAVCR2/IL12B/NCR3/ELF4/MERTK	5
GO:0051928	positive regulation of calcium ion transport	6/325	44/8915	0.00491351711702013	0.0328045691871079	0.0262584720423748	CXCL10/STAC3/ORAI1/CCL2/CCL3/CD19	6
GO:0070555	response to interleukin-1	6/325	44/8915	0.00491351711702013	0.0328045691871079	0.0262584720423748	CCL24/IRAK4/IL1RN/LOC100423954/CCL2/CCL3	6
GO:0051047	positive regulation of secretion	12/325	140/8915	0.00501842017863915	0.0334163057926845	0.0267481376271661	TNFRSF14/CD2/S100A8/IL10/NLRP3/TLR2/CLEC5A/PTGER4/HAVCR2/IFIH1/CCL3/FFAR2	12
GO:0002228	natural killer cell mediated immunity	4/325	20/8915	0.00528718439053156	0.0348721560074208	0.0279134753562944	HAVCR2/IL12B/NCR3/VAV1	4
GO:0071675	regulation of mononuclear cell migration	4/325	20/8915	0.00528718439053156	0.0348721560074208	0.0279134753562944	LYN/SERPINE1/C5AR1/FPR2	4
GO:0030029	actin filament-based process	23/325	355/8915	0.00529154045096049	0.0348721560074208	0.0279134753562944	FHL3/F11R/NUAK2/HCLS1/ITGB5/RHOH/CCL24/SCIN/PTGER4/DOCK2/PSTPIP1/FES/GPR65/NCKAP1L/MICAL2/FCHSD2/KCNE3/PGM5/CAPG/LCP1/CASS4/PARVG/PSTPIP2	23
GO:0043068	positive regulation of programmed cell death	16/325	215/8915	0.00529247659707379	0.0348721560074208	0.0279134753562944	TNFRSF1B/S100A8/IL10/NLRP3/NOD1/SCIN/IL12B/BMF/CTSH/LYN/CASP12/CASP4/CASP8/CCL2/CCL3/TOP2A	16
GO:0001959	regulation of cytokine-mediated signaling pathway	6/325	45/8915	0.00549970413096345	0.0361429642235901	0.0289306959094793	IKBKE/PARP14/IRF7/CASP4/IL1RN/ZBP1	6
GO:0006919	activation of cysteine-type endopeptidase activity involved in apoptotic process	5/325	32/8915	0.00559122542010294	0.0365535438503873	0.0292593450555763	S100A8/NOD1/CASP12/CASP4/CASP8	5
GO:0070227	lymphocyte apoptotic process	5/325	32/8915	0.00559122542010294	0.0365535438503873	0.0292593450555763	IL10/IL7R/LYN/SLC46A2/AURKB	5
GO:0032880	regulation of protein localization	25/325	401/8915	0.00604933696002855	0.0394460650994608	0.0315746685069393	TNFRSF14/TNFRSF1B/CD2/TLR5/IL10/NLRP3/HCLS1/TLR10/TLR6/TLR2/TRIM50/CLEC5A/PTGER4/HAVCR2/TLR8/AR/LYN/STAC3/SLC8B1/TRIM5/IFIH1/CCL3/RHBDF2/FFAR2/C5AR2	25
GO:0051222	positive regulation of protein transport	12/325	144/8915	0.00627155998552767	0.0406599966009396	0.0325463619991211	TNFRSF14/CD2/IL10/NLRP3/HCLS1/TLR2/CLEC5A/PTGER4/HAVCR2/IFIH1/CCL3/FFAR2	12
GO:0042531	positive regulation of tyrosine phosphorylation of STAT protein	4/325	21/8915	0.00634664495447319	0.0406599966009396	0.0325463619991211	HCLS1/PARP14/IL12B/LYN	4
GO:0001573	ganglioside metabolic process	3/325	8915-11-01	0.00636877077337974	0.0406599966009396	0.0325463619991211	ST6GALNAC3/ST8SIA4/GM2A	3
GO:0001783	B cell apoptotic process	3/325	8915-11-01	0.00636877077337974	0.0406599966009396	0.0325463619991211	IL10/LYN/AURKB	3
GO:0032689	negative regulation of interferon-gamma production	3/325	8915-11-01	0.00636877077337974	0.0406599966009396	0.0325463619991211	IL10/HAVCR2/VSIR	3
GO:0043300	regulation of leukocyte degranulation	3/325	8915-11-01	0.00636877077337974	0.0406599966009396	0.0325463619991211	FES/LYN/CD300A	3
GO:0048245	eosinophil chemotaxis	3/325	8915-11-01	0.00636877077337974	0.0406599966009396	0.0325463619991211	CCL24/CCL2/CCL3	3
GO:0071359	cellular response to dsRNA	3/325	8915-11-01	0.00636877077337974	0.0406599966009396	0.0325463619991211	TMEM173/CGAS/IFIH1	3
GO:1990868	response to chemokine	5/325	33/8915	0.00639704356534449	0.0406599966009396	0.0325463619991211	CXCL10/CCL24/LOC100423954/CCL2/CCL3	5
GO:1990869	cellular response to chemokine	5/325	33/8915	0.00639704356534449	0.0406599966009396	0.0325463619991211	CXCL10/CCL24/LOC100423954/CCL2/CCL3	5
GO:0010950	positive regulation of endopeptidase activity	7/325	61/8915	0.00645732322425484	0.0409397545477316	0.0327702947135722	S100A8/NLRP3/NOD1/LYN/CASP12/CASP4/CASP8	7
GO:1901699	cellular response to nitrogen compound	16/325	222/8915	0.00715926363028686	0.0452760466267136	0.0362412869303598	PPARG/TLR6/NOD1/PIK3CG/TMEM173/CGAS/TIMELESS/RGS10/P2RY6/CASP4/IFIH1/AANAT/TRIM72/MMP2/ICAM1/FPR2	16
GO:0032418	lysosome localization	4/325	22/8915	0.00753807153236654	0.0474333151174165	0.0379680760867094	FES/LYN/MILR1/CD300A	4
GO:0098586	cellular response to virus	4/325	22/8915	0.00753807153236654	0.0474333151174165	0.0379680760867094	IKBKE/DDX60/TMEM173/IFIH1	4
GO:0043280	positive regulation of cysteine-type endopeptidase activity involved in apoptotic process	6/325	48/8915	0.00756486401974331	0.047483198847117	0.0380080056012303	S100A8/NLRP3/NOD1/CASP12/CASP4/CASP8	6
GO:0043547	positive regulation of GTPase activity	8/325	79/8915	0.0078687188886085	0.0492675757279293	0.0394363130473859	F11R/CCL24/GPR65/TBC1D10C/LOC100423954/CCL2/CCL3/VAV1	8

## Sheet: Macaque GO's (reduced)
parentGO	parentName	originalGOs	numberOfGenes	uniqueGO
GO:0002376	immune system process	GO:0002684/GO:0002253/GO:0045321/GO:0002252/GO:0050900/GO:0002520/GO:0019882/GO:1903706/GO:1902105/GO:1903708/GO:0002683/GO:1902107/GO:0002440/GO:0045058/GO:0045637/GO:0045639/GO:0002761/GO:0031294	126
GO:0006955	immune response	GO:0050776/GO:0050778/GO:0045087/GO:0045088/GO:0045089/GO:0002460/GO:0034341/GO:0002250/GO:0071346/GO:0002819/GO:0050855/GO:0002822/GO:0002825/GO:0002821/GO:0002824/GO:0002437/GO:0050854/GO:0002715/GO:0042088/GO:0002228	85
GO:0007165	signal transduction	GO:0002764/GO:1902533/GO:0002768/GO:0070374/GO:0070371/GO:0043410/GO:0007249/GO:0070372/GO:0043123/GO:0043122/GO:0043408/GO:0000165/GO:0019932/GO:0023014/GO:0019221/GO:1904894/GO:0031663/GO:0007229/GO:0019722/GO:0046427/GO:0007200/GO:1904892/GO:0007186/GO:0070098/GO:0097696/GO:0002753/GO:0019933/GO:0042531	101
GO:0002253	activation of immune response	GO:0002757/GO:0002429/GO:0002221/GO:0002758/GO:0002218/GO:0002224/GO:0050851/GO:0002755/GO:0050853/GO:0050852	40
GO:0009987	cellular process	GO:0001775/GO:0044764/GO:0032940/GO:0019725/GO:0030029	107	Yes
GO:0045321	leukocyte activation	GO:0046649/GO:0042110/GO:0046651/GO:0030098/GO:0051249/GO:0046631/GO:0002694/GO:0030217/GO:0002366/GO:0050863/GO:0042098/GO:0050870/GO:0050670/GO:0046633/GO:0051251/GO:0042102/GO:0046634/GO:0002274/GO:0042129/GO:0050671/GO:0002696/GO:0035710/GO:0046632/GO:0002275/GO:0002285/GO:0046640/GO:0042100/GO:0045580/GO:0042113/GO:0002286/GO:0045619/GO:0046635/GO:0045582/GO:0001773/GO:0050864/GO:0045621/GO:…	53
GO:0032501	multicellular organismal process	GO:0001816/GO:1904018	55
GO:0001816	cytokine production	GO:0001817/GO:0001819/GO:0050663/GO:0050707/GO:0032649/GO:0032637/GO:0032609/GO:0032677/GO:0032729/GO:0002367/GO:0032640/GO:0032680/GO:1903555/GO:0071706/GO:0050715/GO:0032757/GO:0032675/GO:0032635/GO:0042089/GO:0032479/GO:0032606/GO:0032760/GO:1903557/GO:0032481/GO:0032623/GO:2000482/GO:0032608/GO:0032607/GO:0032613/GO:0032647/GO:0032663/GO:0002718/GO:0072606/GO:0032728/GO:0032755/GO:0002369/GO:…	47
GO:0048518	positive regulation of biological process	GO:0031349/GO:0022409/GO:0045785/GO:1903039/GO:0001934/GO:0051091/GO:0051092/GO:0060760/GO:0002793/GO:0050921/GO:0043902/GO:0051050/GO:0051928/GO:0051047/GO:0051222	93
GO:0006950	response to stress	GO:0006954/GO:0031347	62
GO:0048869	cellular developmental process	GO:0002521/GO:0030099/GO:0002573/GO:0030225/GO:0097028	42
GO:0002520	immune system development	GO:0030097/GO:0048534	44	Yes
GO:0051704	multi-organism process	GO:0051707	45
GO:0009605	response to external stimulus	GO:0043207/GO:0002237/GO:0032103/GO:0032101/GO:0050729/GO:0050727	59
GO:0050896	response to stimulus	GO:0009607/GO:0043330/GO:1904645	48
GO:0002252	immune effector process	GO:0002443/GO:0002449/GO:0002697/GO:0002456/GO:0002703/GO:0051607/GO:0002699/GO:0002706/GO:0002709/GO:0043299/GO:0002444/GO:0002708/GO:0002711/GO:0002705/GO:0043303/GO:0002448/GO:0043300	42
GO:0070661	leukocyte proliferation	GO:0032943/GO:0032944/GO:0070663/GO:0070665/GO:0032946/GO:0032945/GO:0070664	24
GO:0051707	response to other organism	GO:0098542/GO:0009617/GO:0009615/GO:0042742/GO:0050830/GO:0001562/GO:0042832/GO:0050829/GO:0098586	45
GO:0042221	response to chemical	GO:0006935/GO:0060326/GO:0034097/GO:0032496/GO:0071345/GO:1901701/GO:0033993/GO:0071396/GO:0043331/GO:0071347/GO:0070555/GO:1990868/GO:1990869/GO:1901699	85
GO:0040011	locomotion	GO:0042330/GO:0040012/GO:0040017	49	Yes
GO:0008283	cell proliferation	GO:0070661/GO:0008284	39
GO:0050900	leukocyte migration	GO:0030595/GO:0097530/GO:0097529/GO:1990266/GO:0030593/GO:0071621/GO:0002685/GO:0002688/GO:0071674/GO:0072677/GO:0002548/GO:0002687/GO:0072676/GO:0002686/GO:0048247/GO:0002690/GO:0071675/GO:0048245	29
GO:0050789	regulation of biological process	GO:0030155/GO:0022407/GO:1903037/GO:0002791/GO:0050920/GO:0043900/GO:0090087/GO:0051046/GO:0060759/GO:0033003/GO:0033628/GO:0051924/GO:0010959/GO:0031664/GO:0032880	84
GO:0007155	cell adhesion	GO:0007159/GO:0098609/GO:0033627/GO:0007162	35
GO:0001775	cell activation	GO:0050865/GO:0002263/GO:0050867/GO:0050866	41
GO:0009607	response to biotic stimulus	GO:0071219/GO:0071216/GO:0002831/GO:0002833	20
GO:0019882	antigen processing and presentation	GO:0002504/GO:0048002	9
GO:0044237	cellular metabolic process	GO:0042327/GO:0010562/GO:0045937/GO:0010952/GO:0050731/GO:0010950	45
GO:0019725	cellular homeostasis	GO:0007204/GO:0051480/GO:0030003/GO:0006874/GO:0072503/GO:0006873/GO:0006875/GO:0055082	26
GO:0051716	cellular response to stimulus	GO:0071222/GO:0071359	17
GO:0032940	secretion by cell	GO:0050708/GO:0009306/GO:0050714/GO:1903530	23
GO:0001906	cell killing	GO:0001909/GO:0001906/GO:0031341/GO:0031343	10
GO:0023052	signaling	GO:0034121/GO:0001961/GO:0001959	13
GO:0001909	leukocyte mediated cytotoxicity	GO:0001910/GO:0001913/GO:0001912/GO:0042269/GO:0042267	8
GO:0065009	regulation of molecular function	GO:0051090/GO:0043085/GO:0051345/GO:0051336/GO:0052547/GO:0043087/GO:0052548/GO:0043547	55
GO:0008152	metabolic process	GO:0045730	5
GO:0044238	primary metabolic process	GO:0042107	9
GO:0051234	establishment of localization	GO:0002790/GO:0070201/GO:0006909/GO:0051223/GO:0046903/GO:0006816/GO:0070838/GO:0072511	47
GO:0048646	anatomical structure formation involved in morphogenesis	GO:0045766/GO:0045765	12
GO:0065008	regulation of biological quality	GO:0055074/GO:0072507/GO:0055080/GO:0098771/GO:0055065/GO:0048878/GO:0050801	32
GO:0008219	cell death	GO:2000106/GO:2000107/GO:0071887/GO:0070228/GO:0010942/GO:0043065/GO:0043068/GO:0006919/GO:0070227/GO:0001783/GO:0043280	22
GO:0045058	T cell selection	GO:0045061	4
GO:0048519	negative regulation of biological process	GO:0034122	4
GO:0002440	production of molecular mediator of immune response	GO:0002700	9
GO:0048870	cell motility	GO:0030335/GO:2000147/GO:2000145/GO:0030334	27
GO:0051179	localization	GO:0051235	14
GO:0006928	movement of cell or subcellular component	GO:0051270/GO:0051272	28	Yes
GO:0009719	response to endogenous stimulus	GO:1904646	4
GO:0007275	multicellular organism development	GO:1901342	12
GO:0030029	actin filament-based process	GO:0030036	22
GO:0031294	lymphocyte costimulation	GO:0031295	3
GO:0006807	nitrogen compound metabolic process	GO:0001573	3
GO:0051641	cellular localization	GO:0032418	4
