# Supplementary material for: Transcriptional profiling of macaque microglia reveals an evolutionary preserved gene expression program
Source: Brain Behav Immun Health. 2021 May 7;15:100265. doi: 10.1016/j.bbih.2021.100265 (PMC8474495; doi:10.1016/j.bbih.2021.100265)
Supplement: Suppl. Table 5 — Comparison of the core microglia profile with Geirsdottir et al. The overlap of our mammalian and evolutionary microglia profile are compared with the microglia core that was identified by Geirsdottir et al., and subdivided into a high, intermediate and low classification. Overlapping genes of our evolutionary microglia profile (including zebrafish) are found in the highest classification of Geirsdottir et al. [file mmc6.xlsx]

## Sheet: Comparison
Core_Mammals		high_core			int_core			low_core
		overlap_mammals	overlap_all	non-overlap	overlap_mammals	overlap_all	non-overlap	overlap_mammals	overlap_all	non-overlap
ABHD15		ALOX5	ALOX5AP	AAMP	ELK3		ABHD17A	MRC1		ABCC10
ALOX5		ALOX5AP	BATF3	ABHD12	HMOX1		ACO2	RBM47		ABCE1
ALOX5AP		ARHGAP25	CARD9	ABI3	HPGDS		ACSL4	PARP9		ABHD14B
ANKRD44		ARHGAP30	CD180	ACTB	LHFPL2		ADAR	PLA2G4A		ACAD8
ARHGAP25		BATF3	CTSC	ACTR3	C5AR2		ADPRHL2	LSP1		ACOT8
ARHGAP27		BLNK	CTSH	ADAM10	CASP8		AIP			ADGRG5
ARHGAP30		CARD9	DAPP1	ADAM17	CD86		AKAP8			ADNP2
BATF3		CD180	ENTPD1	ADAP2	ELF4		AP3D1			AGO1
BCL2L12		CTSC	IL16	ADCY7	IL17RA		APP			AKAP1
BLNK		CTSH	IL1B	ADD1	RHOH		ARF5			ALCAM
C5AR1		CYTH4	INPP5D	ADNP	RUNX1		ARL10			ALG5
C5AR2		DAPP1	ITGAM	ADPGK	SH3TC1		ARPP19			ALG8
CAPG		DOCK8	ITGB2	ADRB2	SLC29A3		ATG4B			ANKRD52
CARD9		ENTPD1	LCP1	ADRM1	THEMIS2		ATM			ANXA5
CASP8		FES	LPCAT2	AFTPH	ABHD15		ATP13A3			ARNT
CCL2		FLI1	LYN	AGO4	FCER1G		ATP6V0D1			ATIC
CCRL2		IL16	NCF4	AGTRAP	RIN3		ATP6V0E1			ATP1B1
CD180		IL1B	NCKAP1L	AHCYL1	TMEM106A		BAP1			ATP7A
CD300A		IL6R	P2RY6	AIG1	CYSLTR1		BICD2			ATXN7
CD37		INPP5D	RCSD1	AKAP13	IKZF1		BRF1			AZIN2
CD80		ITGAM	SLA	ALG3	KLHL6		BUD31			B4GALT7
CD86		ITGB2	TLR7	ANKRD10			C18orf1			BAG3
CLEC12A		LCP1	TMEM173	AP2M1			C19orf10			BAG4
CLEC5A		LPCAT2	TNFRSF1B	APBB1IP			C19orf12			BAIAP2
CLEC7A		LYN		APLP2			C1orf43			BCL6
CSF2RB		NCF4		APRT			CACNA1A			BDH1
CSF3R		NCKAP1L		ARF1_ENSMMUG00000040867			CAMSAP1			BMF
CTSC		P2RY6		ARFGAP2			CARD19			BRIX1
CTSH		PIK3R6		ARHGAP17			CARM1			C11orf54
CYBB		PLCG2		ARHGDIA			CASC3			C12orf65
CYSLTR1		PTAFR		ARHGEF6			CCDC115			C16orf57
CYTH4		RCSD1		ARID3A			CCDC12			C16orf72
DAPP1		RGS10		ARL5A			CCDC53_ENSMMUG00000047688			C17orf70
DENND1C		SLA		ARL6IP1			CCNDBP1			C6orf130
DOCK11		TLR2		ARL6IP4			CD276			CARS2
DOCK2		TLR6		ARL6IP5			CDK4			CASC4_ENSMMUG00000016474
DOCK8		TLR7		ARPC2			CDKN1A			CASP8AP2
EBI3		TMEM173		ARRDC1			CEP68			CASS4
ELF4		TNFRSF1B		ARSA			CIAO1			CCDC43
ELK3		TREM2		ASAH1			CLCN6			CDC27
ENTPD1		CD37		ASH1L			CLCN7			CENPT
FCER1G		CLEC5A		ATP13A1			CNIH1			CEP95
FCGR2A		DENND1C		ATP13A2			CPSF1			CHMP7
FES		DOCK11		ATP1A1			CPSF6			CHST15
FGD2		EBI3		ATP2A2_ENSMMUG00000038632			CPSF7			CLASP2
FLI1		FGD2		ATP6V0A1			CREB1			CLN6
GNA15		GNA15		ATP6V1E1_ENSMMUG00000045309_ENSMMUG00000041070			CRTC2			COG5
GRAP		HCK		ATP6V1G1			CRYBB1			COQ8A
HAVCR2		LRRC25		ATXN2			CSAD			CORO1C
HCK		MFNG		AUP1			DAD1			COX11
HCLS1		NFAM1		B2M			DAPK3			CPQ
HMOX1		NLRP3		B4GALT3			DCTN5			CRCP
HPGDS		NRROS		BABAM1			DDB1			CREM
IKZF1		PARVG		BCAP31			DENR			CST5_ENSMMUG00000003930_ENSMMUG00000046980
IL16		PIK3CG		BCLAF1			DHX30			CTBS
IL17RA		PSD4		BIN1			DMTF1			CYP4V2
IL1B		PTPRC		BIN2			DOK3			CYP51A1
IL21R		PYDC1_PYCARD		BOD1L1			DPP7			DAAM1
IL6R		RAB3IL1		BPTF			DPY19L1			DAK
INPP5D		SLC11A1		BRD9			DUSP22			DBR1
ITGAM		TBXAS1		BRI3			DYNC1LI2			DCAF6_ENSMMUG00000029802
ITGB2		TGFBR2		BSG			EBNA1BP2			DCTN6_ENSMMUG00000039558
ITGB3		TNFAIP8L2		C12orf10			EGLN2			DDB2
KLHL6		UNC93B1		C12orf57			EHMT2			DDX19A
LAIR1		VAMP8		C1QB			EIF2S1			DDX52
LCP1		VAV1		C1QC			EIF4E2			DEPTOR
LCP2		ANKRD44		C2CD2L			ELMSAN1			DHRS7
LHFPL2		CAPG		C3AR1			ENGASE			DIS3
LPCAT2		CSF3R		C5orf24			ENSMMUG00000000183			DNAJA3
LRRC25		HCLS1		C9orf78			ENSMMUG00000000646			DNAJA4
LSP1		LCP2		C9orf91			ENSMMUG00000000881			DNAJC16
LTF		NAGA		CANX			ENSMMUG00000001458			DNAJC18
LY96		SAMSN1		CAPZB			ENSMMUG00000002194_ENSMMUG00000040442			DNM1L
LYN		SLC8B1		CCM2			ENSMMUG00000002728			DSN1
MFNG		SLC9A9		CCND3			ENSMMUG00000003136			DSTN
MLXIPL		STK10		CCNL1			ENSMMUG00000003874			DYM
MRC1		SUSD3		CCPG1			ENSMMUG00000006126_ENSMMUG00000023211_ENSMMUG00000011985_AKR1B1_ENSMMUG00000000360			EGR2
MYO1F		TAGAP		CCT5_ENSMMUG00000045330_ENSMMUG00000047220			ENSMMUG00000008892_BRK1			EI24
NAGA				CCT7			ENSMMUG00000012167			EIF3J
NCF1				CD74			ENSMMUG00000013741_ENSMMUG00000004863			ENDOV
NCF2				CD81			ENSMMUG00000015281			ENSMMUG00000000147
NCF4				CD83			ENSMMUG00000015749			ENSMMUG00000001053
NCKAP1L				CDK10			ENSMMUG00000016637			ENSMMUG00000004571_ENSMMUG00000044959
NFAM1				CDK5RAP3			ENSMMUG00000018208			ENSMMUG00000007918_ENSMMUG00000031468
NFATC1				CDV3			ENSMMUG00000019640			ENSMMUG00000008644
NLRP3				CEBPG			ENSMMUG00000020632_ENSMMUG00000007703_ENSMMUG00000044691_ENSMMUG00000022380_ENSMMUG00000013992_ENSMMUG00000019141_ENSMMUG00000000156_ENSMMUG00000037969			ENSMMUG00000009280_ENSMMUG00000049090
NRROS				CELF1			ENSMMUG00000021153			ENSMMUG00000009716_ENSMMUG00000010193
OSM				c-fos			ENSMMUG00000022101			ENSMMUG00000009948_ENSMMUG00000045262_ENSMMUG00000017901_ENSMMUG00000038230
P2RY6				CHCHD2_ENSMMUG00000047258_ENSMMUG00000042471_ENSMMUG00000040208_ENSMMUG00000045620			ENSMMUG00000022315			ENSMMUG00000011604_ENSMMUG00000002442
PARP14				CHD7			ENSMMUG00000029016_ENSMMUG00000016840			ENSMMUG00000013601
PARP9				CHMP2A			ENSMMUG00000030111_SDHD			ENSMMUG00000015996_ENSMMUG00000016459_FKBP1A
PARVG				CIB1			ENSMMUG00000030384			ENSMMUG00000016460_ENSMMUG00000004371_LYPLA1
PIK3CG				CKAP4			ENSMMUG00000037958_WDR82_ENSMMUG00000012920			ENSMMUG00000016635_ENSMMUG00000046403
PIK3R6				CLK1			ENSMMUG00000038586			ENSMMUG00000017123
PLA2G4A				CLK2			ENSMMUG00000039657_ENSMMUG00000010148_SUMO3			ENSMMUG00000017154
PLAC8				CLK3			ENSMMUG00000041554_CHMP5			ENSMMUG00000017336_ENSMMUG00000016538
PLBD1				CLTA			ENSMMUG00000043366_ENSMMUG00000042182_NCOA4			ENSMMUG00000017614
PLCG2				CLTC			ENSMMUG00000044645_GLYR1			ENSMMUG00000019280_ENSMMUG00000014475
PSD4				CMIP			ENSMMUG00000046053_HINT1			ENSMMUG00000019549
PTAFR				CMTM3			ENSMMUG00000047423_IMMT			ENSMMUG00000019580_ENSMMUG00000045060
PTPRC				CMTM7			ENSMMUG00000047489			ENSMMUG00000019944
PYCARD				CNDP2			ENSMMUG00000049089_ENSMMUG00000021236			ENSMMUG00000020740_ENSMMUG00000007366
RAB3IL1				CNOT2			EPN1			ENSMMUG00000023169_ENSMMUG00000045244
RASAL3				CNPY3			EZH1			ENSMMUG00000023636_ENSMMUG00000041640
RBM47				CNTRL			FAM32A			ENSMMUG00000030086_ENSMMUG00000038690
RCSD1				COLGALT1			FAM53B			ENSMMUG00000030531
RGS10				COMMD4			FAM89B			ENSMMUG00000031396_ENSMMUG00000044507_ENSMMUG00000039405_ENSMMUG00000029997_ENSMMUG00000030159_ENSMMUG00000016638_ENSMMUG00000043108_ENSMMUG00000031139_ENSMMUG00000029945_ENSMMUG00000047497_ENSMMUG00000032479_ENSMMUG00000042743_ENSMMUG00000037753
RHOH				COMMD9			FAR1_ENSMMUG00000041558			ENSMMUG00000037576_ENSMMUG00000022446_ENSMMUG00000047432_ENSMMUG00000007560
RIN3				COMT			FBXO7			ENSMMUG00000038933_ENSMMUG00000014009
RNF135				COPA			FBXW5			ENSMMUG00000039189_NOL8
RUNX1				COPB1			FKBP3			ENSMMUG00000039494_MTAP
S100A8				COPE			FKBP8			ENSMMUG00000040076
SAMSN1				COPS7A			FNIP1			ENSMMUG00000042288_RBM38
SASH3				CORO1B			FUCA2			ENSMMUG00000044851_MRTO4
SERPINE1				COTL1			FZR1			ENSMMUG00000045425
SH3TC1				COX4I1_ENSMMUG00000041358_ENSMMUG00000043833_ENSMMUG00000044849			GAS6			ENSMMUG00000045758_HIBCH
SIGLEC9				CREG1			GATAD1			ENSMMUG00000046401
SLA				CRELD1			GIMAP6			ENSMMUG00000046933_ENSMMUG00000006015
SLC11A1				CRLF3			GNA12			ENSMMUG00000047049_ENSMMUG00000014715
SLC29A3				CSF1R			GNA13			ENSMMUG00000047378
SLC8B1				CSNK1A1			GPATCH11			ENSMMUG00000048944
SLC9A9				CSNK1D			GPR107			EPSTI1
SNX20				CSNK1G2			GTF3A			ERG28
STK10				CST3			HCFC1			ERGIC1
SUSD3				CTCF			HEXDC			ETFA
TAGAP				CTDSP1			HK2			EXOG
TBXAS1				CTNNA1_ENSMMUG00000041561			HNRNPF			EXOSC9
TGFBR2				CTNNB1			HSBP1			EYA3
THEMIS2				CTNNBIP1			HSD17B11			FAM122B
TLR2				CTNND1			HSF1			FAM125B
TLR6				CTNND1			IGSF6			FAM135A
TLR7				CTSA			IP6K1			FAM172A
TMEM106A				CTSB			JMJD6			FAM49A
TMEM119				CTSS			KIAA0100			FARSB
TMEM173				CTSZ			LDB1			FBXW2
TNFAIP8				CTTNBP2NL			LENG8			FDFT1
TNFRSF1B				CUEDC2			LIMD2			FIG4
TNNI2				CYB561A3			MAF1			FLOT2
TOR4A				CYBA			MAML1			FNBP1L
TREM2				CYFIP1			MAN1C1			FNIP2
TRIM5				DAGLB			MAN2B2			FUBP3
UNC93B1				DAZAP1			MAP2K7			GABPB1
VAMP8				DDA1			MAPK1			GARNL3
VAV1				DDOST			MAPK9			GET4
ZNF217				DDRGK1			MBD6			GFM1
				DDX17			MED15			GLCCI1
				DDX24			METTL9			GNPAT
				DDX46			MFSD10			GOLGA1
				DDX5			MFSD11			GOSR1
				DEGS1			MGAT4A			GPBP1L1
				DERL1			MGLL			GPN2
				DERL2			MIB2			GPN3
				DNAJB12_ENSMMUG00000008551			MKNK2			GRK3
				DNAJB2			MLLT1			GSR
				DOK1_ENSMMUG00000047976			MMS19			GSS
				DPF2			MRPL15			GTF2H3
				DRG2			MRPS34			GTF3C1
				DUS1L			MTA1			GTF3C2
				DUSP6			MTUS1			HARS
				EIF1B			MYD88			HDAC2
				EIF2B4			NAXD			HDAC7
				EIF2B5			NCBP2			HDHD3
				EIF3D			NCL			HEATR5B
				EIF3F			NDUFS1			HIF1A
				EIF3H			NDUFS6			HIKESHI
				EIF3K_ENSMMUG00000007850			NIPA2			HIPK3
				EIF4G1			NOTCH1			HPS5
				EIF4G2			NPC1			HSD17B4
				EIF5B			NPL			HTATSF1
				ELF1			NR2C2AP			IBTK
				ELMO1			NRIP1			IL1RN
				ELOVL5			NTMT1			ING5
				EMC6			OGFOD2			INSIG1
				EMC7			PDAP1			IRF7
				EML4			PDPK1			KCNMA1
				ENSA			PIEZO1			KCNMB1
				ENSMMUG00000001054_EEF1B2_ENSMMUG00000003835_ENSMMUG00000009237_ENSMMUG00000045902			PIP5K1C			KLF10
				ENSMMUG00000001854_PARL			PITPNM1			KLF2
				ENSMMUG00000002390_ENSMMUG00000045994			POMP			KLHL36
				ENSMMUG00000002563			PPP1R10			KPNA1
				ENSMMUG00000002726			PPP1R12C			KPNA6_ENSMMUG00000044787
				ENSMMUG00000003664			PPP4C			KRR1
				ENSMMUG00000003940_TARDBP			PRKCSH			KSR1
				ENSMMUG00000004166_EEF1D_ENSMMUG00000047002_ENSMMUG00000020716_ENSMMUG00000016730			PRKRIP1			KYAT3
				ENSMMUG00000004520_ENSMMUG00000042838			PRMT1			LARP7
				ENSMMUG00000005501			PSMG2			LARP7
				ENSMMUG00000005511			PTPN1			LATS1
				ENSMMUG00000006149_ACTR2			PTPN23			LLGL2
				ENSMMUG00000006499			PUM2			LRRK2
				ENSMMUG00000006517_ENSMMUG00000043294_ENSMMUG00000008614			RAB29			LSM3
				ENSMMUG00000006563			RAB43			LTA4H
				ENSMMUG00000007046			RANBP3			LYPLAL1
				ENSMMUG00000008810_ENSMMUG00000012931			RAP1A			LYSMD2
				ENSMMUG00000009671_TTC3			RASSF5			LYST
				ENSMMUG00000010057_ENSMMUG00000019416			RDH11			MAP3K4
				ENSMMUG00000010225			RERE			MAP4K5
				ENSMMUG00000010539			REXO4			MARCH3
				ENSMMUG00000011714			RNF141			MBD4
				ENSMMUG00000013177_TMED2			RNF220			MBP
				ENSMMUG00000013573			ROGDI			MCCC1
				ENSMMUG00000013674_ENSMMUG00000016765			RPAIN			MDM2
				ENSMMUG00000014192_C1orf144			RPS6KA3			MDN1
				ENSMMUG00000015208_MOB1A			RRAGC			MECR
				ENSMMUG00000015285			RREB1			MED14
				ENSMMUG00000015777			SCRIB			METTL21A
				ENSMMUG00000016448_ENSMMUG00000021368			SERTAD2			METTL7A
				ENSMMUG00000016621			SETD1B			MGST2
				ENSMMUG00000016844_ENSMMUG00000021379_ENSMMUG00000023202_ENSMMUG00000040586			SFT2D1			MLST8
				ENSMMUG00000018935_RPS10			SFT2D1			MMD
				ENSMMUG00000019582			SGK1			MOB1B
				ENSMMUG00000019733_ENSMMUG00000029493			SGPL1			MOB4
				ENSMMUG00000020226			SGTA			MPST
				ENSMMUG00000021026			SH2B3			MRRF
				ENSMMUG00000021539			SH3BP1			MTG1
				ENSMMUG00000022769			SIRT7			MTMR9
				ENSMMUG00000022883_ENSMMUG00000017704_EIF1_ENSMMUG00000049151			SLC17A5			MTX2
				ENSMMUG00000023189_ENSMMUG00000048817			SLC35F6			MYC
				ENSMMUG00000023807			SLC38A7			NAA40
				ENSMMUG00000029343_CHMP4B			SLC39A3			NAA50
				ENSMMUG00000029426_ENSMMUG00000011336			SLC44A2			NAAA
				ENSMMUG00000029550_ENSMMUG00000030696_ENSMMUG00000047546_ENSMMUG00000023709_ENSMMUG00000004441_ENSMMUG00000047823			SNX18			NAIF1
				ENSMMUG00000030178_ENSMMUG00000046228_ENSMMUG00000010727_ENSMMUG00000010354_ENSMMUG00000005864			SOD1			NCBP1
				ENSMMUG00000030415			SOGA1			NCOA2
				ENSMMUG00000031380_ERP29			SPAG7			NCOA7
				ENSMMUG00000031385_ENSMMUG00000028777_ENSMMUG00000014888			SPECC1			NDUFAF1
				ENSMMUG00000031385_ENSMMUG00000028777_ENSMMUG00000014888			SPSB3			NDUFAF7
				ENSMMUG00000032421_ENSMMUG00000031189			SRSF4			NEDD4L
				ENSMMUG00000032580_ENSMMUG00000040849_SRP14			ST6GAL1			NFS1
				ENSMMUG00000037869			STAB1			NHLRC2
				ENSMMUG00000038355_ENSMMUG00000005880			SUGP2			NIPAL3
				ENSMMUG00000038358			SVBP			NIPSNAP3A
				ENSMMUG00000038555_ENSMMUG00000022884			SYPL1			NME6
				ENSMMUG00000038566_ENSMMUG00000038189_ENSMMUG00000011476			TANK			NOL9
				ENSMMUG00000038936_ATP6AP2			TBC1D14			NR4A2
				ENSMMUG00000039018			TBC1D22A			NSL1
				ENSMMUG00000039170_SYNGR2			TBC1D2B			NSUN4
				ENSMMUG00000039668_NDUFA11			TCERG1			NT5C3L
				ENSMMUG00000040343_ENSMMUG00000023454_ENSMMUG00000014623_ENSMMUG00000042063_ENSMMUG00000043869			TECPR1			ODC1
				ENSMMUG00000040891_ENSMMUG00000018287			TEX261			OSBPL8
				ENSMMUG00000040981_SEC61A1			TFG			P3H1
				ENSMMUG00000041663_ENSMMUG00000040487_ENSMMUG00000043788_ENSMMUG00000044588_ENSMMUG00000038181			TGFBR1			PAFAH2
				ENSMMUG00000041722_PSMD2			TGIF2			PDIA5
				ENSMMUG00000042101_LAP3			TGOLN2			PDK4
				ENSMMUG00000043389			TIMM17A			PDXDC1
				ENSMMUG00000043714			TMEM14B_ENSMMUG00000018788			PGGT1B
				ENSMMUG00000044281			TMEM161A			PHKG1
				ENSMMUG00000044560_BRD2			TMEM175			PIAS2
				ENSMMUG00000045197			TMEM245			PIK3C2B
				ENSMMUG00000045628_CAP1			TMEM33			PLEKHA1
				ENSMMUG00000045702_ENSMMUG00000021075_ENSMMUG00000006011			TNFRSF1A			PLXND1
				ENSMMUG00000045856_PRDX3			TNK2			PMVK
				ENSMMUG00000045971_ENSMMUG00000005007_ENSMMUG00000048579			TP53I11			PNPO
				ENSMMUG00000047507_ENSMMUG00000007743			TRIM8			POLDIP3
				ENSMMUG00000047833_ENSMMUG00000018462			TRMU			POLR1A
				ENSMMUG00000048843_ENSMMUG00000038581_ENSMMUG00000009019_ENSMMUG00000037851_ENSMMUG00000046204			TRUB2			POLR2D
				ENSMMUG00000049145_CKB			TTYH3			POLR2H
				ENSMMUG00000049158_ENSMMUG00000042133_ENSMMUG00000000428			TUBB4B			POP4
				EPB41L2			UBAC1			PPA2
				EPC1			UBE2R2			PPDPF
				EPRS			UCK1			PPIE
				ERGIC3			UFC1			PRDX6
				ERP44			UFM1			PRKAG2
				EXOC3			UPF1			PRRC1
				FAM120A			UVRAG			PSME3
				FAM125A			VAMP3			PSPC1
				FARSA			VPS9D1			PTPRJ
				FAU			WLS			PYGL
				FBXW11			YKT6_ENSMMUG00000019347			QRICH1
				FGD3			YPEL3			RAB18
				FHOD1			ZNF281			RABEP1
				FKBP15			ZNF362			RABGAP1L
				FKBP5			ZNF703			RAD50
				FLII			ZSWIM8			RALGAPA1
				FLOT1			AAK1			RASAL2
				FMNL1			ACAA1			RBBP4
				FUS			ACAP2			RBBP5
				FYB1			ACCS			RBM34
				G3BP2			ACIN1			RCBTB1
				GAA			AGAP3			REPS1
				GAPVD1			AKIRIN1			REV1
				GBF1			ANAPC5			RGS18
				GDI2_ENSMMUG00000038922			ANGEL2			RHBDD1
				GGA2			ANKFY1			RHOT1
				GHITM			ANKRD11			RIF1
				GIT2			ARFGAP1			RILPL2
				GLG1			ARHGAP9			RNASE1
				GLTSCR2			ARHGEF2			RNF34
				GNAI2			ARMC8			RNFT1
				GNL2			ARPC4			RPL22L1
				GNPTG			ARRB1			RQCD1
				GNS			ARRB2			RRP12
				GORASP2			ASXL1			RUNDC1
				GPATCH8			ATN1			SCFD1
				GPR34			ATN1			SCIN
				GRB2			ATP2C1			SCO1
				GRK2			ATP9B			SECISBP2L
				GRN			BET1L			SENP5
				GSDMD			BMP2K			SF3B3
				GTF2B			BMPR2			SGMS1
				GUK1			BTBD7_ENSMMUG00000002771			SHC1
				H2AFV			C11orf68			SHTN1
				H2AFY			C19orf25			SIAH2
				HACD3			C19orf63			SIN3A
				HAGH			C20orf177			SKP2
				HDLBP			CABIN1			SLC25A25
				HELZ			CALU			SLC25A44
				HERC2			CAMK1			SLC30A1
				HEXA			CAPN3			SLC31A1
				HEXB			CAST			SNAPC3
				HGS			CBL			SNORD35
				HLA-DMA			CBX7			SNX14
				HM13			CCDC142			SP1
				HNRNPA2B1			CCDC88B			SPATA20
				HNRNPH3			CD300C_CD300A			SPNS3
				HNRNPM			CDC42SE2			SPOPL
				HNRNPR			CDS2			SPOUT1
				HOMER3			CEP350			SRF
				HPS1			CHD3			SRP9
				HSP90B1_ENSMMUG00000039930			CLCC1			ST3GAL2
				HYI			CLCN5			STAM2
				IDH3B			CMTR1			STAMBP
				IFI35			COL4A3BP			STARD4
				IFNGR1			COQ2			STAT2
				IL10RA			COX20			STIM2
				ILK			CSTB			SUCLG2
				INTS10			CTBP2			SUCO
				INTS11			CTC1			SUMO1
				IP6K2			CYHR1			SURF6_ENSMMUG00000022339
				IRF2			DAP3			SUZ12
				IRF5			DDX21_ENSMMUG00000032331			SYT11
				IRF8			DDX56			TAB1
				ISCU			DENND4A			TADA3
				IST1			DHX57			TAF13
				ITGAV			DIRC2			TAF3
				ITM2B			DPP8			TBC1D15
				ITPK1			DYNLL1			TCTN1
				IVNS1ABP			EIF3A			TDRD7
				JAK1			EIF4A1			TET2
				KANSL1			ENSMMUG00000000717			TET3
				KHDRBS1			ENSMMUG00000001920			TFEC
				KLF6			ENSMMUG00000002363_GPS2			TLK2
				KLHDC2			ENSMMUG00000003386_ENSMMUG00000043450			TLR5
				KMT2E			ENSMMUG00000005114_KNOP1_ENSMMUG00000043655			TMEM138
				KPNB1			ENSMMUG00000006207			TMEM184C
				KTN1			ENSMMUG00000006876			TMEM230_ENSMMUG00000040862
				LAMP2			ENSMMUG00000013343			TMEM263
				LAPTM4A			ENSMMUG00000015334_ENSMMUG00000032415			TMEM39A
				LAPTM5			ENSMMUG00000016636			TMOD3
				LARP1			ENSMMUG00000039889_SSB_ENSMMUG00000011724			TNFAIP8L1
				LEMD2			ENSMMUG00000041066_MKRN1_ENSMMUG00000001017			TNFSF13B
				LGMN			ENSMMUG00000041601_SDHC_ENSMMUG00000037817			TOMM40L
				LITAF			ENSMMUG00000041869_ENSMMUG00000010545_ENSMMUG00000046296			TP53BP1
				LMAN1			ENSMMUG00000042535_ENSMMUG00000020007_ENSMMUG00000020006_ENSMMUG00000037889_ENSMMUG00000048033			TP53INP1
				LMAN2			ENSMMUG00000047571_ENSMMUG00000021816_HMGN1			TPMT_ENSMMUG00000048494
				LMF2			ENSMMUG00000049186_SRP19_ENSMMUG00000032515			TRIM25
				LMO2			EPM2AIP1			TSPAN15
				LONP1			ERCC1			TTC19
				LPCAT3			EXOSC10			TXLNA
				LPIN2			EXT2			UBA3
				LRP1			FAM120B			UBE2G1
				LRPAP1			FAM126B			UBFD1
				LRRK1			FBXL12			UBXN7
				LUC7L3			FBXO11			UHMK1
				LYPLA2			FEZ2			URI1
				M6PR			FLCN			VMA21
				MACF1			FNBP1			VPS13D
				MAFG			FRMD4B			VPS26B
				MAGT1			FUT11			VPS41
				MAN2C1			GALNT10			VPS53
				MANF			GATD1			VPS8
				MAP1S			GM2A			WDR59
				MAPKAPK2			GON4L_YY1AP1			WDR75
				MAPRE2			GPCPD1			YBX3
				MARCH6			GPD1L			YTHDF3
				MARCKS			GPR155			ZCCHC17
				MARS			GPSM3			ZDHHC21
				MAVS			GTF2F1			ZDHHC6
				MBNL1			H2AFZ			ZFYVE20
				MBTPS1			HACD4			ZFYVE21
				MCRIP1			HEATR5A			ZMAT2
				MDH1			HGSNAT			ZMYM2
				MDH2			HTT			ZNF451
				MEA1			IER5			ZNF516
				MED28			IFNAR1			ZNF593
				MED29			IL4R			ZNF839
				MEF2A			INTS6L			AASDHPPT
				MEF2C			JOSD1			ABCA1
				MERTK			KDM2A			ABCA2
				MESDC2			KDM5A			ABCA7
				MFSD1			KDM7A			ABCB1
				MFSD5			KHNYN			ABCD1
				MLF2			KIAA0930			ACADS
				MRPL14			KLHL28			ACADSB
				MRPL20			KMT2D			ACAP3
				MRPL41			LMF1			ACOX3
				MRPS21_ENSMMUG00000038856			LPCAT1			ACSL5
				MRPS23			LTBR			ACTR8
				MSN			MAN1B1			ADCK5
				MTDH			MAPK1IP1L			ADGRL1
				MTMR14			MAPK8IP3			ADSSL1
				MTPN			MBD1			AGO2
				MVP			MCOLN1			AGPAT5
				MYCBP2			MECP2			AHDC1
				MYLIP			MLLT10			AK3
				N4BP1			MON2			AKIP1
				NAA20			MTIF3			AKR7A2_AKR7A3
				NAP1L4_ENSMMUG00000037542			MYO18A			ALDH3B1
				NAPA			NAA60			ALDH7A1
				NCOR1			NAB2			ALG11
				NCOR2			NARF			AMBRA1
				NCSTN			NCOA3			AMMECR1L
				NDUFA2_ENSMMUG00000010011			NCOA6			ANKH
				NDUFB10			NEK9			ANKRD16
				NDUFB4			NELF			ANKRD46
				NDUFB6			NEU1			ANKRD54
				NDUFB9			NFATC3			ANO10
				NDUFS3			NFX1			ANXA3
				NDUFS7			NOSIP			APBA3
				NDUFV1			NUAK1			ARFGEF1
				NDUFV3			NUDT16_ENSMMUG00000038053			ARFGEF2
				NEK6			NUDT18			ARFIP2
				NELFB			OGFRL1			ARID1B
				NFE2L1			OLFML3			ARID2
				NFE2L2			ORAI2			ARMC1_ENSMMUG00000003019
				NFIC			OSBPL7			ARMC10
				NFKBIE			P3H2			ARMC5
				NHP2L1			PAG1			ARMC7
				NINJ1			PAK1			ASAP1
				NIPBL			PANK3			ASB6
				NIPSNAP2			PARP10			ASNSD1
				NISCH			PARP12			ATAT1
				NKIRAS2			PBX2			ATF1
				NMT1			PCK2			ATF2
				NOL7			PCYOX1			ATG13
				NOP56			PDS5A_ENSMMUG00000038810			ATG16L1
				NPEPL1			PFKFB3			ATG2A
				NPEPPS			PFKL			ATG5
				NPTN			PHC2			ATG7
				NRBP1			PHC3			ATP8A1
				NRD1			PHF15			ATPAF2
				NUCKS1			PIAS3			B3GLCT
				NUDT14			PIP4K2B			B3GNT2
				NUDT16L1			PKDCC			B4GAT1
				NUMA1			PLD1			BAD
				OAZ1			PLEKHM2			BAK1
				ORAI1			PLOD3			BBS4
				ORMDL2			PLXDC1			BCDIN3D
				OSBPL11			POLR2G			BCL2L13
				OSTF1			PPP1R15B			BIN3
				OSTM1			PPP6R1			BOLA1
				P2RY12			PRKACA			BRAP
				P2RY13			PROSER1			BSCL2
				P4HB			PRR14L			BTD
				PABPC1_ENSMMUG00000047411_PABPC3			PSMD12			C10orf118
				PAFAH1B1			PSMD8			C16orf5
				PAK2			PTBP3			C17orf80
				PALD1			PTPN18			C1orf131
				PAN2			PTPRO			C1orf50
				PARP1			R3HDM2			C3orf38
				PBRM1			RABEP2			C5orf62
				PDIA3			RAMP1			CALHM2
				PDIA4			RBCK1			CAPN7
				PDIA6			REEP3			CASP6
				PEA15			RELA			CBY1_ENSMMUG00000038468
				PGLS			REST			CC2D1A
				PGRMC1			RPS9			CCDC106
				PHF14			RRNAD1			CCDC124
				PHF20			RTN3			CCDC22
				PHF20L1			SCN1B			CCDC28A
				PHIP			SEL1L			CCDC34
				PHRF1			2002-09-01			CCDC90B
				PI4KA			SERPINF1			CCDC93
				PIAS1			SH2D3C			CCHCR1
				PIAS4			SKIL			CDC40
				PIGT			SLC16A3			CEP250
				PIK3CD			SLC25A37			CEP57
				PIK3R5			SLC29A3			CFAP97
				PLA2G15			SLC7A8			CHAMP1
				PLCB2			SMAD3			CHST12
				PLCL2			SMAD4			CKAP5
				PLD4			SMAD5			CNIH4
				PLEK			SMARCA2			CNNM4
				PLEKHO1			SMURF2			CNOT11
				PLOD1			SNN			CNOT4
				PNISR			SNORA20			CNRIP1
				PNRC1			SNORA75			COPS8
				POLR2E			snoU83B			COQ6
				POLR2J			SNRPA			COQ8B
				POR			SNX29			CPNE3
				POU2F1			SPNS2			CPSF2
				PPARD			SPTY2D1			CRBN
				PPIB			SSBP2_ENSMMUG00000040033			CREB3
				PPIG			STARD7			CSE1L
				PPIL2			STK4			CSTF1
				PPM1G			STXBP3			CTDSPL2
				PPP1R9B			SUMF1			CUL3
				PPT1			SYNGR1			CUL7
				PREX1			SYNRG			CWF19L2
				PRKCD			TACC1			CYP27A1
				PRPF19			TBC1D13			DAXX
				PRPF40A			TCEAL1			DCAF12
				PRPF4B			TEP1			DCP2
				PRPF6			TFE3			DCUN1D5
				PRPF8			TGFBRAP1			DDX41
				PRPSAP2			TIMM17B_ENSMMUG00000023723			DEAF1
				PSAP			TIPRL			DENND6B
				PSMA7			TLE4			DERA
				PSMB1			TM9SF4			DGKQ
				PSMB4			TMCC3			DGUOK
				PSMB6			TNS3			DHCR7
				PSMC2_ENSMMUG00000047917			TOMM40			DHRS1
				PSMC3			TOR1B			DIDO1
				PSMC5			TOR2A			DMAP1
				PSMD13			TOR3A			DMXL1
				PSMD3			TRIP11			DNAJC11
				PSMD4			TRIP6			DNASE1L1
				PTDSS1			TRPM2			DNLZ
				PTGS1			TTC28			DOLK
				PTPRE			TTC7A			DPCD
				PTTG1IP			TTC9C			DPH2
				PUM1			U2AF2			DUSP16
				PURA			UGGT1			DXO
				QARS			ULK1			EBP
				RAB14			USP11			ECD
				RAB1A_ENSMMUG00000044378			USP33			ECHDC1
				RAB24			WDR37			EDC4
				RACK1			WWC2			EEA1
				RAF1			XRN1			EEF2K
				RASA3			ZCCHC24			EFR3A
				RASSF1			ZFP90			EIF1AD
				RBM22			ZNF106			EMC9
				RBM25			ZNF326			EMP3
				RBM26			ZNF384			EMSY
				RBM39			ZNF691			ENSMMUG00000001028
				RBM5			ABCF3			ENSMMUG00000001311_ARMT1
				RBMS1			ABCG1			ENSMMUG00000001903_KIAA1143
				RBPJ			ABTB1			ENSMMUG00000002301
				RCC2			ACER3			ENSMMUG00000003926_ENSMMUG00000038199
				REEP5			ACVR1B			ENSMMUG00000004387
				REL			ADCK2			ENSMMUG00000005125
				RER1			ADCK2			ENSMMUG00000005269
				REXO1			ADIPOR2			ENSMMUG00000005553
				RGS1			AFF1			ENSMMUG00000005689_PRDX2
				RGS19			AK1			ENSMMUG00000005919
				RGS2			AKAP11			ENSMMUG00000006052_ENSMMUG00000004865
				RHOA			ALDH16A1			ENSMMUG00000007331_ENSMMUG00000019431_ENSMMUG00000044774
				RHOQ			AMPD3			ENSMMUG00000007775_ENSMMUG00000045875
				RIC8A			ANKRA2			ENSMMUG00000008065
				RIPK1			ANKS1A			ENSMMUG00000008682_ENSMMUG00000044914_ENSMMUG00000044536_ENSMMUG00000047238_CHORDC1
				RNF126			APBB3			ENSMMUG00000008820_ENSMMUG00000043558_ENSMMUG00000039975
				RNF13			APPBP2			ENSMMUG00000008881
				RNF130			ATXN3L			ENSMMUG00000009656
				RNF166			B4GALT4			ENSMMUG00000009692_AMZ2
				RNF44			BCL2L11			ENSMMUG00000009849
				RPL32			BRAF			ENSMMUG00000009981_ENSMMUG00000044768
				RPN1			BROX			ENSMMUG00000010113
				RPN2			C1orf174			ENSMMUG00000010207
				RPS11			C2orf68			ENSMMUG00000012172_ENSMMUG00000021893
				RPS14			CCDC71			ENSMMUG00000014147_ENSMMUG00000031892
				RPS19BP1			CCR2			ENSMMUG00000014159_ENSMMUG00000030367
				RPS6KA1			CHSY1			ENSMMUG00000015832
				RPS6KB2			CLNS1A			ENSMMUG00000018968_ENSMMUG00000047658_ENSMMUG00000046683
				RPSA_ENSMMUG00000004941			CLUH			ENSMMUG00000019869
				RSBN1			COASY			ENSMMUG00000020108_ENSMMUG00000041510
				RSBN1L			CRELD2			ENSMMUG00000020275
				RSF1			CTDSP2			ENSMMUG00000020781_ENSMMUG00000031830
				RSRC2			DPY19L4			ENSMMUG00000022914
				RTN4			DVL1			ENSMMUG00000022996
				SALL1			DVL3			ENSMMUG00000031160
				SAMD4B			EDEM3			ENSMMUG00000031997_ENSMMUG00000019376
				SAP30BP			EIF2AK2			ENSMMUG00000038929_GAR1
				SARAF			ELK4			ENSMMUG00000040081_ENSMMUG00000041736_ENSMMUG00000002628
				SARS			ENSMMUG00000000502_ENSMMUG00000008289			ENSMMUG00000043051_ENSMMUG00000039904_ENSMMUG00000037567
				SAT1			ENSMMUG00000000790			ENSMMUG00000044427_KIAA1191
				SAT2			ENSMMUG00000001377			ENSMMUG00000044452_ZNF770
				SBNO2			ENSMMUG00000002180_ENSMMUG00000014661			ENSMMUG00000044583_ENSMMUG00000042390
				SCAF11			ENSMMUG00000002513_ENSMMUG00000039068			ENSMMUG00000045473_LSM2
				SCAMP2			ENSMMUG00000003142			ENSMMUG00000045559
				SCAP			ENSMMUG00000004476			ENSMMUG00000046617_ENSMMUG00000018778
				SCARB2			ENSMMUG00000004523			ENSMMUG00000046881_ENSMMUG00000044302_DRG1
				SCNM1			ENSMMUG00000005289			ENSMMUG00000047344
				SDF2			ENSMMUG00000005871_ENSMMUG00000044828			ENSMMUG00000047484
				SDF2L1			ENSMMUG00000006158_ENSMMUG00000010025			ENSMMUG00000047831
				SDF4			ENSMMUG00000006332			ENSMMUG00000048704_ENSMMUG00000014236
				SDHB			ENSMMUG00000007629			ENSMMUG00000049130_SMPD4
				SEC11A_ENSMMUG00000000082			ENSMMUG00000007849_ENSMMUG00000006918			EPS15L1
				SEC13			ENSMMUG00000007970			ERCC2
				SEC62			ENSMMUG00000008135			ERI3
				SELENOS			ENSMMUG00000008173			ERLIN2
				SERINC1			ENSMMUG00000009082_ENSMMUG00000038183			ERMARD
				SERINC3			ENSMMUG00000009470			ETS1
				SERP1			ENSMMUG00000009747_ENSMMUG00000016683			EVI5
				SESN1			ENSMMUG00000010128			EXOC2
				SETD2			ENSMMUG00000010679_ENSMMUG00000045161			EXOSC1
				SETD5			ENSMMUG00000011354			EXOSC4
				SF3A3_ENSMMUG00000038820			ENSMMUG00000011434_ENSMMUG00000022192			EXOSC5
				SF3B1			ENSMMUG00000012053			EXOSC7
				SF3B5			ENSMMUG00000012174			EXT1
				SH3BP2			ENSMMUG00000012419			F11R
				SIGMAR1			ENSMMUG00000013172			FAM107B
				SIVA1			ENSMMUG00000014326			FAM110A
				SKAP2			ENSMMUG00000014418			FAM118B
				SLC25A28			ENSMMUG00000014526			FAM131A
				SLC25A3			ENSMMUG00000016009			FAM162A
				SLC35C2			ENSMMUG00000016031			FAM176B
				SLC38A10			ENSMMUG00000016031			FAM3A
				SLC38A2			ENSMMUG00000016502_PRKX			FAM3C
				SLC39A13			ENSMMUG00000016661			FAM76B
				SLC43A2			ENSMMUG00000017211			FANCE
				SLC4A7			ENSMMUG00000017297_ENSMMUG00000023682			FBXL19
				SMAP2			ENSMMUG00000017312_ENSMMUG00000043952			FBXL3
				SMARCD2			ENSMMUG00000018064			FBXL6
				SMDT1			ENSMMUG00000018482_UBE2F			FBXO38
				SMPD1			ENSMMUG00000018813			FBXO6
				SNF8			ENSMMUG00000019620			FBXW8
				SNX1			ENSMMUG00000020148			FGFR1OP
				SNX17			ENSMMUG00000020321			FGR
				SNX27			ENSMMUG00000020473_ENSMMUG00000003812			FIBP
				SPCS1			ENSMMUG00000020885			FOPNL
				SPCS2_ENSMMUG00000043697			ENSMMUG00000020948			FOXO1
				SPEN			ENSMMUG00000021570_SRM			FOXO4
				SPI1			ENSMMUG00000029348_ENSMMUG00000031761_ENSMMUG00000049010_ENSMMUG00000011569			FRMD8
				SPRED1			ENSMMUG00000029820			FTO
				SQSTM1			ENSMMUG00000031027			FUK
				SREBF1			ENSMMUG00000037510			FURIN
				SRGAP2			ENSMMUG00000037531			G2E3
				SRGN			ENSMMUG00000037787			G6PD
				SRP72_ENSMMUG00000021262			ENSMMUG00000038739			GALNT11
				SRRM1_ENSMMUG00000039269			ENSMMUG00000038970			GALNT12
				SRSF11			ENSMMUG00000041065_ENSMMUG00000006148			GALNT7
				SRSF7			ENSMMUG00000041294_ENSMMUG00000048576			GAMT
				SSR2			ENSMMUG00000041565			GART
				SSR4			ENSMMUG00000043109			GAS2L1
				SSU72			ENSMMUG00000043523_ENSMMUG00000016118			GFM2
				STARD3			ENSMMUG00000043594			GIPC1
				STAT3			ENSMMUG00000044491			GLB1L
				STAU1			ENSMMUG00000046115			GLMP
				STUB1			ENSMMUG00000046183_ENSMMUG00000031202			GMPPA
				STX16			ENSMMUG00000046799_ENSMMUG00000008530_ENSMMUG00000037623			GNE
				SUCLG1			ENSMMUG00000047135			GNGT2
				SUPT4H1_ENSMMUG00000049176			ENSMMUG00000047595_ENSMMUG00000000514			GNL1
				SUPT5H			ENSMMUG00000047714			GOLPH3
				SUPT6H			ENSMMUG00000047825			GOT2
				SWAP70			ENSMMUG00000048352			GPR137
				SYK			ENSMMUG00000048926_ENSMMUG00000001741			GPR146
				TALDO1			EP400			GRIPAP1
				TAZ			FAM102B			GRK6
				TCF25			FILIP1L			GSTZ1
				TCIRG1			GAB4			GTF2F2
				TFEB			GCDH			GTF2I
				THRAP3_ENSMMUG00000008607			GMEB1			GTF3C3
				TIA1			GPR183			GTPBP3
				TIMM8A			GRAMD1B			GTPBP5
				TIMP2			GSAP			HAUS5
				TK2			GSE1			HAUS7
				TKT			H6PD			HEATR1
				TLN1			HCFC1R1			HEATR6
				TLR1			HCST			HINT2
				TLR4			HDAC10			HK3
				TM2D2			HECA			HLTF
				TM2D3			HIPK1			HRAS
				TM6SF1			HLA-DOA			HSD17B8
				TM9SF2			HPRT1			HSPA13
				TM9SF3			HS6ST1			HYAL2
				TMC6			HSDL1			IARS
				TMCO1			IRAK4			IARS2
				TMED3			IREB2			ICE1
				TMED5			KIAA2013			IDH3A_ENSMMUG00000046107
				TMEM111			KIF21B			IFIT2
				TMEM208			KLF7			IFT46
				TMEM222			KLHDC10			IGSF8
				TMEM30A			KMT2B			IKBKG
				TMEM59			KRI1			IKZF5
				TMEM9B_ENSMMUG00000045662			LIN7C			IMPAD1
				TMX2			LNPEP			INTS3
				TNIP1			LRRC58			INTS4
				TNPO3			LYRM2			IPO4
				TNRC6B			MALT1			IPO8
				TOB2			MAP3K2			IQSEC2
				TOMM20			MARCH2			ITGA6
				TPP1			MBOAT7			ITPRIPL1
				TPRA1			MBTD1			IZUMO4
				TPRG1L			MCM3AP			JADE1
				TRABD			MED6			JUP
				TRAFD1			MGAT5			KAT2B
				TRAM1			MIDN			KCTD10
				TRAPPC3			MKLN1			KCTD11
				TRAPPC4			MLXIP			KDM4A
				TRMT2A			MNT			KDM6A
				TRPC4AP			MRPL24			KHK
				TSG101			MRPL32			KIF1BP
				TSPAN14			MRPL42			KIF1C
				TSPAN3			MSRB2			KIF3B
				TSPO			MTR			KLC4
				TXNDC11			MYSM1			LAPTM4B_ENSMMUG00000045406
				TXNL4A			NBEAL2			LARS
				UBA7			NFAT5			LCMT1
				UBAC2			NFATC2			LEMD3
				UBALD2			NGRN			LIG3
				UBE2B			OXLD1			LIN37
				UBE2G2			P2RX1			LPGAT1
				UBE2H			PCGF3			LPIN1
				UBE2I			PGS1			LRP6
				UBE2J2			PIGH			LRRC40
				UBE2K			PIGM			LRRC61
				UBE2Q1			PITPNA			LRRCC1
				UBL3			PLEKHJ1			LRRFIP2
				UBN1			PMPCA			LSM14B
				UBR4			PNP_ENSMMUG00000019126			LTB
				UBTF			POFUT1			LYAR
				UCKL1			POFUT2			LZTS2
				UGP2			POGLUT1			MAD2L1BP
				UQCRC1			PPIL4			MALSU1
				USE1			PPM1F			MAP1D
				USP4			PPM1K			MAP4K3
				USP8			PPWD1			MAPK7
				VCP			PRKAR2A			MAPKAP1
				VDAC2			PRKCA			MAST2
				VEZF1			PROCR			MATK
				VGLL4			PRRC2B			MED12L
				VPS13C			PSMD5			MED19
				VPS16			RAB22A			MED25
				VPS29			RAB5B			METAP1
				VPS39			RAPGEF1			MINK1
				WAC			RBM28			MIS12
				WBP1			RBM33			MKRN2
				WBP2			RBM41			MOSPD3
				WDFY4			RENBP			MPLKIP
				WDR1			RETREG3			MPND
				WDR13			RICTOR			MRPL11
				WDR26			RNF14			MRPS30
				WDR91			RRP1B			MSANTD2
				WIPF1			RUBCN			MTA2
				WIPI1			RXRA			MTHFD1
				WIPI2			S100A13			MTIF2
				WNK1			SAMD8			MTMR1
				XPO6			SAR1B			MTPAP
				XRN2			SFT2D2			MTX1
				YIPF4			SLC23A2			MUT
				YTHDC1			SLC25A11			MYBBP1A
				ZBTB20			SLC25A45			N4BP2L1
				ZC3H18			SLC26A2			NAA15
				ZC3H7A			SLC30A7			NAA38
				ZDHHC7			SLC35B4			NAGPA
				ZEB2			SLC48A1			NAMPT
				ZFHX3			SLC9A8			NAV2
				ZFP36L1			SLF2			NBN
				ZFYVE27			SMURF1			NCAPH2
				ZNF207_ENSMMUG00000047479			SNX24			NEK7
				ZNF276			SPIN1			NFKB2
				ZNF592			SPPL2B			NFKBIL1
				ZNF598			SRSF2			NFRKB
				ZNF706			SSNA1			NFYA
				ABCD4			ST3GAL5			NGDN
				ABCF1			ST6GALNAC6			NGFRAP1
				ABHD16A			SYMPK			NGLY1
				ACADVL			SYVN1			NLK
				ACSS1			TARS2			NMNAT1
				ACTR1B			TBC1D16			NNT
				ADAM15			TBCD			NOB1
				ADGRG1			TLR3			NOD1
				ADI1			TMEM168			NOL11
				AGPAT3			TMEM242			NOM1
				AIF1			TMEM87B			NOP14
				AKNA			TMUB1			NOP9
				ALKBH7			TNKS2			NR2F6
				ANKS3			TPST2			NRM
				ANP32A_ENSMMUG00000046210			TRAPPC6B			NSF
				ANXA7			TREX1			NT5C3A
				AP1G2			TRIM33			NTPCR
				AP2S1			TRPM4			NUPR1
				AP5Z1			TRPV2			OAF
				APEX1			TSC1			OBFC2B
				APH1A			TSNAX-DISC1			OCEL1
				APOE			UNC13D			ODF2
				APPL2			URM1			ORAI3
				ARAF			UTP14A			ORC4L
				ARAP1			VAMP1			OSBP
				ARHGAP1			WDR6			OSBPL2
				ARHGAP22			WDR73			OTUD4
				ARHGAP4			WDR8			PAICS
				ARHGEF1			WIPF2			PAN3
				ARHGEF40			XIAP			PARP2
				ARHGEF7			ZBTB44			PARP8
				ARL2			ZC3H14			PATL1
				ATG3			ZDHHC17			PATZ1
				ATP2B1			ZDHHC24			PCMTD2
				ATXN10			ZYG11B			PDCD10
				ATXN2L			ABHD13			PDCD11
				ATXN7L3			ABI1			PDCD2_ENSMMUG00000023098
				B9D2			ACAA2			PDCD2L
				BACH1			ACAD9			PDE4B
				BAG6			ACAT1			PEF1
				BAX			ACBD3			PELP1
				BBX			ACLY			PET100
				BCKDK			ACTR10			PEX6
				BCL9L			ADAM9			PEX7
				BCO2			ADSL			PFDN6
				BFAR			AFF4			PHKA2
				BIRC6			AGFG1			PHOSPHO2
				BLVRB			AIMP1			PIGV
				BNIP2			AKIRIN2			PIK3CA
				BRD3			ALAS1			PITRM1
				BRPF1			ALDH2			PJA2
				C19orf66			ALG2			PKNOX1
				C1orf35			ANAPC4			PLA2G12A
				C22orf25			ANKIB1			PLAGL2
				C6orf136			ANKRD40			PLCD1
				CAMK2G			ANO6			PLEKHA3
				CAMTA2			ANP32B_ENSMMUG00000012242			PLSCR3
				CC2D1B			AP1M1			PNKP
				CCDC107			AP2A2			PNPLA8
				CCDC130			AP3B1			POLI
				CCDC47			AP3M1			POLR3E
				CCNT2			APEH			POMGNT1
				CCS			APOA1BP			PORCN
				CD14			APPL1			PPFIBP2
				CD164			ARCN1			PPOX
				CD2BP2_ENSMMUG00000047898			ARHGAP12			PPP1R37
				CD53			ARHGAP5			PPP1R3D
				CD63			ARID4A			PPP2R5B
				CD84			ARIH1			PPP2R5D
				CDC123			ARL1			PPP2R5E
				CDC16			ARSB			PPP5C
				CDIPT			ASB8			PPT2
				CDK16			ASCC2			PRKRA
				CEBPD			ATF6			PROS1
				CELF2			ATG101			PRPF39
				CENPB			ATP6V0A2			PRPF40B
				CERK			ATP6V1B2			PRR12
				CERS2			ATP6V1C1			PSKH1
				CFL1_ENSMMUG00000005866			ATRX			PSMB9
				CGGBP1			BAG5			PSMD14
				CHD8			BAZ2B			PSME2
				CHMP1A			BCL10			PSME2
				CHPF2			BCL2L1			PTDSS2
				CHTOP			BCL7B			PTPN9
				CITED2			BECN1			PTRHD1
				CIZ1			BRD1			PTS
				CLASRP			BRD7_ENSMMUG00000037466_ENSMMUG00000038034			PXK
				CLCN3			BRI3BP			QTRT1
				CLIC1_ENSMMUG00000031516_ENSMMUG00000048256_ENSMMUG00000040841			BSDC1			RAB11FIP2
				CLPTM1			BTAF1			RAB12
				CNOT3			BTBD2			RAB27A
				COMMD6			C10orf32			RAB34
				COPS6			C12orf62			RAB39A
				CORO1A			C15orf63			RABIF
				CPEB4			C4orf41			RALGAPB
				CRK			C6orf120			RANBP2
				CSK			C7orf26			RAP2B
				CTSF			CACUL1			RASGRP4
				CUL1			CAND1			RAVER1
				CUTA			CAPN15			RCE1
				CUX1			CAPRIN1			RETREG1
				CX3CR1			CBFB			RFX1
				CXorf38			CBX4			RHBDD3
				CXXC1			CCDC88A			RMND5B
				CYB561D2			CCNG2			RNF6
				CYC1			CCNH			RNMT
				DBI			CCNK			RPTOR
				DCAF11			CCNY			RRAS
				DCAF15			CCR1			RRN3
				DCAF5			CCT2			SACM1L
				DCLRE1C			CCT3			SAE1_ENSMMUG00000043639
				DCTN2			CCT4			SBF2
				DDAH2			CCT8			SCAF4
				DDIT4			CD2AP			SCAF8
				DDX39A			CD47			SENP7
				DDX39B			CDC42SE1			SESN2
				DENND4B			CDK12			SF3B6
				DGAT1			CDK6			SFI1
				DHRS3			CDKN1B			SGPP1
				DHX34			CEBPZ			SH3BP5L
				DHX9			CEP170			SHMT2
				DIP2B			CEP63			SIDT2
				DNM2			CHD1			SIKE1
				DPM3			CHP1_ENSMMUG00000017092_ENSMMUG00000029372			SIPA1L1
				DPP9			CHPT1			SLBP
				DRAP1			CIR1			SLC12A2
				DULLARD			CLINT1			SLC22A17
				DYNLRB1			CLIP1			SLC25A19
				EFHA1			CLK4			SLC25A38
				EHBP1L1			CLPTM1L			SLC27A4
				EIF3B			CNOT1			SLC30A9
				EIF3C			CNOT7			SLC35A2
				ELOVL1			CNP			SLC36A4
				ELP2			COA6			SLC38A9
				EMC4			COG1			SLC46A1
				EMD			COG4			SLC4A1AP
				EML3			COG7			SLC52A1_SLC52A2
				ENG			COMMD8			SLC9A3R1
				ENSMMUG00000000249_ENSMMUG00000038584			COPS3			SLK
				ENSMMUG00000000700			COX4NB			SMARCAD1
				ENSMMUG00000001443_ENSMMUG00000047558			COX7A2_ENSMMUG00000003422_ENSMMUG00000008224			SMARCAL1
				ENSMMUG00000001793			CPSF4			SMARCC1
				ENSMMUG00000001884_ENSMMUG00000048038			CREBBP			SMARCD1
				ENSMMUG00000002766_DNAJB1			CRYZL1			SMG6
				ENSMMUG00000004400			CSNK2A2			SMG7
				ENSMMUG00000005293			CTNNBL1_ENSMMUG00000039724			SNAPC2
				ENSMMUG00000005673			CTR9			SNAPC4
				ENSMMUG00000005673			CWC15			SNORD15
				ENSMMUG00000005960_ENSMMUG00000030811			CWC25			SNUPN
				ENSMMUG00000006595			CYTH1			SNX8
				ENSMMUG00000008236			DCAF7			SP2
				ENSMMUG00000010020_ENSMMUG00000046906			DCTN4			SPART
				ENSMMUG00000012474			DDX1			SPNS1
				ENSMMUG00000014346			DDX27			SPSB2
				ENSMMUG00000014928_ENSMMUG00000029695_ENSMMUG00000041712_ENSMMUG00000003076_ENSMMUG00000032553_RPL18_ENSMMUG00000031343			DDX47			SRPK2_ENSMMUG00000041828
				ENSMMUG00000015316_RPL13A_ENSMMUG00000040003_ENSMMUG00000004186_ENSMMUG00000007551			DDX49			STIP1
				ENSMMUG00000015583_ENSMMUG00000020200			DDX54			STK38
				ENSMMUG00000015618			DDX55			STN1
				ENSMMUG00000017841			DDX6_ENSMMUG00000047408			STOML2
				ENSMMUG00000018860_TCEB2_ENSMMUG00000002184			DEDD			STX18_ENSMMUG00000047610
				ENSMMUG00000019564			DEF6			STXBP5
				ENSMMUG00000019837_RNASEH2C			DENND5A			SUPT16H
				ENSMMUG00000021182			DESI2			SURF2
				ENSMMUG00000028866			DGKZ			SYNJ1
				ENSMMUG00000029341_ENSMMUG00000019647			DHRS7B			TAOK2
				ENSMMUG00000029774_ENSMMUG00000043190_ENSMMUG00000030892			DHX36			TBC1D10B
				ENSMMUG00000029774_ENSMMUG00000043190_ENSMMUG00000030892			DIABLO			TBC1D23
				ENSMMUG00000040000_ENSMMUG00000008695			DIAPH2			TBK1
				ENSMMUG00000040181			DICER1			TCEA1
				ENSMMUG00000040544_UBE3A			DIS3L			TCEAL8
				ENSMMUG00000040626_LAIR2_ENSMMUG00000043342			DLST			TCN2
				ENSMMUG00000041941_ENSMMUG00000043811			DNAJB14			TESK1
				ENSMMUG00000042118_ENSMMUG00000001901			DNAJC1			THADA
				ENSMMUG00000042172_ENSMMUG00000029877_ENSMMUG00000028890			DNAJC13			THAP11
				ENSMMUG00000042835_ENSMMUG00000008729_ENSMMUG00000018997			DNAJC2			THAP3
				ENSMMUG00000043695_PPP1R11			DNAJC3			THTPA
				ENSMMUG00000043726			DNMT3A			TIFA
				ENSMMUG00000044122_NSFL1C			DNPEP			TIGD7
				ENSMMUG00000047757_CDC37			DOT1L			TM7SF2
				ENSMMUG00000048072			DYNC1LI1			TMC7
				ERF			DYNLL2_ENSMMUG00000014212			TMCO3
				ESRRA_ENSMMUG00000045230			DYRK1A			TMCO6
				ESYT1			EAPP			TMED1
				ETS2			ECHS1			TMEM106B
				ETV5			ECI1			TMEM106C
				EVI2B			EED			TMEM140
				EVI2B			EFTUD2			TMEM204
				FADS1			EGFL7			TMEM209
				FAM134A			EHD4			TMEM234
				FAM193A			EHMT1			TMEM63B
				FAM219B			EIF2A			TMEM68
				FASTK			EIF2AK1			TNFRSF11A
				FBRS			EIF2B1			TOE1
				FCGR2B			EIF2C3			TOMM34
				FCGRT			EIF3G			TOMM70
				FCHSD2			EIF3L			TOP3A
				FERMT3			EIF3M			TP53
				FIS1			EIF4A3			TPBGL
				FMNL3			ELAVL1			TPCN2
				FOXO3			ELMO2			TPGS1
				FRMD4A			ELMOD3			TRADD
				FSCN1			ELOF1			TRAF2
				FXR2			EMC1			TRAP1
				GABARAPL1			ENSMMUG00000000921_ENSMMUG00000029730_ENSMMUG00000005611_ENSMMUG00000002859_ENSMMUG00000004545_ENSMMUG00000014786			TRAPPC8
				GADD45GIP1			ENSMMUG00000000921_ENSMMUG00000029730_ENSMMUG00000005611_ENSMMUG00000002859_ENSMMUG00000004545_ENSMMUG00000014786			TRIM11
				GAL3ST4			ENSMMUG00000000921_ENSMMUG00000029730_ENSMMUG00000005611_ENSMMUG00000002859_ENSMMUG00000004545_ENSMMUG00000014786			TRIM26
				GALNT2			ENSMMUG00000001062_ENSMMUG00000042124_ENSMMUG00000008391_ENSMMUG00000038298_ENSMMUG00000047056			TRIM65
				GALNT2			ENSMMUG00000001767_COX7A2L			TRIP10
				GANAB			ENSMMUG00000003033_MRPS5			TRMT13
				GATM			ENSMMUG00000003187_HMGB2			TRMT6
				GGNBP2			ENSMMUG00000004381_ENSMMUG00000032544			TSEN34
				GIGYF1			ENSMMUG00000005300			TSFM
				GLB1			ENSMMUG00000005327			TSPAN13
				GMPR2			ENSMMUG00000006221_ENSMMUG00000012717			TSPYL2
				GNB2			ENSMMUG00000006489			TSSC4
				GNB4			ENSMMUG00000006714_ENSMMUG00000044928			TTC38
				GOLGB1			ENSMMUG00000007151_ENSMMUG00000017375			TTLL4
				GORASP1			ENSMMUG00000007291_ENSMMUG00000010773_ENSMMUG00000030508_ENSMMUG00000021561_ENSMMUG00000007657			TUBGCP3
				GPAA1			ENSMMUG00000008417_ENSMMUG00000023048			TXNRD2
				GRAMD1A			ENSMMUG00000008604			TYSND1
				GRINA			ENSMMUG00000009165_ESD			UAP1L1
				GTPBP2			ENSMMUG00000009657			UBA5
				HBP1			ENSMMUG00000010387_ENSMMUG00000045748			UBAP1
				HDAC5			ENSMMUG00000011244_ENSMMUG00000046113			UBE2S
				HEBP1			ENSMMUG00000011293			UBE4B
				HERC1			ENSMMUG00000013907_ENSMMUG00000004807			UBR1
				HFE			ENSMMUG00000013980_ENSMMUG00000046334			UBR3
				HNRNPL			ENSMMUG00000015336_ENSMMUG00000003092_ENSMMUG00000039858			UBR5
				HPS4			ENSMMUG00000015866_ENSMMUG00000008880			UFSP2
				HUWE1			ENSMMUG00000016067_ENSMMUG00000048971			UIMC1
				IER3			ENSMMUG00000016453			UPF3A
				IKBKB			ENSMMUG00000017647			URGCP
				ILF3			ENSMMUG00000018428			UROD
				ILVBL			ENSMMUG00000018676			UROS
				INO80E			ENSMMUG00000018731_C1QBP			USHBP1
				INPPL1			ENSMMUG00000019095			USP1
				INTS1			ENSMMUG00000019203_ENSMMUG00000001255_ENSMMUG00000045743			USP20
				IRAK1			ENSMMUG00000019283_ENSMMUG00000010333_ENSMMUG00000020417_ENSMMUG00000007433_ENSMMUG00000041725_ENSMMUG00000030465_ENSMMUG00000000558			USP21
				IRF3			ENSMMUG00000019656			USP30
				IRF9			ENSMMUG00000020282_ENSMMUG00000045948_ENSMMUG00000013016_ENSMMUG00000014022			USP39
				ITM2C			ENSMMUG00000020433_ENSMMUG00000013527			USP5
				ITPA			ENSMMUG00000020703_ENSMMUG00000042885			VAMP5
				JAGN1			ENSMMUG00000020813_ENSMMUG00000031029			VAV2
				KBTBD2			ENSMMUG00000021622_TXNL1			VIRMA
				KDELR1			ENSMMUG00000022587_PSMA3			VPS13B
				KDM4B			ENSMMUG00000022819_ENSMMUG00000038299			VPS18
				KDM5C			ENSMMUG00000022912_G3BP1			VPS51_ENSMMUG00000042709
				KDSR			ENSMMUG00000029771_ENSMMUG00000020894			VPS54
				KEAP1			ENSMMUG00000030700_ENSMMUG00000017231			WDR18
				KIAA0355			ENSMMUG00000031441			WDR4
				KIDINS220			ENSMMUG00000031790_RFC1			WDR43
				KIF5B			ENSMMUG00000032534_ENSMMUG00000039120_ENSMMUG00000030823_ENSMMUG00000040409_ENSMMUG00000043080_ENSMMUG00000039921_ENSMMUG00000039334_ENSMMUG00000045921_ENSMMUG00000041719_ENSMMUG00000030098			WDR45
				KLF3			ENSMMUG00000032587_UBA2			WDR46
				KLHL5			ENSMMUG00000038406_SUB1			WDTC1
				KMT5A			ENSMMUG00000039026_MEMO1			WHRN
				KMT5B			ENSMMUG00000039453_HADHA			WHSC1
				KRCC1			ENSMMUG00000039684_FAM133B_ENSMMUG00000019929			WRAP53
				KRTCAP2			ENSMMUG00000040031_SH3GL1			XAB2
				LAMTOR4			ENSMMUG00000040078_SNRPB2			XRCC1
				LENG1			ENSMMUG00000040643			XYLT2
				LETMD1			ENSMMUG00000040870_ENSMMUG00000031580_ENSMMUG00000049171_ENSMMUG00000032033_ENSMMUG00000038252_ENSMMUG00000046127_ENSMMUG00000030631			YARS2
				LGALS3BP			ENSMMUG00000040902_ENSMMUG00000046409			ZBTB24
				LIMS1			ENSMMUG00000041152			ZBTB47
				LIPA			ENSMMUG00000041598_ENSMMUG00000017319			ZBTB48
				LMO4			ENSMMUG00000042291_MKI67IP			ZC3H12A
				LONP2			ENSMMUG00000042419_MANBAL			ZC3H4
				LPXN			ENSMMUG00000042708_PIGC			ZC3HC1
				LRCH1			ENSMMUG00000043010_ENSMMUG00000044525			ZCCHC14
				LRCH3			ENSMMUG00000043022_ENSMMUG00000043465_UQCRB_ENSMMUG00000001165			ZDHHC12
				LRCH4			ENSMMUG00000043911_RPA2			ZDHHC4
				LRCH4			ENSMMUG00000044651_SMIM15			ZFPM1
				LRP10			ENSMMUG00000044793			ZFYVE19
				MAF			ENSMMUG00000045075_FAM192A			ZNF212
				MAGED2			ENSMMUG00000045392_ENSMMUG00000017979_SDCBP_ENSMMUG00000037588			ZNF219
				MAP3K14			ENSMMUG00000045415_PAFAH1B2			ZNF22
				MAP3K5			ENSMMUG00000045983			ZNF277
				MAP4K2			ENSMMUG00000046146_ENSMMUG00000011442			ZNF32
				MAP4K4			ENSMMUG00000046241			ZNF410
				MAPK14			ENSMMUG00000046596_ENSMMUG00000038281_DEK_ENSMMUG00000019427			ZNF48
				MAPK3			ENSMMUG00000046713_EIF3E			ZNF574
				MAPKAPK3			ENSMMUG00000046852_GATAD2A			ZNF740
				MARK2			ENSMMUG00000048391_ENSMMUG00000016970			ZNF746
				MAST3			ENSMMUG00000049039_ENSMMUG00000044241			ZNF768
				MAT2A			EP300			ZNF800
				MAX			EPC2			ZNHIT1
				MCM7			EPS15			ZNHIT2
				MED11			ERLEC1			ZNRD1
				MED22			EXOC1			ZSCAN26
				MEPCE			EXOC7			ZSCAN29
				METTL17			EXOSC8			ABCA3
				METTL23			FAF1			ABCB8
				MIIP			FAF2			ABCD3
				MINDY2			FAM13B			ABHD6
				MPDU1			FAM193B			ABRAXAS2
				MPHOSPH8			FAM208A			ACO1
				MRC2			FAM48A			ACOX1
				MRPL4			FBRSL1			ACP6
				MRPL52			FBXL20			ACSL1
				MRPS16			FBXL5			ACVR1
				MTCH1			FBXO33			ACVRL1
				MTF1			FBXW7			ADSS
				MYO7A			FH			AGPS
				NAGK			FHL3			AHCTF1
				NANS			FKBP4			AIFM1
				NCKAP5L			FLAD1			AIMP2
				NCLN			FMNL2			ALAD
				NDUFAF3			FMR1			ALKBH1
				NEDD8			FNDC3A			AMN1
				NELFCD			FUBP1			ANAPC1
				NFIA			FXR1			ANAPC13
				NHLRC3			FYTTD1			ANAPC2
				NR1H2			GADD45G			ANXA6
				NR3C1			GALNT1			AP2B1
				NSMCE4A			GARS			AP5M1
				NT5C			GATAD2B			APIP
				NUDT3			GATC			ARAP3
				NUDT9			GBA2			ARHGEF12
				NUMB			GCC2			ASB2
				NUP62			GIGYF2			ASCC1
				NXF1			GLO1			ASF1A
				ORMDL3			GLRX_ENSMMUG00000038659			ATL2
				OS9			GLRX3_ENSMMUG00000017756			ATOX1
				OSGEP			GNA11			ATP2A3
				OXA1L			GNAI3			ATP6V1D
				PACS1			GNPTAB			ATP6V1H
				PADI2			GOLGA4			B4GALT6
				PBXIP1			GOLGA7			BABAM2
				PCED1A			GSPT1			BANP
				PDE4A			GTF2H1			BLMH
				PFN1			GTPBP4			BNIP1
				PGRMC2			HACD2			BNIP3
				PHF23			HADH			BOP1
				PI4K2A			HARS2			BORCS5
				PICALM			HECTD1			BZW1
				PIH1D1			HECTD3			BZW2
				PIK3AP1			HEMK1			C10orf84
				PIK3R1			HERPUD2			C17orf63
				PKN1			HIPK2			C20orf20
				PLD2			HIVEP3			C3orf70
				PLD3			HMG20A			C9orf64
				PLEKHA2			HMG20B			C9orf80_INIP
				PLXNB2			HOOK3			CADM1
				PMEPA1			HP1BP3			CANT1
				PON2			HSD17B10			CARS
				POU2F2			HTRA2			CASK
				PPP1R18			IAH1			CASP9
				PPP2R1A			IFRD1			CCDC127
				PPP3CA			IK			CCDC32
				PQBP1			ILF2			CCDC86
				PRAG1			ILKAP			CD1D
				PRDX5			INPP4A			CDC23
				PRKAB1			INPP5B			CDC34
				PRMT2			INSIG2			CDC37L1
				PRPF31			INTS6_ENSMMUG00000017085			CDC73
				PRR14			IPO5			CDK19
				PRRC2A			IRF2BPL			CDK5_ENSMMUG00000009972
				PSEN1			ITFG1			CEP164
				PSMB5			ITGB1			CEPT1
				PSMB8			ITGB1BP1			CFDP1
				PSMC4			ITSN2			CFL2
				PSME1			IWS1			CHCHD3
				PTOV1			JAK2			CHCHD5
				PXN			JARID2			CHEK1
				RAB2A			KAT5			CHID1
				RAB3GAP2			KDM3B			CHMP6
				RABGGTA			KIAA0196			CHRAC1
				RABL6			KIAA2026			CHUK
				RALY			KLHDC3			CIAPIN1
				RASSF4			KLHL18			CISD2
				RBBP7			KPNA4			CMAS
				RBM10			LACTB			CNEP1R1
				RBM42			LAMTOR2			CNOT10
				RCBTB2			LARP4B			CNOT6
				RGL2			LEPROTL1			COMMD1
				RHBDD2			LGALS8			COMMD10
				RING1			LMBRD1			COMTD1
				RIOK3			LNPK			COPG2
				RNASEK			LRPPRC			COPS2
				RNASEK			LRRC59			COQ5
				RNF10			LRRC8D			COX17
				RNF114			LRSAM1			CPSF3
				RNF145			LSM4			CRNKL1
				RNF167			MARCH5			CSNK1G1
				RNF213			MAU2			CSRP2BP
				RNF40			MCRS1			CSTF3
				RNF5			MEAF6			CTSK
				RPS21			MED10			CUL2
				RPS6KA4			MED12			CXHXorf40A
				RTF1			MED13			CYB5A_ENSMMUG00000043588
				RXRB			MED13L			DAG1
				SAP25			MED16			DALRD3
				SART3			MED4			DCPS
				SCAMP4			MEF2D			DCTN3
				SCYL1			METAP2			DDX31
				SDCCAG8			MGA			DENND6A
				SECISBP2			MIER1			DGCR2
				SEMA4D			MIF4GD			DGCR8
				SENP6			MILR1			DHDDS
				SETX			MINOS1_ENSMMUG00000045805			DHODH
				SF1			MKKS			DLD
				SF3A1			MLX			DNAJC19
				SF3B2			MMADHC			DNAL4
				SF3B4			MOB3A			DPAGT1
				SH2B1			MPI			DPH3_ENSMMUG00000040531_ENSMMUG00000039643
				SH3GLB2			MRPL10_ENSMMUG00000018764			DPM1
				SHKBP1			MRPL16			DPM1
				SIGLEC11_SIGLEC10			MRPL18			DPY30
				SIN3B			MRPL28			DTX4
				SIPA1			MRPL3			DTYMK
				SLC15A3			MRPL38			EBAG9
				SLC15A4			MRPL46			ECI2
				SLC1A3			MRPL54			ECSIT
				SLC25A1			MRPL55			EDEM2
				SLC3A2			MRPL9			EIF2B3
				SLC40A1			MRPS11			EIF2D
				SLC50A1			MRPS31			EIF3J
				SLC7A7			MRPS7			EIF4EBP1
				SMAP1			MRPS9			ELL
				SMARCA4			MSMO1			EMC2
				SMARCC2			MTCH2			ENSMMUG00000000585_ENSMMUG00000041709
				SMC1A			MTF2			ENSMMUG00000001019_TNIP2
				SMEK1			MTFR1L			ENSMMUG00000002249
				SNAP23			MTMR4			ENSMMUG00000002349
				SNX9			MTSS1			ENSMMUG00000002687_ENSMMUG00000023659
				SOAT1			MYO1C			ENSMMUG00000002989_ENSMMUG00000047628
				SPHK2			MYST2			ENSMMUG00000004025
				SPTLC1			NAA35			ENSMMUG00000004861
				SPTLC2			NAV3			ENSMMUG00000005075_TRAPPC2L_ENSMMUG00000040115
				SREK1IP1			NCOA5			ENSMMUG00000005521_ENSMMUG00000044244
				SRRM2			NDRG3			ENSMMUG00000006218_MRPL40
				SRRT			NDUFA10			ENSMMUG00000006293
				SRSF9			NDUFA8			ENSMMUG00000007527_ENSMMUG00000002926
				SSSCA1			NDUFAB1			ENSMMUG00000007732
				STAT6			NDUFB2			ENSMMUG00000007732
				STRN4			NDUFB5			ENSMMUG00000008225_MRPL48
				STX4			NECAP1			ENSMMUG00000008435_ENSMMUG00000044566
				STX5			NFKB1			ENSMMUG00000008459_ENSMMUG00000018830
				STXBP2			NFKBIZ			ENSMMUG00000009899_ENSMMUG00000018557
				SUSD6			NFYC_ENSMMUG00000048253			ENSMMUG00000012446_ENSMMUG00000048371
				TAB2			NIT1			ENSMMUG00000013221_ENSMMUG00000041956
				TAF6			NKAP			ENSMMUG00000013774
				TAF6L			NMI			ENSMMUG00000015975_ENSMMUG00000005643_PDCL3_ENSMMUG00000011958_ENSMMUG00000014503
				TBC1D20			NOC2L			ENSMMUG00000017133
				TBC1D9			NOP58			ENSMMUG00000017461_ENSMMUG00000030357_ENSMMUG00000003556
				TBCB_ENSMMUG00000005282			NPLOC4			ENSMMUG00000018874
				TBRG1			NR2C2			ENSMMUG00000019405_ENSMMUG00000019594
				TCF4			NSD1			ENSMMUG00000020012
				TCOF1			NSUN2			ENSMMUG00000021196_XPOT
				TLE3			NUB1			ENSMMUG00000021606
				TLN2			NUFIP2			ENSMMUG00000022451
				TMED9			NUP153			ENSMMUG00000022700_TMEM183A
				TMEM109			NUP214			ENSMMUG00000023271_PCNA_ENSMMUG00000009450
				TMEM147			NUP85			ENSMMUG00000023271_PCNA_ENSMMUG00000009450
				TMEM165			OGDH			ENSMMUG00000028931
				TMEM219_ENSMMUG00000045533			OSBPL1A			ENSMMUG00000029342_ENSMMUG00000028889_ENSMMUG00000006919_ENSMMUG00000009554_ENSMMUG00000044755_ENSMMUG00000029598_ENSMMUG00000006983_ENSMMUG00000045511
				TMEM243			OSER1			ENSMMUG00000029855_SUGP1
				TMEM86A			OST4			ENSMMUG00000030213_ENSMMUG00000030911_ENSMMUG00000040835
				TMEM9			OTUD5			ENSMMUG00000030529_MRPL35_ENSMMUG00000041818
				TMUB2			PACSIN2			ENSMMUG00000030964
				TNPO2			PAF1			ENSMMUG00000038493
				TNRC6A			PAIP2			ENSMMUG00000038766_UBQLN4
				TOR1AIP1			PCF11			ENSMMUG00000038851_ENSMMUG00000012837
				TOX4_ENSMMUG00000014077			PCM1			ENSMMUG00000040570_PEX14
				TP53I13			PCMT1			ENSMMUG00000043011
				TPCN1			PCSK7			ENSMMUG00000043060_PLIN2_ENSMMUG00000012134
				TPM1			PDCD4			ENSMMUG00000043424_ANP32E
				TRAF3IP3			PDHB			ENSMMUG00000043569
				TRAK1			PEAK1			ENSMMUG00000043780_ENSMMUG00000038819
				TRAPPC1			PFDN1			ENSMMUG00000044198_ENSMMUG00000000560
				TRAPPC12			PHB2_ENSMMUG00000048444_ENSMMUG00000029246_ENSMMUG00000019708			ENSMMUG00000044430_ENSMMUG00000030680_ENSMMUG00000019282
				TRIB1			PHF12			ENSMMUG00000044974_ENSMMUG00000010236
				TRIM27			PHF2			ENSMMUG00000045235
				TRIM28			PHF21A			ENSMMUG00000045562_ENSMMUG00000023754
				TRIM44			PIGS			ENSMMUG00000046063_OAT
				TRMT1			PIK3C2A			ENSMMUG00000046074_ENSMMUG00000001245_ENSMMUG00000013085_ZNF532
				TSC22D4			PINK1			ENSMMUG00000046994_ENSMMUG00000041974
				TTC17			PIP4K2A			ENSMMUG00000046999_COPG1
				TTF1			PITHD1			ENSMMUG00000047311_LGALS1
				TUBGCP2			PITPNB			ENSMMUG00000047376_ENSMMUG00000030606_ENSMMUG00000016282_ENSMMUG00000001239_ENSMMUG00000044717_ENSMMUG00000007426
				TUFM			PKN2			ENSMMUG00000048195
				TXNIP			PLBD2			ENSMMUG00000049061_RALA
				TYK2			PLEKHF2			ENSMMUG00000049201_GBA
				TYROBP			PLK3			ENSMMUG00000049223_ENSMMUG00000042259_ENSMMUG00000018783
				UBA1			PLTP			ETV1
				UBAP2L			PMM2			EXOC5
				UBP1			PMPCB			EXOC6
				UBXN1			POLDIP2			EXOSC3
				UCP2			POP5			FAHD2A_ENSMMUG00000043864_ENSMMUG00000038301
				UNC50			PPIF			FAM114A2
				UNK			PPP1R12A			FAM126A
				USF2			PPP2R2A			FAM174A
				USP24			PPP6R3			FAM207A
				VAMP2			PPRC1			FAM214A
				VARS			PQLC2			FBF1
				VASH1			PRCP			FCHO2
				VASP			PRDM2			FECH
				VDAC3_ENSMMUG00000015430			PRDX4			FGFR1
				VEGFB			PRKD3			FNDC3B
				VPS37B			PRPF3			FRG1
				VPS52			PRPF4			FTSJ3
				WAS			PRPSAP1			FUNDC1_ENSMMUG00000046978
				WASF2			PSMA5			GALK1
				WASHC4			PSMA6			GALK2
				WDFY3			PSMB2			GCLC
				YIF1A			PSMD1			GID8
				ZBTB38			PSMD6			GIT1
				ZBTB4			PSMD7			GLRX5
				ZBTB7B			PSME4			GMPPB
				ZDHHC8			PSMF1			GNL3
				ZFP36			PSMG1			GOSR2
				ZFPL1			PSMG3			GPR137B
				ZFR			PTEN			GSK3B
				ZMYM3			PTK2B			GTDC1
				ZMYND11			PTPRA			GTF2A1
				ZNF24			PYGB			GTF3C2
				ZNF292			RAB10			HAT1
				ZNF385A			RAB11A			HDDC3
				ZNF414			RAB21			HMBS
				ZNF638			RAB3GAP1			HMOX2
				ABR			RAB8A			HNRNPLL
				ACP2			RABGAP1			HPCAL1
				ACTN4			RAD21_ENSMMUG00000013701			HPF1_ENSMMUG00000001808
				ACTR1A			RAD51D			HPS6
				AGA			RAE1			HSPBP1
				AGPAT2			RAI1			HYAL1
				AHSA1			RALBP1			HYOU1
				AK2			RANBP1			IFT20
				AKAP10			RANBP9			ING1
				ALDH3A2			RARS			IPMK
				AMFR			RASA1			JKAMP
				ANAPC16			RASSF2			KCNJ2
				ANKRD13A			RB1			KDM3A
				ANKZF1			RB1CC1			KDM5B
				AP1B1			RBL2			KIF1B
				ARID4B			RBM17			KIF2A
				ARPC5L			RBM19			KIFAP3
				ASH2L			RBM8A			KLHDC4
				ASL			RBX1			KLHDC8B
				ATP6V0B			RCN2			KLHL12
				AZIN1			RDX			KLHL7
				BLCAP			RFNG			KPNA3
				BLOC1S6			RFXANK			LACTB2
				BRD8			RGL1			LETM1_ENSMMUG00000047799
				C11orf58			RNASEH2B			LFNG
				C16orf70			RNF111			LGALS3
				C1orf123			RNF216			LIMK2
				C5orf41			RNF7			LMAN2L
				C6orf62			RNPEP			LRIF1
				CAB39			RNPS1			LRP5
				CALR			ROCK1			LRWD1
				CAMK1D			RPF1			LY6E
				CAMKK2			RPRD2			MAD2L2
				CAPZA2			RPS13			MAML2
				CAT			RPS6			MAN1A1
				CCAR1			RPS6KA5			MAP1LC3A
				CCNG1			RRAGA			MAP2K5
				CCNI			RUFY1			MAP3K1
				CCNL2			SAFB			MAP3K7
				CD82			SAFB2			MAPKSP1
				CDC42BPB			SBNO1			MARCH8
				CDK2AP1			SC5D			MBIP
				CEBPA			SEC11C			MCAT
				CFLAR			SEC16A			MED1
				CHKA			SEC23B			MED20
				CLTB			SEC24B			MED30
				CNOT8			SEC61B			MED7
				CNPPD1			SEC61B			MED9
				COG2			SEC63			MFAP3
				COPS5			2015-09-01			MFN1
				COPZ1			2007-09-01			MGST1
				CRAMP1L			SETD3			MICU1
				CREB3L2			SETDB1			MINDY1
				CRYL1			SFPQ			MON1A
				CSRNP1			SH3BGRL			MRPL13
				CTBP1			SH3GLB1			MRPL19
				CTNS			SH3KBP1			MRPL2
				CXorf21			SIPA1L2			MRPL30
				CYB5R3			SKI			MRPL37
				CYP20A1			SLC27A1			MRPL44
				DARS			SLC29A1			MRPL47
				DBNDD2			SLC35B1			MRPL58
				DBNL			SLC43A3			MRPS14
				DDT_ENSMMUG00000004552_DDTL			SLC4A2			MRPS2
				DDX42			SLC7A6OS			MRPS28
				DNAJC10			SLTM			MST4
				DPM2			SLU7			MTERF3
				DRAM2			SMAD2			MXI1
				DTNBP1			SMARCB1			NCKIPSD
				DTX2			SMC3			NDC1
				DYRK2			SMCHD1			NDFIP2
				E2F4			SMEK2			NDUFA12
				E4F1			SMG5			NF1
				EFNB1			SMU1			NFKBIB
				ENSMMUG00000000671			SNAP29			NFU1
				ENSMMUG00000002380			SNAPIN			NFYB
				ENSMMUG00000003260_SRSF1			SNRNP200			NLE1
				ENSMMUG00000006184_ENSMMUG00000014993_ENSMMUG00000043992_ENSMMUG00000003552			SNRNP48			NME1
				ENSMMUG00000006770			SNRPD3			NOA1
				ENSMMUG00000009117			SNW1			NPRL2
				ENSMMUG00000010571_ARIH2			SNX11			NRF1
				ENSMMUG00000013126			SNX13			NT5DC2
				ENSMMUG00000013750_ENSMMUG00000005509_ENSMMUG00000048549			SNX19			NUDT21
				ENSMMUG00000015330			SOD2			NUP50
				ENSMMUG00000016648_EIF4H			SORT1			NUP88
				ENSMMUG00000018133_RPL7L1_ENSMMUG00000014065_ENSMMUG00000021313_ENSMMUG00000000212			SPG21			OPA1
				ENSMMUG00000019542_TCP1_ENSMMUG00000045287			SPPL2A			OPHN1
				ENSMMUG00000019847_ENSMMUG00000038734_EIF4A2			SPPL3			OSBPL9
				ENSMMUG00000022626			SREBF2			P4HA1
				ENSMMUG00000022626			SRI			PAIP1
				ENSMMUG00000023623			SRP68			PANK4
				ENSMMUG00000029859_TOMM6			SS18			PAPSS1
				ENSMMUG00000038902_ENSMMUG00000043434_MAP1LC3B_ENSMMUG00000041479_ENSMMUG00000017776			SSBP1			PARP3
				ENSMMUG00000039140_HSD17B12			SSR1			PBDC1
				ENSMMUG00000041688			SSRP1			PCBD2
				ENSMMUG00000041943_ENSMMUG00000022153			ST8SIA4			PCCA
				ENSMMUG00000044018_ENSMMUG00000022378_ENSMMUG00000010062			STAG1			PCCB
				ENSMMUG00000044601_SNX6			STAG2			PCNX1
				EPN2			STAMBPL1			PCYT2
				ERAP1			STIM1			PDCL
				ETV6			STK24			PDE6D
				EWSR1			STK40			PDRG1
				FAM40A			STRADA			PDS5B
				FAM49B			STRAP			PDZD11_ENSMMUG00000048839
				FGD4			STT3B			PELI2
				FGL2			STX6			PELO
				FOXRED1			SYAP1			PES1
				GADD45B			SYF2			PEX10
				GGA1			SYNCRIP_ENSMMUG00000029540			PEX2
				GGA3			SZT2			PFKFB4
				GHDC			TAOK1			PGAP2
				GINM1			TAOK3			PHYH
				GLTP			TAPT1			PHYHD1
				GMIP			TATDN3			PIGK
				GNB1			TBL1XR1			PIGQ
				HDGF			TBL2			PIK3CB
				HERPUD1			TBRG4			PLCG1
				HIGD2B			TCF3			PLPP6
				HK1			TCF7L2			PLRG1
				HMGXB4			TEPSIN			PML
				HPS3			TFIP11			PNPLA7
				ID2			TGS1			POLR1C
				IL6ST			THOC2			POLR2F
				IMP4			TMEM101			POLR2I
				INPP5K			TMEM11			POLR3H
				IPO9			TMEM129			PPP1R13B
				IRAK2			TMEM18			PPP2R5A
				IRF1			TMEM206			PRDX6
				IVD			TMF1			PRIMPOL
				JMJD8			TMX3			PSEN2
				KAT6A			TNFRSF21			PSMA1
				KCMF1			TNPO1			PSMA4
				KIAA0319L			TOLLIP			PSMG4
				KLC1			TOP1			PTRH2
				LASP1			TOPORS			PWWP2A
				LDHA_ENSMMUG00000021460_ENSMMUG00000012725_ENSMMUG00000000728_ENSMMUG00000004825			TPP2			PXMP4
				LRRC47			TPR			QDPR
				LSG1			TRAF7			QPCT
				LSM14A			TRMT10C			QPCTL
				LUC7L			TRNAU1AP			R3HDM4
				MADD			TROVE2			RABEPK
				MAEA			TSC2			RAD17_ENSMMUG00000043157
				MAN2A2			TSN			RAMP2
				MAP3K3			TSR3			RAP1GDS1
				MAP7D1			TTI1			RASA2
				MARCH7			TUBGCP5			RASGRP3
				MCMBP			TXNDC15			RBFA
				MDM4			TXNRD1			RBM14
				MFF_ENSMMUG00000013243			UBE2D2			RBM18
				MFSD12			UBE2Q2			RBM43
				MGAT4B			UBE3B			RBM7
				MGRN1			UBE3C			RCHY1
				MIA3			UBE4A			REXO2
				MICAL1			UBN2			RGS14
				MID1IP1			UBQLN1			RILPL1
				MORC3			UBR2			RIPK2
				MRPL17			UBXN4			RMND1
				NACA2			UBXN6			RMND5A
				NADK			UGCG			RNASE4
				NARS			UHRF2			RNF11
				NAV1			ULK2			RNF121
				NBR1			UPF2			RNF123
				NCOA1			UPF3B			RNF20
				NDEL1			UQCC			RNF38
				NDFIP1			USO1			RP2
				NECAP2			USP15			RPE
				NEMF			USP16			RPIA
				NKTR			USP3			RRP9
				NONO			USP48			RRS1
				NRAS			USP6NL			RWDD4
				NSRP1			UTP23			S100A4
				NUBP1			UTP6			SAP130
				NUP98			VAMP4			SAP30
				OAZ2			VAPB			SAYSD1
				OCIAD1			VPS11			SCAMP1
				OGT			VPS26A			SCAMP5
				OXR1			VPS35			SCCPDH
				P2RX4			VPS72			SCMH1
				PANK2			VRK3			SCOC
				PDGFB			WAPL			SCYL3
				PFDN2			WBP4			SDE2
				PHACTR4			WDR11			SEC22B
				PHF3			WDR33			2008-09-01
				PLPP1			WDR48			SF3A2
				PLPP5			WDR61			SFXN1
				POLG			WHAMM			SH2B2
				POLR2C			WWP2			SH3BP5
				PPP1R21			XPA			SIL1
				PPP3CB			XPC			SLC12A4
				PRKCB			XPNPEP1			SLC19A1
				PRPF38A			XPO1			SLC26A11
				PSMD11			YLPM1			SLC30A5
				PTBP1			YPEL5			SLC31A2
				PTPA			YRDC			SLC9A1
				PUF60			YTHDF1			SLMAP
				RAB35			YWHAG			SMC6
				RAB5A_ENSMMUG00000047653			ZBTB18			SMOX
				RABGGTB			ZC3H15			SMYD5
				RAD23A			ZC3H6			SNIP1
				RAD23B			ZCCHC8			SNORA62
				RANGAP1			ZEB1			SNORD101
				RBBP6			ZFC3H1			SNORD14
				RHOT2			ZMPSTE24			SNORD35
				RIN2			ZNF148			SNRNP25
				RNF25			ZNF609			SNRPD1
				RNF4			ZNF644			SNX12
				RPS6KB1			ZRANB1			SNX4
				RRBP1			AAAS			SPAST
				RUBCNL						SPATA2L
				SAMHD1						SPOP
				SBDS						SPSB1
				SCARB1						SPTAN1
				SEC14L1						SRRD
				SEC31A						SS18L2
				SELENOT						SSBP3
				SEMA4C						ST20-MTHFS
				SFSWAP						ST20-MTHFS
				SIRT2						ST6GALNAC4
				SLC12A9						ST7L
				SLC2A5						STARD5
				SLC35E3						STK16
				SNX2						STOML1
				SPAG9						STRN3
				SRSF6						STX2
				SSH2						STX8
				STX7						TADA1
				SURF4						TAF12
				TAPBP						TAF15
				TAX1BP1						TAF2
				TBC1D5						TAGLN2
				TBC1D9B						TARBP2
				TEX264						TBC1D22B
				TGFB1						TBC1D25
				TIAL1						TBCA
				TMED4						TBCE
				TMEM131						TBL1X_TBL1Y
				TMEM50A						TBPL1
				TMPO						TCEANC2
				TNRC18						TEF
				TPD52L2						TERF2
				TRA2B						TEX10
				TRIO						TFRC
				TRIP12						TGFBI
				TSC22D3						TGIF1
				U2SURP						THAP4
				UFD1_ENSMMUG00000014937						THOC1
				ULK3						THOC5
				UQCRH_ENSMMUG00000031992_ENSMMUG00000011495						THOC7
				USP19						THUMPD3
				USP7						TIMM21
				USPL1						TIMM44
				VPS4B						TMEM104
				WDR45B						TMEM128
				XBP1						TMEM131L
				YIPF5						TMEM141
				YME1L1						TMEM144
				YTHDF2						TMEM159
				YWHAB						TMEM164
				YWHAH						TMEM167A
				ZC3H13						TMEM184B
				ZMYND8						TMEM185A
				ZNF652						TMEM199
				ZNF692						TMEM251
				ABHD11						TMEM41B
										TMEM60
										TMEM64
										TNFAIP1
										TNFAIP8
										TNRC6C
										TOM1
										TOMM22_ENSMMUG00000041232_ENSMMUG00000043312
										TOP3B
										TRAF5
										TRIM3
										TRMT1L
										TRPM7
										TSTA3
										TWISTNB
										TXNDC5
										TXNDC9
										UBAP2
										UBE2D1
										UNC45A
										USP25
										USP38
										UTP11L
										VAC14
										VBP1
										VCPIP1
										VIPAS39
										VPS24
										VPS33B
										VPS37C
										VPS45
										VRK2
										VTA1
										WDFY1
										WDR41
										WDR74
										WDR74
										WDSUB1
										XPO7
										YAF2
										YARS
										YEATS2
										YEATS4
										ZBTB1
										ZBTB17
										ZBTB2
										ZC3H10
										ZDHHC16
										ZDHHC20
										ZFYVE1
										ZFYVE26
										ZMAT5
										ZNF143
										ZNF318
										ZNF335
										ZNF687
										ZNF821
										ZNRF1
										A2M
