# Supplementary material for: Transcriptional profiling of macaque microglia reveals an evolutionary preserved gene expression program
Source: Brain Behav Immun Health. 2021 May 7;15:100265. doi: 10.1016/j.bbih.2021.100265 (PMC8474495; doi:10.1016/j.bbih.2021.100265)
Supplement: Suppl. Table 6 — reduced GO's of zebrafish, mouse, macaque and human. This document consists of the information regarding the GO reduction of all species. The original gene ontology id's and terms of each species are provided with the number of genes that were associated to these terms. Furthermore, a column in provided that consists of the reduced gene ontology term, which is corresponding to the names in Fig. 4D. [file mmc7.xlsx]

## Sheet: Blad1
id	OriginaGO	BroadAnno
1	GO:0002376	Immune system process			source: https://www.ebi.ac.uk/QuickGO/search/GO:0006950
2	GO:0006950	Response to stimulus
3	GO:0006955	Immune system process
4	GO:0009605	Response to stimulus
5	GO:0051704	Multi-organism process
6	GO:0050896	Response to stimulus
7	GO:0051707	Response to stimulus
8	GO:0002253	Immune system process
9	GO:0007165	Response to stimulus
10	GO:0044237	Metabolic process
11	GO:0042221	Response to stimulus
12	GO:0050900	Localization
13	GO:0048869	Developmental process
14	GO:0009987	Cellular process
15	GO:0048518	Biological regulation
16	GO:0002252	Immune system process
17	GO:0045321	Immune system process
18	GO:0032501	multicellular organismal process
19	GO:0001816	multicellular organismal process
20	GO:0040011	Locomotion
21	GO:0001775	Cellular process
22	GO:0051234	Localization
23	GO:0008283	Cellular process
24	GO:0007155	Cellular process
25	GO:0070661	Cellular process
26	GO:0050789	Biological regulation
27	GO:0019882	Immune system process
28	GO:0009607	Response to stimulus
29	GO:0016043	Cellular process
30	GO:0051716	Response to stimulus
31	GO:0044238	Metabolic process
32	GO:0032940	Cellular process
33	GO:0048771	multicellular organismal process
34	GO:0007275	Developmental process
35	GO:0048646	Developmental process
36	GO:0065009	Biological regulation
37	GO:0008152	Metabolic process
38	GO:0050817	multicellular organismal process
39	GO:0065008	Biological regulation
40	GO:0071704	Metabolic process
41	GO:0002440	Immune system process
42	GO:0019725	Biological regulation
43	GO:0009058	Metabolic process
44	GO:0030029	Cellular process
45	GO:0033002	Cellular process
46	GO:0001906	Cellular process
47	GO:0048519	Biological regulation
48	GO:0008219	Cellular process
49	GO:0048871	multicellular organismal process
50	GO:0048856	Developmental process
51	GO:0051641	Cellular process
52	GO:0051606	Response to stimulus
53	GO:0001776	Immune system process
54	GO:0006807	Metabolic process
55	GO:0051235	Localization
56	GO:0009719	Response to stimulus
57	GO:0044419	Interaction between species
58	GO:0003008	multicellular organismal process
59	GO:0072111	Cellular process
60	GO:0023052	signaling
61	GO:0051179	localization
62	GO:0001503	multicellular organismal process
63	GO:0045058	immune system process
64	GO:0002262	immune system process
65	GO:0044110	growth
66	GO:0090130	multicellular organismal process
67	GO:0040007	growth
68	GO:0061351	proliferation
69	GO:0009056	metabolic process
70	GO:0050673	proliferation
71	GO:0033036	localization
72	GO:0001763	Developmental process
73	GO:0002507	Developmental process
74	GO:0014009	Developmental process
75	GO:0009653	Developmental process
76	GO:0002532	response to stimulus
77	GO:0140029	transport
78	GO:0048870	movement
79	GO:0048144	proliferation
80	GO:0061919	cellular process
81	GO:0045730	metabolic process
82	GO:0008037	cellular process
83	GO:0033687	cellular process
84	GO:0002520	Developmental process
85	GO:0006457	cellular process
86	GO:0044281	metabolic process
87	GO:0032963	metabolic process
88	GO:0001909	immune system process
89	GO:0035264	Growth
90	GO:0006949	Developmental process
91	GO:0022414	reproduction
92	GO:0003006	reproduction
93	GO:1990845	metabolic process
94	GO:0031640	cellular process
95	GO:0007049	cellular process
96	GO:0006928	cellular process
97	GO:0007154	cell communication
98	GO:0007610	behavior
99	GO:0009628	response to stimulus
100	GO:0072376	response to stimulus
101	GO:0031294	immune system process
102	GO:0032502	Developmental process
103	GO:0044703	reproduction
